# Supplementary material for: Comparative genomic analysis of Brevibacterium strains: insights into key genetic determinants involved in adaptation to the cheese habitat
Source: BMC Genomics. 2017 Dec 7;18:955. doi: 10.1186/s12864-017-4322-1 (PMC5719810; doi:10.1186/s12864-017-4322-1)
Supplement: Supplementary file 1 — Genome statistics. General features of the Brevibacterium genomes. (XLSX 15 kb) [file 12864_2017_4322_MOESM1_ESM.xlsx]

## Sheet: Feuil1
General features of the Brevibacterium genomes.
Species	Strain	Source	No. of contigs	Size (base pairs)	Contig N50a	GC%	No. of genes	No. of CDS	No. of rRNAs	No. of tRNAs	No. of complete prophage regionsb	No. of CRISPRs candidatesc
B. antiquum	CNRZ 918	Cheese	49	3748145	282237	62.7	3465	3396	12	49	0	1
B. antiquum	P10	Cheese	59	3870232	242858	62.2	3567	3499	9	49	0	4
B. aurantiacum	ATCC 9175	Cheese	70	4147494	146115	62.7	3833	3771	6	49	0	0
B. aurantiacum	CNRZ 920	Cheese	73	3991882	153090	62.9	3675	3611	6	49	0	0
B. aurantiacum	6(3)	Cheese	91	4162132	280112	62.8	3880	3814	8	49	0	1
B. aurantiacum	8(6)	Cheese	97	4455163	236678	62.9	4154	4091	7	50	0	1
B. casei	CIP 102111	Cheese	24	3840753	616578	68	3484	3425	7	46	0	4
B. linens	ATCC 9172	Cheese	80	3959351	154154	64.7	3583	3518	7	48	0	5
B. linens	Mu101	Cheese	81	3920172	109364	64.7	3560	3496	8	47	0	5
B. sp.	239c	Cheese	68	4383442	152233	62.1	4110	4040	12	52	0	1
B. sp.	Mu109	Cheese	126	3753720	133767	68.1	3395	3336	6	48	1	4
B. iodinum	ATCC 49514	Milk	65	3535928	114559	64.5	3247	3191	4	47	0	6
B. jeotgali	SJ5-8	Seafood	47	3297707	187216	68.3	2994	2935	6	46	0	0
B. aurantiacum	ATCC 9174	Cheese	79	4366969	80644	62.8	3833	3777	9	47	0	1
B. album	DSM 18261	Soil	16	4094970	545561	70.9	3633	3559	9	59	0	11
B. sandarakinum	DSM 22082	Wall surface	1	4440957	-	63.3	4113	4050	9	49	0	1
B. linens	AE038-8	Fresh water	29	3846451	327143	64.2	3495	3434	7	48	0	5
B. siliguriense	DSM 23676	Fresh water	1	4022983	-	64.2	3632	3569	12	47	0	0
B. sp.	VCM10	Fresh water	141	3863615	87565	65	3477	3426	3	44	0	6
B. casei	S18	Human associated	43	3663872	229201	68.1	3290	3231	6	46	0	8
B. ravenspurgense	5401308	Human associated	26	2349262	266120	62.3	2168	2119	3	43	0	6
B. mcbrellneri	ATCC 49030	Human associated	96	2561804	85492	58	2489	2432	8	46	0	1
B. senegalense	JC43	Human associated	70	3398858	108267	70	3134	3080	3	46	0	5
aN50 is the length of N for which 50% of all bases are in contigs of length < N
bAs determined using PHASTER (only complete prophage regions are recorded)
cAs determined using CRISPRFinder (both confirmed and questionnable CRISPRs are recorded)
