# Supplementary material for: Comparative genomic analysis of Brevibacterium strains: insights into key genetic determinants involved in adaptation to the cheese habitat
Source: BMC Genomics. 2017 Dec 7;18:955. doi: 10.1186/s12864-017-4322-1 (PMC5719810; doi:10.1186/s12864-017-4322-1)
Supplement: Supplementary file 2 — 16S–ANI. (XLSX 15 kb) [file 12864_2017_4322_MOESM2_ESM.xlsx]

## Sheet: 16S
rrs gene sequence identity between the 23 Brevibacterium strains. Values greater than or equal to 98% are colored in green
	ATCC 9175T	CNRZ 920	ATCC 9174	6(3)	8(6)	CNRZ 918	P10	239c	DSM 22082T	ATCC 9172T	Mu101	VCM10	ATCC 49514T	AE038-8	DSM 23676T	CIP 102111T	S18	Mu109	SJ5-8T	DSM 18261T	JC43T	5401308T	ATCC 49030T
ATCC 9175T		99.87	99.09	99.67	99.74	99.06	98.06	99.59	98.19	97.15	97.24	96.96	96.5	96.37	97.01	97.36	97.74	94.42	94.35	94.21	94.07	94.92	93.37
CNRZ 920			99.02	99.8	99.74	99.13	98.12	99.51	98.12	97.02	97.1	96.89	96.37	96.31	96.88	97.3	97.66	94.42	94.41	94.21	94.07	94.77	93.37
ATCC 9174				99.22	99.22	98.98	97.73	99.35	97.48	96.63	96.69	96.47	96.05	96.43	96.94	97.5	97.74	94.48	94.67	93.72	94.28	94.77	93.32
6(3)					99.93	99.06	98.06	99.27	97.99	97.02	97.1	96.89	96.37	96.31	96.88	97.3	97.66	94.61	94.61	94.07	94.14	94.84	93.37
8(6)						99.06	98.06	99.27	97.99	97.09	97.17	96.89	96.44	96.31	96.94	97.3	97.66	94.55	94.54	94	94.07	94.92	93.31
CNRZ 918							100	99.03	98.27	96.71	96.71	97.07	96.47	96.78	96.93	97.66	97.64	94.73	94.73	94.72	94.64	94.88	93.86
P10								99.03	97.29	95.93	96.23	96.26	95.74	95.92	95.85	96.54	97.64	94.23	93.77	94.08	93.94	93.88	92.87
239c									99.11	97.57	97.57	97.63	97.33	97.33	97.33	97.89	97.88	95.14	95.06	94.94	95.11	95.27	94.4
DSM 22082T										97.15	97.25	96.82	96.57	96.25	96.57	96.68	97.16	94.12	94.12	94.28	94.02	94.57	92.89
ATCC 9172T											100	99.43	98.96	98.57	98.63	97.36	98.37	94.03	94.1	93.99	94.19	94.68	93.78
Mu101												99.78	99.24	98.89	98.55	97.33	98.37	94.34	94.14	94.4	94.62	94.77	93.91
VCM10													99.29	98.72	98.44	97.38	98.37	94.34	93.98	94.2	94.12	94.4	93.92
ATCC 49514T														98.89	98.5	97.35	98.61	93.71	93.51	93.84	93.62	94.18	93.71
AE038-8															99.22	97.56	98.46	94.47	94.01	93.93	94.33	94.46	93.88
DSM 23676T																97.98	98.55	94.26	94.53	93.86	94.4	94.96	94.21
CIP 102111T																	99.92	93.82	94.16	93.36	93.98	94.61	94.32
S18																		94.29	94.45	94.23	94.44	94.91	95.16
Mu109																			98.89	97.24	98.65	95.55	94.35
SJ5-8T																				96.54	98.65	95.34	94.21
DSM 18261T																					97.04	94.71	93.58
JC43T																						95.76	94.13
5401308T																							95.82
ATCC 49030T

## Sheet: ANI
Average Nucleotide Identity (ANI) values between the 23 Brevibacterium strains. Values greater than or equal to 95% are colored in green
	ATCC 9175T	CNRZ 920	ATCC 9174	6(3)	8(6)	CNRZ 918	P10	239c	DSM 22082T	ATCC 9172T	Mu101	VCM10	ATCC 49514T	AE038-8	DSM 23676T	CIP 102111T	S18	Mu109	SJ5-8T	DSM 18261T	JC43T	5401308T	ATCC 49030T
ATCC 9175T		97.87	97.97	97.97	97.85	89.54	89.8	88.06	88.57	84.47	84.35	84	84.09	83.81	83.7	83.02	82.97	81.35	79.7	79.56	79.64	79.46	79.77
CNRZ 920			97.48	98.04	97.82	89.48	89.58	88.34	88.34	84.37	84.37	84	84.32	84.11	83.83	83.02	83.04	80.45	79.84	79.44	79.67	79.37	79.29
ATCC 9174				97.48	97.71	89.83	90.06	88	88.58	85.5	84.86	84.11	84.32	83.84	83.73	82.98	83	81.11	79.72	79.58	79.65	79.6	79.81
6(3)					98.03	89.69	89.72	88.16	88.25	84.37	84.44	84	84.23	83.9	83.84	82.99	82.98	81.57	79.67	79.47	79.51	79.44	79.54
8(6)						89.46	89.6	88.31	88.39	84.33	84.41	83.95	84.3	83.94	83.82	83	83.02	81.69	80.06	79.49	79.68	79.42	79.48
CNRZ 918							98.3	88.64	88.26	84.88	83.74	83.33	83.62	83.36	83.22	82.86	82.83	80.44	79.65	79.35	79.99	79.43	79.86
P10								88.61	88.37	85.13	83.94	83.42	83.67	83.49	83.24	82.96	82.85	80.46	79.45	79.51	79.28	79.25	79.72
239c									87.67	83.6	83.59	83.2	83.35	83.22	83.11	82.59	82.55	79.42	79.08	79.54	80.03	79.19	79.55
DSM 22082T										83.58	83.56	83.57	83.62	83.45	83.32	83.17	83.11	80.01	79.56	79.57	79.62	79.74	79.56
ATCC 9172T											98.53	96.35	92.08	91.22	90.93	83.59	83.64	80.79	80.25	80.29	80.23	80.18	80.24
Mu101												96.42	92.03	91.27	90.95	83.61	83.7	80.95	80.2	80.28	80.01	80.14	80.59
VCM10													91.78	91.29	90.89	83.62	83.62	80.13	80.06	80.28	80.35	79.94	79.74
ATCC 49514T														91.52	90.98	83.67	83.63	80.56	80.26	80.21	79.93	80.3	81.3
AE038-8															91.67	83.51	83.57	80.13	79.96	80.23	80.09	80.28	79.22
DSM 23676T																83.44	83.48	80.02	79.89	80.09	79.96	80.06	80.03
CIP 102111T																	98.22	81.19	80.63	81.03	80.95	80.12	79.97
S18																		81.2	80.88	81.11	80.93	80.24	80.75
Mu109																			90.72	82.33	84.53	79.86	78.51
SJ5-8T																				81.89	83.91	79.66	78.77
DSM 18261T																					82.68	79.88	79.59
JC43T																						80.23	79.78
5401308T																							81.91
ATCC 49030T
