# Supplementary material for: Comparative genomic analysis of Brevibacterium strains: insights into key genetic determinants involved in adaptation to the cheese habitat
Source: BMC Genomics. 2017 Dec 7;18:955. doi: 10.1186/s12864-017-4322-1 (PMC5719810; doi:10.1186/s12864-017-4322-1)
Supplement: Supplementary file 3 — Orthology. (XLSX 6663 kb) [file 12864_2017_4322_MOESM3_ESM.xlsx]

## Sheet: Gene count
Orthologous gene clusters in the 23 Brevibacterium genomes (the number of genes is indicated for each orthologous cluster)
Orthologous cluster IDa	Predicted protein product	COG IDb	COG Categoryc	Straind Number of strains	B. aurantiacum 8(6)	B. aurantiacum CNRZ 920	B. aurantiacum 6(3)	B. aurantiacum ATCC 9174	B. aurantiacum ATCC 9175*	B. sandarakinum DSM 22082*	B. sp. 239c	B. antiquum CNRZ 918	B. antiquum P10	B. iodinum ATCC 49514*	B. sp. AE038-8	B. siliguriense DSM 23676*	B. linens VCM10	B. linens ATCC 9172*	B. linens Mu101	B. casei CIP 102111*	B. casei S18	B. album DSM 18261*	B. senegalense JC43*	B. sp. Mu109	B. jeotgali SJ5-8*	B. mcbrellneri ATCC 49030*	B. ravenspurgense 5401308*
2601976842	3-oxoacyl-[acyl-carrier protein] reductase	COG1028	IQR	23	1	1	1	1	1	1	1	1	1	1	1	1	1	1	1	1	1	1	1	1	1	1	1
2601976697	Diadenosine tetraphosphate (Ap4A) hydrolase	COG0537	FGR	23	1	1	1	1	1	1	1	1	1	1	1	1	1	1	1	1	1	1	1	1	1	1	1
2601976587	3-oxoacyl-[acyl-carrier-protein] reductase	COG1028	IQR	23	1	1	1	1	1	1	1	1	1	1	1	1	1	1	1	1	1	1	1	1	1	1	1
2601980063	ferredoxin--NADP+ reductase	COG0493	ER	23	2	2	2	2	2	2	1	1	1	2	2	2	2	2	2	2	2	1	1	1	1	1	1
2601979620	acyl carrier protein	COG0236	IQ	23	2	1	1	1	1	1	1	1	1	1	1	1	1	1	1	1	1	1	1	1	1	1	1
2601979619	3-oxoacyl-[acyl-carrier-protein] synthase II	COG0304	IQ	23	1	1	1	1	1	1	1	1	1	1	1	1	1	1	1	1	1	1	1	1	1	1	1
2601979395	dihydroxyacid dehydratase	COG0129	EG	23	1	1	1	1	1	1	1	1	1	1	1	1	1	1	1	1	1	1	1	1	1	1	1
2601979380	ketol-acid reductoisomerase	COG0059	EH	23	1	1	1	1	1	1	1	1	1	1	1	1	1	1	1	1	1	1	1	1	1	1	1
2601979118	inorganic pyrophosphatase	COG0221	CP	23	1	1	1	1	1	1	1	1	1	1	1	1	1	1	1	1	1	1	1	1	1	1	1
2601978911	teichoic acid transport system ATP-binding protein	COG1134	GM	23	1	1	1	1	1	1	1	1	1	1	1	1	1	1	1	1	1	1	1	1	1	1	1
2601978180	two component transcriptional regulator, LuxR family	COG2197	TK	23	1	1	1	1	1	1	1	1	1	1	1	1	1	1	1	1	1	1	1	1	1	1	1
2601978034	Superfamily II DNA or RNA helicase	COG1061	KL	23	1	1	1	1	1	1	1	1	1	1	1	1	1	1	1	1	1	1	1	1	1	1	1
2601978011	ribose-phosphate pyrophosphokinase	COG0462	FE	23	1	1	1	1	1	1	1	1	1	1	1	1	1	1	1	1	1	1	1	1	1	1	1
2601977529	two-component system, OmpR family, response regulator MtrA	COG0745	TK	23	1	1	1	1	1	1	1	1	1	1	1	1	1	1	1	1	1	1	1	1	1	1	1
2601977244	two-component system, OmpR family, response regulator RegX3	COG0745	TK	23	1	1	1	1	1	1	1	1	1	1	1	1	1	1	1	1	1	1	1	1	1	1	1
2601977190	phage shock protein A (PspA) family protein	COG1842	KT	23	1	1	1	1	1	1	1	1	1	1	1	1	1	1	1	1	1	1	1	1	1	1	1
2601977186	two-component system, OmpR family, response regulator	COG0745	TK	23	1	1	1	1	1	1	1	1	1	1	1	1	1	1	1	1	1	1	1	1	1	1	1
2601977183	DNA excision repair protein ERCC-3	COG1061	KL	23	1	1	1	1	1	1	1	1	1	1	1	1	1	1	1	1	1	1	1	1	1	1	1
2601976694	DNA-binding regulatory protein, YebC/PmpR family	COG0217	KJ	23	1	1	1	1	1	1	1	1	1	1	1	1	1	1	1	1	1	1	1	1	1	1	1
2601976687	GTP pyrophosphokinase	COG0317	TK	23	1	1	1	1	1	1	1	1	1	1	1	1	1	1	1	1	1	1	1	1	1	1	1
2601976659	carbamoyl-phosphate synthase large subunit	COG0458	EF	23	1	1	1	1	1	1	1	1	1	1	1	1	1	1	1	1	1	1	1	1	1	1	1
2601976628	response regulator receiver and ANTAR domain protein	COG3707	TK	23	1	1	1	1	1	1	1	1	1	1	1	1	1	1	1	1	1	1	1	1	1	1	1
2601976605	protoheme IX farnesyltransferase	COG0109	HI	23	1	1	1	1	1	1	1	1	1	1	1	1	1	1	1	1	1	1	1	1	1	1	1
2601979221	aldehyde dehydrogenase	COG1012	C	23	2	2	2	2	2	2	2	2	2	2	2	2	2	2	2	1	1	1	1	1	1	1	1
2601978916	UDP-glucose pyrophosphorylase	COG1210	M	23	2	1	2	2	2	1	1	2	1	1	1	1	1	1	2	1	1	1	1	1	1	1	1
2601980274	argininosuccinate lyase	COG0165	E	23	1	1	1	1	1	1	1	1	1	1	1	1	1	1	1	1	1	1	1	1	1	1	1
2601980271	ornithine carbamoyltransferase	COG0078	E	23	1	1	1	1	1	1	1	1	1	1	1	1	1	1	1	1	1	1	1	1	1	1	1
2601980269	N-acetylglutamate kinase	COG0548	E	23	1	1	1	1	1	1	1	1	1	1	1	1	1	1	1	1	1	1	1	1	1	1	1
2601980203	GMP synthase (glutamine-hydrolyzing)	COG0519	F	23	1	1	1	1	1	1	1	1	1	1	1	1	1	1	1	1	1	1	1	1	1	1	1
2601980200	IMP dehydrogenase	COG0516	F	23	1	1	1	1	1	1	1	1	1	1	1	1	1	1	1	1	1	1	1	1	1	1	1
2601980139	dCTP deaminase	COG0717	F	23	1	1	1	1	1	1	1	1	1	1	1	1	1	1	1	1	1	1	1	1	1	1	1
2601980066	hypothetical protein	COG1666	S	23	1	1	1	1	1	1	1	1	1	1	1	1	1	1	1	1	1	1	1	1	1	1	1
2601979952	phosphoribosylformylglycinamidine synthase	COG0046	F	23	1	1	1	1	1	1	1	1	1	1	1	1	1	1	1	1	1	1	1	1	1	1	1
2601979951	UPF0176 protein	COG1054	R	23	1	1	1	1	1	1	1	1	1	1	1	1	1	1	1	1	1	1	1	1	1	1	1
2601979897	Adenylosuccinate synthetase	COG0104	F	23	1	1	1	1	1	1	1	1	1	1	1	1	1	1	1	1	1	1	1	1	1	1	1
2601979718	inosine-5'-monophosphate dehydrogenase	COG0516	F	23	1	1	1	1	1	1	1	1	1	1	1	1	1	1	1	1	1	1	1	1	1	1	1
2601979708	chaperonin GroEL	COG0459	O	23	1	1	1	1	1	1	1	1	1	1	1	1	1	1	1	1	1	1	1	1	1	1	1
2601979707	chaperonin GroES	COG0234	O	23	1	1	1	1	1	1	1	1	1	1	1	1	1	1	1	1	1	1	1	1	1	1	1
2601979662	pyruvate dehydrogenase E1 component beta subunit	COG0022	C	23	1	1	1	1	1	1	1	1	1	1	1	1	1	1	1	1	1	1	1	1	1	1	1
2601979659	large subunit ribosomal protein L28	COG0227	J	23	1	1	1	1	1	1	1	1	1	1	1	1	1	1	1	1	1	1	1	1	1	1	1
2601979658	LSU ribosomal protein L33P	COG0267	J	23	1	1	1	1	1	1	1	1	1	1	1	1	1	1	1	1	1	1	1	1	1	1	1
2601979657	SSU ribosomal protein S14P	COG0199	J	23	1	1	1	1	1	1	1	1	1	1	1	1	1	1	1	1	1	1	1	1	1	1	1
2601979656	DNA-binding protein HU-beta	COG0776	L	23	1	1	1	1	1	1	1	1	1	1	1	1	1	1	1	1	1	1	1	1	1	1	1
2601979569	CRP/FNR family transcriptional regulator, anaerobic regulatory protein	COG0664	T	23	1	1	1	1	1	1	1	1	1	1	1	1	1	1	1	1	1	1	1	1	1	1	1
2601979522	DNA topoisomerase-1	COG0550	L	23	1	1	1	1	1	1	1	1	1	1	1	1	1	1	1	1	1	1	1	1	1	1	1
2601979411	tRNA (5-methylaminomethyl-2-thiouridylate)-methyltransferase	COG0482	J	23	1	1	1	1	1	1	1	1	1	1	1	1	1	1	1	1	1	1	1	1	1	1	1
2601979404	aspartyl/glutamyl-tRNA(Asn/Gln) amidotransferase subunit B	COG0064	J	23	1	1	1	1	1	1	1	1	1	1	1	1	1	1	1	1	1	1	1	1	1	1	1
2601979402	peptide deformylase	COG0242	J	23	1	1	1	1	1	1	1	1	1	1	1	1	1	1	1	1	1	1	1	1	1	1	1
2601979401	cysteine synthase	COG0031	E	23	1	1	1	1	1	1	1	1	1	1	1	1	1	1	1	1	1	1	1	1	1	1	1
2601979366	thymidylate synthase (FAD)	COG1351	F	23	1	1	1	1	1	1	1	1	1	1	1	1	1	1	1	1	1	1	1	1	1	1	1
2601979359	glutamyl-tRNA synthetase	COG0008	J	23	1	1	1	1	1	1	1	1	1	1	1	1	1	1	1	1	1	1	1	1	1	1	1
2601979224	LSU ribosomal protein L11P	COG0080	J	23	1	1	1	1	1	1	1	1	1	1	1	1	1	1	1	1	1	1	1	1	1	1	1
2601979223	LSU ribosomal protein L1P	COG0081	J	23	1	1	1	1	1	1	1	1	1	1	1	1	1	1	1	1	1	1	1	1	1	1	1
2601979220	alcohol dehydrogenase, propanol-preferring	COG1064	G	23	1	1	1	1	1	1	1	1	1	1	1	1	1	1	1	1	1	1	1	1	1	1	1
2601979219	LSU ribosomal protein L10P	COG0244	J	23	1	1	1	1	1	1	1	1	1	1	1	1	1	1	1	1	1	1	1	1	1	1	1
2601979218	LSU ribosomal protein L12P	COG0222	J	23	1	1	1	1	1	1	1	1	1	1	1	1	1	1	1	1	1	1	1	1	1	1	1
2601979212	DNA-directed RNA polymerase subunit beta	COG0085	K	23	1	1	1	1	1	1	1	1	1	1	1	1	1	1	1	1	1	1	1	1	1	1	1
2601979211	DNA-directed RNA polymerase subunit beta'	COG0086	K	23	1	1	1	1	1	1	1	1	1	1	1	1	1	1	1	1	1	1	1	1	1	1	1
2601979210	6-phosphofructokinase	COG0205	G	23	1	1	1	1	1	1	1	1	1	1	1	1	1	1	1	1	1	1	1	1	1	1	1
2601979201	SSU ribosomal protein S12P	COG0048	J	23	1	1	1	1	1	1	1	1	1	1	1	1	1	1	1	1	1	1	1	1	1	1	1
2601979200	SSU ribosomal protein S7P	COG0049	J	23	1	1	1	1	1	1	1	1	1	1	1	1	1	1	1	1	1	1	1	1	1	1	1
2601979199	translation elongation factor 2 (EF-2/EF-G)	COG0480	J	23	1	1	1	1	1	1	1	1	1	1	1	1	1	1	1	1	1	1	1	1	1	1	1
2601979198	translation elongation factor 1A (EF-1A/EF-Tu)	COG0050	J	23	1	1	1	1	1	1	1	1	1	1	1	1	1	1	1	1	1	1	1	1	1	1	1
2601979197	SSU ribosomal protein S10P	COG0051	J	23	1	1	1	1	1	1	1	1	1	1	1	1	1	1	1	1	1	1	1	1	1	1	1
2601979196	LSU ribosomal protein L3P	COG0087	J	23	1	1	1	1	1	1	1	1	1	1	1	1	1	1	1	1	1	1	1	1	1	1	1
2601979195	LSU ribosomal protein L4P	COG0088	J	23	1	1	1	1	1	1	1	1	1	1	1	1	1	1	1	1	1	1	1	1	1	1	1
2601979194	LSU ribosomal protein L23P	COG0089	J	23	1	1	1	1	1	1	1	1	1	1	1	1	1	1	1	1	1	1	1	1	1	1	1
2601979193	LSU ribosomal protein L2P	COG0090	J	23	1	1	1	1	1	1	1	1	1	1	1	1	1	1	1	1	1	1	1	1	1	1	1
2601979191	LSU ribosomal protein L22P	COG0091	J	23	1	1	1	1	1	1	1	1	1	1	1	1	1	1	1	1	1	1	1	1	1	1	1
2601979190	SSU ribosomal protein S3P	COG0092	J	23	1	1	1	1	1	1	1	1	1	1	1	1	1	1	1	1	1	1	1	1	1	1	1
2601979189	LSU ribosomal protein L16P	COG0197	J	23	1	1	1	1	1	1	1	1	1	1	1	1	1	1	1	1	1	1	1	1	1	1	1
2601979188	LSU ribosomal protein L29P	COG0255	J	23	1	1	1	1	1	1	1	1	1	1	1	1	1	1	1	1	1	1	1	1	1	1	1
2601979187	small subunit ribosomal protein S17	COG0186	J	23	1	1	1	1	1	1	1	1	1	1	1	1	1	1	1	1	1	1	1	1	1	1	1
2601979186	LSU ribosomal protein L14P	COG0093	J	23	1	1	1	1	1	1	1	1	1	1	1	1	1	1	1	1	1	1	1	1	1	1	1
2601979185	LSU ribosomal protein L24P	COG0198	J	23	1	1	1	1	1	1	1	1	1	1	1	1	1	1	1	1	1	1	1	1	1	1	1
2601979184	LSU ribosomal protein L5P	COG0094	J	23	1	1	1	1	1	1	1	1	1	1	1	1	1	1	1	1	1	1	1	1	1	1	1
2601979183	SSU ribosomal protein S8P	COG0096	J	23	1	1	1	1	1	1	1	1	1	1	1	1	1	1	1	1	1	1	1	1	1	1	1
2601979182	LSU ribosomal protein L6P	COG0097	J	23	1	1	1	1	1	1	1	1	1	1	1	1	1	1	1	1	1	1	1	1	1	1	1
2601979181	LSU ribosomal protein L18P	COG0256	J	23	1	1	1	1	1	1	1	1	1	1	1	1	1	1	1	1	1	1	1	1	1	1	1
2601979180	SSU ribosomal protein S5P	COG0098	J	23	1	1	1	1	1	1	1	1	1	1	1	1	1	1	1	1	1	1	1	1	1	1	1
2601979177	protein translocase subunit secY/sec61 alpha	COG0201	U	23	1	1	1	1	1	1	1	1	1	1	1	1	1	1	1	1	1	1	1	1	1	1	1
2601979176	Adenylate kinase	COG0563	F	23	1	1	1	1	1	1	1	1	1	1	1	1	1	1	1	1	1	1	1	1	1	1	1
2601979170	bacterial translation initiation factor 1 (bIF-1)	COG0361	J	23	1	1	1	1	1	1	1	1	1	1	1	1	1	1	1	1	1	1	1	1	1	1	1
2601979169	SSU ribosomal protein S13P	COG0099	J	23	1	1	1	1	1	1	1	1	1	1	1	1	1	1	1	1	1	1	1	1	1	1	1
2601979168	SSU ribosomal protein S11P	COG0100	J	23	1	1	1	1	1	1	1	1	1	1	1	1	1	1	1	1	1	1	1	1	1	1	1
2601979167	DNA-directed RNA polymerase subunit alpha	COG0202	K	23	1	1	1	1	1	1	1	1	1	1	1	1	1	1	1	1	1	1	1	1	1	1	1
2601979154	serine hydroxymethyltransferase	COG0112	E	23	1	1	1	1	1	1	1	1	1	1	1	1	1	1	1	1	1	1	1	1	1	1	1
2601979145	hypothetical protein	COG1960	I	23	1	1	1	1	1	1	1	1	1	1	1	1	1	1	1	1	1	1	1	1	1	1	1
2601979136	3-methylcrotonyl-CoA carboxylase beta subunit	COG4799	I	23	1	1	1	1	1	1	1	1	1	1	1	1	1	1	1	1	1	1	1	1	1	1	1
2601979134	butyryl-CoA dehydrogenase	COG1960	I	23	1	1	1	1	1	1	1	1	1	1	1	1	1	1	1	1	1	1	1	1	1	1	1
2601979129	Acyl dehydratase	COG2030	I	23	1	1	1	1	1	1	1	1	1	1	1	1	1	1	1	1	1	1	1	1	1	1	1
2601979112	hypoxanthine phosphoribosyltransferase	COG0634	F	23	1	1	1	1	1	1	1	1	1	1	1	1	1	1	1	1	1	1	1	1	1	1	1
2601979110	GTP cyclohydrolase I	COG0302	H	23	1	1	1	1	1	1	1	1	1	1	1	1	1	1	1	1	1	1	1	1	1	1	1
2601979103	lysyl-tRNA synthetase, class II	COG1190	J	23	1	1	1	1	1	1	1	1	1	1	1	1	1	1	1	1	1	1	1	1	1	1	1
2601979100	ATP-dependent Clp protease ATP-binding subunit ClpC	COG0542	O	23	1	1	1	1	1	1	1	1	1	1	1	1	1	1	1	1	1	1	1	1	1	1	1
2601979078	2-methylcitrate dehydratase	COG2079	G	23	1	1	1	1	1	1	1	1	1	1	1	1	1	1	1	1	1	1	1	1	1	1	1
2601979077	methylisocitrate lyase	COG2513	G	23	1	1	1	1	1	1	1	1	1	1	1	1	1	1	1	1	1	1	1	1	1	1	1
2601979076	citrate synthase	COG0372	C	23	1	1	1	1	1	1	1	1	1	1	1	1	1	1	1	1	1	1	1	1	1	1	1
2601979062	trk system potassium uptake protein TrkA	COG0569	P	23	1	1	1	1	1	1	1	1	1	1	1	1	1	1	1	1	1	1	1	1	1	1	1
2601979053	glutamate-1-semialdehyde 2,1-aminomutase	COG0001	H	23	1	1	1	1	1	1	1	1	1	1	1	1	1	1	1	1	1	1	1	1	1	1	1
2601979043	1,4-Dihydroxy-2-naphthoyl-CoA synthase	COG0447	H	23	1	1	1	1	1	1	1	1	1	1	1	1	1	1	1	1	1	1	1	1	1	1	1
2601978945	phosphoribosylformylglycinamidine cyclo-ligase	COG0150	F	23	1	1	1	1	1	1	1	1	1	1	1	1	1	1	1	1	1	1	1	1	1	1	1
2601978944	amidophosphoribosyltransferase	COG0034	F	23	1	1	1	1	1	1	1	1	1	1	1	1	1	1	1	1	1	1	1	1	1	1	1
2601978842	isocitrate lyase	COG2224	C	23	1	1	1	1	1	1	1	1	1	1	1	1	1	1	1	1	1	1	1	1	1	1	1
2601978681	L-glutamine synthetase	COG0174	E	23	1	1	1	1	1	1	1	1	1	1	1	1	1	1	1	1	1	1	1	1	1	1	1
2601978678	L-glutamine synthetase	COG0174	E	23	1	1	1	1	1	1	1	1	1	1	1	1	1	1	1	1	1	1	1	1	1	1	1
2601978675	lipoic acid synthetase	COG0320	H	23	1	1	1	1	1	1	1	1	1	1	1	1	1	1	1	1	1	1	1	1	1	1	1
2601978666	Co-chaperone protein HscB	COG0316	O	23	1	1	1	1	1	1	1	1	1	1	1	1	1	1	1	1	1	1	1	1	1	1	1
2601978663	cytochrome c oxidase subunit 1	COG0843	C	23	1	1	1	1	1	1	1	1	1	1	1	1	1	1	1	1	1	1	1	1	1	1	1
2601978661	menaquinol-cytochrome c reductase cytochrome b subunit precursor	COG1290	C	23	1	1	1	1	1	1	1	1	1	1	1	1	1	1	1	1	1	1	1	1	1	1	1
2601978660	menaquinol-cytochrome c reductase iron-sulfur subunit precursor	COG0723	C	23	1	1	1	1	1	1	1	1	1	1	1	1	1	1	1	1	1	1	1	1	1	1	1
2601978659	menaquinol-cytochrome c reductase cytochrome c1 subunit precursor	COG2010	C	23	1	1	1	1	1	1	1	1	1	1	1	1	1	1	1	1	1	1	1	1	1	1	1
2601978658	cytochrome c oxidase subunit 3	COG1845	C	23	1	1	1	1	1	1	1	1	1	1	1	1	1	1	1	1	1	1	1	1	1	1	1
2601978650	pyruvate carboxylase	COG1038	C	23	1	1	1	1	1	1	1	1	1	1	1	1	1	1	1	1	1	1	1	1	1	1	1
2601978553	nicotinate-nucleotide adenylyltransferase	COG1057	H	23	1	1	1	1	1	1	1	1	1	1	1	1	1	1	1	1	1	1	1	1	1	1	1
2601978548	LSU ribosomal protein L27P	COG0211	J	23	1	1	1	1	1	3	1	1	1	1	1	1	1	1	1	1	1	1	1	1	1	1	1
2601978547	LSU ribosomal protein L21P	COG0261	J	23	1	1	1	1	1	3	1	1	1	1	1	1	1	1	1	1	1	1	1	1	1	1	1
2601978535	valyl-tRNA synthetase	COG0525	J	23	1	1	1	1	1	1	1	1	1	1	1	1	1	1	1	1	1	1	1	1	1	1	1
2601978532	ATP-dependent Clp protease ATP-binding subunit ClpX	COG1219	O	23	1	1	1	1	1	1	1	1	1	1	1	1	1	1	1	1	1	1	1	1	1	1	1
2601978531	ATP-dependent Clp protease, protease subunit	COG0740	O	23	1	1	1	1	1	1	1	1	1	1	1	1	1	1	1	1	1	1	1	1	1	1	1
2601978530	ATP-dependent Clp protease proteolytic subunit ClpP (EC 3.4.21.92)	COG0740	O	23	1	1	1	1	1	1	1	1	1	1	1	1	1	1	1	1	1	1	1	1	1	1	1
2601978523	ribose 5-phosphate isomerase B	COG0698	G	23	1	1	1	1	1	1	1	1	1	1	1	1	1	1	1	1	1	1	1	1	1	1	1
2601978514	ATP-binding cassette protein, ChvD family	COG0488	R	23	1	1	1	1	1	1	1	1	1	1	1	1	1	1	1	1	1	1	1	1	1	1	1
2601978506	acetyl-CoA C-acetyltransferase	COG0183	I	23	1	1	1	1	1	1	1	1	1	1	1	1	1	1	1	1	1	1	1	1	1	1	1
2601978502	hypothetical protein	COG1637	L	23	1	1	1	1	1	1	1	1	1	1	1	1	1	1	1	1	1	1	1	1	1	1	1
2601978498	ATP synthase F1 subcomplex beta subunit	COG0055	C	23	1	1	1	1	1	1	1	1	1	1	1	1	1	1	1	1	1	1	1	1	1	1	1
2601978496	ATP synthase F1 subcomplex alpha subunit	COG0056	C	23	1	1	1	1	1	1	1	1	1	1	1	1	1	1	1	1	1	1	1	1	1	1	1
2601978494	ATP synthase F0 subcomplex B subunit	COG0711	C	23	1	1	1	1	1	1	1	1	1	1	1	1	1	1	1	1	1	1	1	1	1	1	1
2601978490	UDP-GlcNAc:undecaprenyl-phosphate GlcNAc-1-phosphate transferase	COG0472	M	23	1	1	1	1	1	1	1	1	1	1	1	1	1	1	1	1	1	1	1	1	1	1	1
2601978484	L-threonine synthase	COG0498	E	23	1	1	1	1	1	1	1	1	1	1	1	1	1	1	1	1	1	1	1	1	1	1	1
2601978469	RNA polymerase, sigma subunit, ECF family	COG1595	K	23	1	1	1	1	1	1	1	1	1	1	1	1	1	1	1	1	1	1	1	1	1	1	1
2601978367	pyridoxal phosphate synthase yaaD subunit	COG0214	H	23	1	1	1	1	1	1	1	1	1	1	1	1	1	1	1	1	1	1	1	1	1	1	1
2601978362	isocitrate dehydrogenase	COG2838	C	23	1	1	1	1	1	1	1	1	1	1	1	1	1	1	1	1	1	1	1	1	1	1	1
2601978351	GTP-binding protein	COG1217	T	23	1	1	1	1	1	1	1	1	1	1	1	1	1	1	1	1	1	1	1	1	1	1	1
2601978347	ferredoxin	COG1146	F	23	1	1	1	1	1	1	1	1	1	1	1	1	1	1	1	1	1	1	1	1	1	1	1
2601978330	Xaa-Pro aminopeptidase	COG0006	E	23	1	1	1	1	1	1	1	1	1	1	1	1	1	1	1	1	1	1	1	1	1	1	1
2601978264	ATP-dependent Clp protease ATP-binding subunit ClpB	COG0542	O	23	1	1	1	1	1	1	1	1	1	1	1	1	1	1	1	1	1	1	1	1	1	1	1
2601978253	Exodeoxyribonuclease III	COG0708	L	23	1	1	1	1	1	1	1	1	1	1	1	1	1	1	1	1	1	1	1	1	1	1	1
2601978241	orotate phosphoribosyltransferase	COG0461	F	23	1	1	1	1	1	1	1	1	1	1	1	1	1	1	1	1	1	1	1	1	1	1	1
2601978236	Acyl-CoA dehydrogenase	COG1960	I	23	1	1	1	1	1	1	1	1	1	1	1	1	1	1	1	1	1	1	1	1	1	1	1
2601978151	succinyl-CoA synthetase (ADP-forming) alpha subunit	COG0074	C	23	1	1	1	1	1	1	1	1	1	1	1	1	1	1	1	1	1	1	1	1	1	1	1
2601978150	succinyl-CoA synthetase (ADP-forming) beta subunit	COG0045	C	23	1	1	1	1	1	1	1	1	1	1	1	1	1	1	1	1	1	1	1	1	1	1	1
2601978142	amidohydrolase	COG1473	R	23	1	1	1	1	1	1	1	1	1	1	1	1	1	1	1	1	1	1	1	1	1	1	1
2601978140	succinate dehydrogenase subunit C	COG2009	C	23	1	1	1	1	1	1	1	1	1	1	1	1	1	1	1	1	1	1	1	1	1	1	1
2601978139	succinate dehydrogenase subunit D	COG2142	C	23	1	1	1	1	1	1	1	1	1	1	1	1	1	1	1	1	1	1	1	1	1	1	1
2601978138	succinate dehydrogenase subunit A	COG1053	C	23	1	1	1	1	1	1	1	1	1	1	1	1	1	1	1	1	1	1	1	1	1	1	1
2601978137	succinate dehydrogenase subunit B	COG0479	C	23	1	1	1	1	1	1	1	1	1	1	1	1	1	1	1	1	1	1	1	1	1	1	1
2601978133	ribonucleoside-diphosphate reductase class Ib beta subunit	COG0208	F	23	1	1	1	1	1	1	1	1	1	1	1	1	1	1	1	1	1	1	1	1	1	1	1
2601978132	ribonucleoside-diphosphate reductase class Ib alpha subunit	COG0209	F	23	1	1	1	1	1	1	1	1	1	1	1	1	1	1	1	1	1	1	1	1	1	1	1
2601978120	agmatinase	COG0010	E	23	1	1	1	1	1	1	1	1	1	1	1	1	1	1	1	1	1	1	1	1	1	1	1
2601978115	SsrA-binding protein	COG0691	O	23	1	1	1	1	1	1	1	1	1	1	1	1	1	1	1	1	1	1	1	1	1	1	1
2601978111	bacterial peptide chain release factor 2 (bRF-2)	COG1186	J	23	1	1	1	1	1	1	1	1	1	1	1	1	1	1	1	1	1	1	1	1	1	1	1
2601978087	nucleoside ABC transporter ATP-binding protein	COG3845	R	23	1	1	1	1	1	1	1	1	1	1	1	1	1	1	1	1	1	1	1	1	1	1	1
2601978045	glutamine--fructose-6-phosphate transaminase	COG0449	M	23	1	1	1	1	1	1	1	1	1	1	1	1	1	1	1	1	1	1	1	1	1	1	1
2601978042	phosphoglucosamine mutase	COG1109	G	23	1	1	1	1	1	1	1	1	1	1	1	1	1	1	1	1	1	1	1	1	1	1	1
2601978041	SSU ribosomal protein S9P	COG0103	J	23	1	1	1	1	1	1	1	1	1	1	1	1	1	1	1	1	1	1	1	1	1	1	1
2601978040	LSU ribosomal protein L13P	COG0102	J	23	1	1	1	1	1	1	1	1	1	1	1	1	1	1	1	1	1	1	1	1	1	1	1
2601978029	RNAse PH	COG0689	J	23	1	1	1	1	1	1	1	1	1	1	1	1	1	1	1	1	1	1	1	1	1	1	1
2601978000	enolase	COG0148	G	23	1	1	1	1	1	1	1	1	1	1	1	1	1	1	1	1	1	1	1	1	1	1	1
2601977994	NADH dehydrogenase	COG1252	C	23	1	1	1	1	1	1	1	1	1	1	1	1	1	1	1	1	1	1	1	1	1	1	1
2601977986	polyphosphate kinase 2, PA0141 family	COG2326	C	23	1	1	1	1	1	1	1	1	1	1	1	1	1	1	1	1	1	1	1	1	1	1	1
2601977976	bacterial peptide chain release factor 3 (bRF-3)	COG4108	J	23	1	1	1	1	1	1	1	1	1	1	1	1	1	1	1	1	1	1	1	1	1	1	1
2601977975	myo-inositol-1-phosphate synthase	COG1260	I	23	1	1	1	1	1	1	1	1	1	1	1	1	1	1	1	1	1	1	1	1	1	1	1
2601977889	aspartate kinase	COG0527	E	23	1	1	1	1	1	1	1	1	1	1	1	1	1	1	1	1	1	1	1	1	1	1	1
2601977886	DNA replication and repair protein RecR	COG0353	L	23	1	1	1	1	1	1	1	1	1	1	1	1	1	1	1	1	1	1	1	1	1	1	1
2601977740	phenylalanyl-tRNA synthetase, alpha subunit	COG0016	J	23	1	1	1	1	1	1	1	1	1	1	1	1	1	1	1	1	1	1	1	1	1	1	1
2601977733	LSU ribosomal protein L20P	COG0292	J	23	1	1	1	1	1	1	1	1	1	1	1	1	1	1	1	1	1	1	1	1	1	1	1
2601977732	LSU ribosomal protein L35P	COG0291	J	23	1	1	1	1	1	1	1	1	1	1	1	1	1	1	1	1	1	1	1	1	1	1	1
2601977731	bacterial translation initiation factor 3 (bIF-3)	COG0290	J	23	1	1	1	1	1	1	1	1	1	1	1	1	1	1	1	1	1	1	1	1	1	1	1
2601977710	tRNA-i(6)A37 thiotransferase enzyme MiaB	COG0621	J	23	1	1	1	1	1	1	1	1	1	1	1	1	1	1	1	1	1	1	1	1	1	1	1
2601977708	recombination protein RecA	COG0468	L	23	1	1	1	1	1	1	1	1	1	1	1	1	1	1	1	1	1	1	1	1	1	1	1
2601977689	ribonuclease J	COG0595	J	23	1	1	1	1	1	1	1	1	1	1	1	1	1	1	1	1	1	1	1	1	1	1	1
2601977680	dihydrodipicolinate reductase	COG0289	E	23	1	1	1	1	1	1	1	1	1	1	1	1	1	1	1	1	1	1	1	1	1	1	1
2601977678	superoxide dismutase, Fe-Mn family	COG0605	P	23	1	1	1	1	1	1	1	1	1	1	1	1	1	1	1	1	1	1	1	1	1	1	1
2601977673	polyribonucleotide nucleotidyltransferase	COG1185	J	23	1	1	1	1	1	1	1	1	1	1	1	1	1	1	1	1	1	1	1	1	1	1	1
2601977671	SSU ribosomal protein S15P	COG0184	J	23	1	1	1	1	1	1	1	1	1	1	1	1	1	1	1	1	1	1	1	1	1	1	1
2601977663	NusA antitermination factor	COG0195	K	23	1	1	1	1	1	1	1	1	1	1	1	1	1	1	1	1	1	1	1	1	1	1	1
2601977654	4-hydroxy-3-methylbut-2-en-1-yl diphosphate synthase	COG0821	I	23	1	1	1	1	1	1	1	1	1	1	1	1	1	1	1	1	1	1	1	1	1	1	1
2601977650	glutaryl-CoA dehydrogenase	COG1960	I	23	1	1	1	1	1	1	1	1	1	1	1	1	1	1	1	1	1	1	1	1	1	1	1
2601977646	23S rRNA m(2)A-2503 methyltransferase	COG0820	J	23	1	1	1	1	1	1	1	1	1	1	1	1	1	1	1	1	1	1	1	1	1	1	1
2601977643	uridylate kinase	COG0528	F	23	1	1	1	1	1	1	1	1	1	1	1	1	1	1	1	1	1	1	1	1	1	1	1
2601977642	translation elongation factor Ts (EF-Ts)	COG0264	J	23	1	1	1	1	1	1	1	1	1	1	1	1	1	1	1	1	1	1	1	1	1	1	1
2601977641	SSU ribosomal protein S2P	COG0052	J	23	1	1	1	1	1	1	1	1	1	1	1	1	1	1	1	1	1	1	1	1	1	1	1
2601977631	LSU ribosomal protein L19P	COG0335	J	23	1	1	1	1	1	1	1	1	1	1	1	1	1	1	1	1	1	1	1	1	1	1	1
2601977627	SSU ribosomal protein S16P	COG0228	J	23	1	1	1	1	1	1	1	1	1	1	1	1	1	1	1	1	1	1	1	1	1	1	1
2601977626	signal recognition particle subunit FFH/SRP54 (srp54)	COG0541	U	23	1	1	1	1	1	1	1	1	1	1	1	1	1	1	1	1	1	1	1	1	1	1	1
2601977614	RNAse III	COG0571	K	23	1	1	1	1	1	1	1	1	1	1	1	1	1	1	1	1	1	1	1	1	1	1	1
2601977594	UDP-N-acetylglucosamine 1-carboxyvinyltransferase	COG0766	M	23	1	1	1	1	1	1	1	1	1	1	1	1	1	1	1	1	1	1	1	1	1	1	1
2601977593	3-isopropylmalate dehydratase, small subunit	COG0066	E	23	1	1	1	1	1	1	1	1	1	1	1	1	1	1	1	1	1	1	1	1	1	1	1
2601977592	3-isopropylmalate dehydratase, large subunit	COG0065	E	23	1	1	1	1	1	1	1	1	1	1	1	1	1	1	1	1	1	1	1	1	1	1	1
2601977591	transcriptional regulator, IclR family	COG1414	K	23	1	1	1	1	1	1	1	1	1	1	1	1	1	1	1	1	1	1	1	1	1	1	1
2601977574	hypothetical protein	COG0012	J	23	1	1	1	1	1	1	1	1	1	1	1	1	1	1	1	1	1	1	1	1	1	1	1
2601977568	fructose-1,6-bisphosphatase II	COG1494	G	23	1	1	1	1	1	1	1	1	1	1	1	1	1	1	1	1	1	1	1	1	1	1	1
2601977566	fumarase, class II	COG0114	C	23	1	1	1	1	1	1	1	1	1	1	1	1	1	1	1	1	1	1	1	1	1	1	1
2601977539	protein translocase subunit secA	COG0653	U	23	1	1	1	1	1	1	1	1	1	1	1	1	1	1	1	1	1	1	1	1	1	1	1
2601977510	3-oxoacid CoA-transferase subunit A	COG1788	I	23	1	1	1	1	1	1	1	1	1	1	1	1	1	1	1	1	1	1	1	1	1	1	1
2601977509	3-oxoacid CoA-transferase subunit B	COG2057	I	23	1	1	1	1	1	1	1	1	1	1	1	1	1	1	1	1	1	1	1	1	1	1	1
2601977505	acyl-CoA dehydrogenase	COG1960	I	23	1	1	1	1	1	1	1	1	1	1	1	1	1	1	1	1	1	1	1	1	1	1	1
2601977494	propionyl-CoA carboxylase beta chain	COG4799	I	23	1	1	1	1	1	1	1	1	1	1	1	1	1	1	1	1	1	1	1	1	1	1	1
2601977398	molecular chaperone DnaK	COG0443	O	23	1	1	1	1	1	1	1	1	1	1	1	1	1	1	1	1	1	1	1	1	1	1	1
2601977390	seryl-tRNA synthetase	COG0172	J	23	1	1	1	1	1	1	1	1	1	1	1	1	1	1	1	1	1	1	1	1	1	1	1
2601977357	phosphoenolpyruvate carboxykinase (GTP)	COG1274	C	23	1	1	1	1	1	1	1	1	1	1	1	1	1	1	1	1	1	1	1	1	1	1	1
2601977297	phosphate ABC transporter ATP-binding protein, PhoT family	COG1117	P	23	1	1	1	1	1	1	1	1	1	1	1	1	1	1	1	1	1	1	1	1	1	1	1
2601977285	4-aminobutyrate aminotransferase apoenzyme	COG0160	E	23	1	1	1	1	1	1	1	1	1	1	1	1	1	1	1	1	1	1	1	1	1	1	1
2601977249	phosphoglycerate mutase	COG0588	G	23	1	1	1	1	1	1	1	1	1	1	1	1	1	1	1	1	1	1	1	1	1	1	1
2601977242	transcriptional regulator, CarD family	COG1329	K	23	1	1	1	1	1	1	1	1	1	1	1	1	1	1	1	1	1	1	1	1	1	1	1
2601977236	S-(hydroxymethyl)mycothiol dehydrogenase	COG1062	R	23	1	1	1	1	1	1	1	1	1	1	1	1	1	1	1	1	1	1	1	1	1	1	1
2601977203	aldehyde dehydrogenase (NAD+)	COG1012	C	23	1	1	1	1	1	1	1	1	1	1	1	1	1	1	1	1	1	1	1	1	1	1	1
2601977199	chaperonin GroEL	COG0459	O	23	1	1	1	1	1	1	1	1	1	1	1	1	1	1	1	1	1	1	1	1	1	1	1
2601977077	primary replicative DNA helicase	COG0305	L	23	1	1	1	1	1	1	1	1	1	1	1	1	1	1	1	1	1	1	1	1	1	1	1
2601977067	LSU ribosomal protein L9P	COG0359	J	23	1	1	1	1	1	1	1	1	1	1	1	1	1	1	1	1	1	1	1	1	1	1	1
2601977066	SSU ribosomal protein S18P	COG0238	J	23	1	1	1	1	1	1	1	1	1	1	1	1	1	1	1	1	1	1	1	1	1	1	1
2601977064	SSU ribosomal protein S6P	COG0360	J	23	1	1	1	1	1	1	1	1	1	1	1	1	1	1	1	1	1	1	1	1	1	1	1
2601977055	thioredoxin reductase (NADPH)	COG0492	O	23	1	1	1	1	1	1	1	1	1	1	1	1	1	1	1	1	1	1	1	1	1	1	1
2601977050	chromosome segregation ATPase	COG1192	N	23	1	1	1	1	1	1	1	1	1	1	1	1	1	1	1	1	1	1	1	1	1	1	1
2601977039	DNA gyrase subunit B	COG0187	L	23	1	1	1	1	1	1	1	1	1	1	1	1	1	1	1	1	1	1	1	1	1	1	1
2601977038	DNA gyrase subunit A	COG0188	L	23	1	1	1	1	1	1	1	1	1	1	1	1	1	1	1	1	1	1	1	1	1	1	1
2601976856	chromosome partitioning protein	COG1192	N	23	1	1	1	1	1	1	1	1	1	1	1	1	1	1	1	1	1	1	1	1	1	1	1
2601976841	acetyl-CoA C-acetyltransferase	COG0183	I	23	1	1	1	1	1	1	1	1	1	1	1	1	1	1	1	1	1	1	1	1	1	1	1
2601976826	3-deoxy-D-arabinoheptulosonate-7-phosphate synthase	COG3200	E	23	1	1	1	1	1	1	1	1	1	1	1	1	1	1	1	1	1	1	1	1	1	1	1
2601976809	Phospho-N-acetylmuramoyl-pentapeptide-transferase	COG0472	M	23	1	1	1	1	1	1	1	1	1	1	1	1	1	1	1	1	1	1	1	1	1	1	1
2601976803	cell division protein FtsZ	COG0206	D	23	1	1	1	1	1	1	1	1	1	1	1	1	1	1	1	1	1	1	1	1	1	1	1
2601976796	DNA polymerase III, alpha subunit	COG0587	L	23	1	1	1	1	1	1	1	1	1	1	1	1	1	1	1	1	1	1	1	1	1	1	1
2601976794	transcriptional repressor NrdR	COG1327	K	23	1	1	1	1	1	1	1	1	1	1	1	1	1	1	1	1	1	1	1	1	1	1	1
2601976788	DNA gyrase subunit B	COG0187	L	23	1	1	1	1	1	1	1	1	1	1	1	1	1	1	1	1	1	1	1	1	1	1	1
2601976768	aconitase	COG1048	C	23	1	1	1	1	1	1	1	1	1	1	1	1	1	1	1	1	1	1	1	1	1	1	1
2601976750	2-isopropylmalate synthase	COG0119	E	23	1	1	1	1	1	1	1	1	1	1	1	1	1	1	1	1	1	1	1	1	1	1	1
2601976748	Undecaprenyl pyrophosphate synthetase	COG0020	I	23	1	1	1	1	1	1	1	1	1	1	1	1	1	1	1	1	1	1	1	1	1	1	1
2601976746	glycyl-tRNA synthetase	COG0423	J	23	1	1	1	1	1	1	1	1	1	1	1	1	1	1	1	1	1	1	1	1	1	1	1
2601976739	putative TIM-barrel protein, nifR3 family	COG0042	J	23	1	1	1	1	1	1	1	1	1	1	1	1	1	1	1	1	1	1	1	1	1	1	1
2601976719	SSU ribosomal protein S20P	COG0268	J	23	1	1	1	1	1	1	1	1	1	1	1	1	1	1	1	1	1	1	1	1	1	1	1
2601976716	GTP-binding protein LepA	COG0481	J	23	1	1	1	1	1	1	1	1	1	1	1	1	1	1	1	1	1	1	1	1	1	1	1
2601976706	GTP-binding protein Era	COG1159	J	23	1	1	1	1	1	1	1	1	1	1	1	1	1	1	1	1	1	1	1	1	1	1	1
2601976698	Ser-tRNA(Thr) hydrolase /threonyl-tRNA synthetase	COG0441	J	23	1	1	1	1	1	1	1	1	1	1	1	1	1	1	1	1	1	1	1	1	1	1	1
2601976693	Holliday junction endonuclease RuvC	COG0817	L	23	1	1	1	1	1	1	1	1	1	1	1	1	1	1	1	1	1	1	1	1	1	1	1
2601976691	Holliday junction DNA helicase subunit RuvB	COG2255	L	23	1	1	1	1	1	1	1	1	1	1	1	1	1	1	1	1	1	1	1	1	1	1	1
2601976681	aspartyl-tRNA synthetase	COG0173	J	23	1	1	1	1	1	1	1	1	1	1	1	1	1	1	1	1	1	1	1	1	1	1	1
2601976675	SSU ribosomal protein S4P	COG0522	J	23	1	1	1	1	1	1	1	1	1	1	1	1	1	1	1	1	1	1	1	1	1	1	1
2601976669	chorismate synthase	COG0082	E	23	1	1	1	1	1	1	1	1	1	1	1	1	1	1	1	1	1	1	1	1	1	1	1
2601976666	translation elongation factor P (EF-P)	COG0231	J	23	1	1	1	1	1	1	1	1	1	1	1	1	1	1	1	1	1	1	1	1	1	1	1
2601976663	aspartate carbamoyltransferase	COG0540	F	23	1	1	1	1	1	1	1	1	1	1	1	1	1	1	1	1	1	1	1	1	1	1	1
2601976649	ribulose-5-phosphate 3-epimerase	COG0036	G	23	1	1	1	1	1	1	1	1	1	1	1	1	1	1	1	1	1	1	1	1	1	1	1
2601976624	SSU ribosomal protein S1P	COG0539	J	23	1	1	1	1	1	1	1	1	1	1	1	1	1	1	1	1	1	1	1	1	1	1	1
2601976621	Excinuclease ABC subunit B	COG0556	L	23	1	1	1	1	1	1	1	1	1	1	1	1	1	1	1	1	1	1	1	1	1	1	1
2601976617	Excinuclease ABC subunit A	COG0178	L	23	1	1	1	1	1	1	1	1	1	1	1	1	1	1	1	1	1	1	1	1	1	1	1
2601976613	hypothetical protein	COG1481	K	23	1	1	1	1	1	1	1	1	1	1	1	1	1	1	1	1	1	1	1	1	1	1	1
2601976609	protein translocase subunit secG	COG1314	U	23	1	1	1	1	1	1	1	1	1	1	1	1	1	1	1	1	1	1	1	1	1	1	1
2601976599	Iron-regulated ABC transporter membrane component SufB	COG0719	O	23	1	1	1	1	1	1	1	1	1	1	1	1	1	1	1	1	1	1	1	1	1	1	1
2601976596	Iron-regulated ABC transporter ATPase subunit SufC	COG0396	O	23	1	1	1	1	1	1	1	1	1	1	1	1	1	1	1	1	1	1	1	1	1	1	1
2601976586	Enoyl-[acyl-carrier-protein] reductase [NADH]	COG0623	I	23	1	1	1	1	1	1	1	1	1	1	1	1	1	1	1	1	1	1	1	1	1	1	1
2601976569	LSU ribosomal protein L31P	COG0254	J	23	1	1	1	1	1	1	1	1	1	1	1	1	1	1	1	1	1	1	1	1	1	1	1
2601976567	tRNA (cytidine/uridine-2'-O-)-methyltransferase	COG0219	J	23	1	1	1	1	1	1	1	1	1	1	1	1	1	1	1	1	1	1	1	1	1	1	1
2601976558	3-ketoacyl-CoA thiolase	COG0183	I	23	1	1	1	1	1	1	1	1	1	1	1	1	1	1	1	1	1	1	1	1	1	1	1
2601979882	Protein of unknown function (DUF3151)	-	-	23	1	1	1	1	1	1	1	1	1	1	1	1	1	1	1	1	1	1	1	1	1	1	1
2601978652	MerR HTH family regulatory protein	-	-	23	1	1	1	1	1	1	1	1	1	1	1	1	1	1	1	1	1	1	1	1	1	1	1
2601978624	RNA polymerase-binding protein	-	-	23	1	1	1	1	1	1	1	1	1	1	1	1	1	1	1	1	1	1	1	1	1	1	1
2601978339	Protein of unknown function (DUF3117)	-	-	23	1	1	1	1	1	1	1	1	1	1	1	1	1	1	1	1	1	1	1	1	1	1	1
2601978238	SpoU rRNA Methylase family protein	-	-	23	1	1	1	1	1	1	1	1	1	1	1	1	1	1	1	1	1	1	1	1	1	1	1
2601978035	Protein of unknown function (DUF3039)	-	-	23	1	1	1	1	1	1	1	1	1	1	1	1	1	1	1	1	1	1	1	1	1	1	1
2601977730	hypothetical protein	-	-	23	1	1	1	1	1	1	1	1	1	1	1	1	1	1	1	1	1	1	1	1	1	1	1
2601977706	Helix-turn-helix domain-containing protein	-	-	23	1	1	1	1	1	1	1	1	1	1	1	1	1	1	1	1	1	1	1	1	1	1	1
2601977647	DivIVA domain-containing protein	-	-	23	1	1	1	1	1	1	1	1	1	1	1	1	1	1	1	1	1	1	1	1	1	1	1
2601976625	Methyltransferase domain-containing protein	-	-	23	1	1	1	1	1	1	1	1	1	1	1	1	1	1	1	1	1	1	1	1	1	1	1
2601980266	NADPH2:quinone reductase	COG0604	CR	22	1	1	1	1	1	1	1	1	1	1	1	1	1	2	1	1	1	1	1	1	1	1	0
2601980147	DNA-binding response regulator, OmpR family, contains REC and winged-helix (wHTH) domain	COG0745	TK	22	1	1	1	1	1	1	1	1	1	1	1	1	1	1	1	1	1	1	1	1	1	1	0
2601979382	acetolactate synthase, large subunit	COG0028	EH	22	1	1	1	0	1	1	1	1	1	1	1	1	1	1	1	1	1	1	1	1	1	1	1
2601978549	GTP-binding protein	COG0536	DL	22	1	1	1	1	1	1	1	1	1	1	1	1	1	1	1	1	1	1	1	1	1	1	0
2601978302	O-succinylbenzoate synthase	COG4948	MR	22	1	1	1	1	1	1	1	1	1	1	1	1	1	1	1	1	1	1	1	1	1	1	0
2601980102	peroxiredoxin Q/BCP	COG1225	O	22	1	1	1	1	1	1	1	1	1	1	1	1	1	1	1	1	1	1	1	1	1	0	1
2601980037	Glycerol-3-phosphate cytidylyltransferase	COG0615	M	22	1	1	1	1	1	1	1	1	1	1	1	1	1	1	1	1	1	1	1	1	1	0	1
2601979667	Adenylosuccinate lyase	COG0015	F	22	1	1	1	1	1	1	1	1	1	1	1	1	1	1	1	1	1	1	1	1	1	1	0
2601979654	Sugar phosphate permease	COG2271	G	22	1	1	1	1	1	1	1	1	1	1	1	1	1	1	1	1	1	1	1	1	1	0	1
2601979624	pyruvate dehydrogenase E1 component	COG2609	C	22	1	1	1	1	1	1	1	1	1	1	1	1	0	1	1	1	1	1	1	1	1	1	1
2601979460	urocanate hydratase	COG2987	E	22	1	1	1	1	1	1	1	1	1	1	1	1	1	1	1	1	1	1	0	1	1	1	1
2601979418	oligoribonuclease	COG1949	A	22	1	1	1	1	1	1	1	1	1	1	1	1	1	1	1	1	1	1	1	1	1	1	0
2601979360	2-keto-4-pentenoate hydratase/2-oxohepta-3-ene-1,7-dioic acid hydratase (catechol pathway)	COG0179	Q	22	1	1	1	1	1	1	1	1	1	1	1	1	1	1	1	1	1	1	1	1	1	1	0
2601979192	small subunit ribosomal protein S19	COG0185	J	22	1	1	1	0	1	1	1	1	1	1	1	1	1	1	1	1	1	1	1	1	1	1	1
2601979179	LSU ribosomal protein L30P	COG1841	J	22	1	1	1	1	1	1	1	1	1	1	1	1	1	1	1	1	1	1	1	1	1	1	0
2601979178	LSU ribosomal protein L15P	COG0200	J	22	1	1	1	1	1	1	1	1	1	1	1	1	1	1	1	1	1	1	1	1	1	0	1
2601979150	tryptophanyl-tRNA synthetase	COG0180	J	22	1	1	1	1	1	1	1	1	1	1	1	1	1	1	1	1	1	1	1	1	1	1	0
2601979149	Phosphatidate phosphatase APP1	COG4850	I	22	1	1	1	1	1	1	1	1	1	1	1	1	1	1	1	1	1	1	1	1	1	1	0
2601979111	membrane protease FtsH catalytic subunit (EC 3.4.24.-)	COG0465	O	22	1	1	1	1	1	1	1	1	1	1	1	1	1	1	1	1	1	1	1	1	1	1	0
2601979087	Quinol monooxygenase YgiN	COG1359	C	22	1	1	1	1	1	1	1	1	1	1	1	1	1	1	1	1	1	1	0	1	1	1	1
2601979055	porphobilinogen synthase	COG0113	H	22	1	1	1	1	1	1	1	1	1	1	1	1	1	1	1	1	1	1	1	1	1	1	0
2601979020	taurine---2-oxoglutarate transaminase	COG0160	E	22	1	1	1	1	1	1	1	1	1	1	1	1	1	1	1	1	1	1	1	1	1	1	0
2601978940	betaine-aldehyde dehydrogenase	COG1012	C	22	1	2	1	1	1	1	1	1	1	1	1	1	1	1	1	1	1	1	1	1	1	1	0
2601978865	glycine cleavage system H protein	COG0509	E	22	1	1	1	1	1	1	1	1	1	1	1	1	1	1	1	1	1	1	1	1	1	0	1
2601978863	glycine dehydrogenase (decarboxylating) alpha subunit /glycine dehydrogenase (decarboxylating) beta subunit	COG1003	E	22	1	1	1	1	1	1	1	1	1	1	1	1	1	1	1	1	1	1	1	1	1	0	1
2601978853	iron complex transport system ATP-binding protein	COG4604	P	22	1	1	1	1	1	1	1	1	1	1	1	1	1	1	1	1	1	1	1	1	1	0	1
2601978756	alanine-synthesizing transaminase	COG0436	E	22	1	1	1	1	1	1	1	1	1	1	1	1	1	1	1	1	1	1	1	1	1	0	1
2601978685	methionine aminopeptidase, type I	COG0024	J	22	1	1	1	1	1	1	1	1	1	1	1	1	0	1	1	1	1	1	1	1	1	1	1
2601978645	heat shock protein Hsp20	COG0071	O	22	1	1	1	1	1	1	1	1	1	1	1	1	1	1	1	1	1	1	1	1	1	1	0
2601978559	multisubunit sodium/proton antiporter, MrpC subunit	COG1006	P	22	1	1	1	1	1	1	1	1	1	1	1	1	1	1	1	1	1	0	1	1	1	1	1
2601978546	chorismate mutase	COG1605	E	22	1	1	1	1	1	3	1	1	1	1	1	1	1	1	1	1	1	1	1	1	1	1	0
2601978537	NADP-dependent 3-hydroxy acid dehydrogenase YdfG	COG4221	C	22	1	1	1	1	1	1	1	1	1	1	1	1	1	1	1	1	1	1	1	1	1	1	0
2601978507	Uncharacterized conserved protein YqgV, UPF0045/DUF77 family	COG0011	S	22	1	1	1	1	1	1	1	1	1	1	1	1	1	1	1	1	1	1	1	1	1	1	0
2601978472	2-oxoglutarate dehydrogenase E1 component	COG0567	C	22	1	1	1	1	1	1	1	1	1	1	1	1	1	1	1	1	1	1	1	1	1	1	0
2601978400	thiosulfate/3-mercaptopyruvate sulfurtransferase	COG2897	P	22	1	1	1	1	1	1	1	1	1	1	1	1	1	1	1	1	1	1	1	1	1	0	1
2601978130	ribonucleoside-diphosphate reductase class Ib glutaredoxin subunit	COG0695	O	22	1	1	1	1	1	1	1	1	1	1	1	1	1	1	1	1	1	1	1	1	0	1	1
2601978057	O-sialoglycoprotein endopeptidase	COG0533	J	22	1	1	1	1	1	1	1	1	1	1	1	1	1	1	1	1	1	1	1	1	1	1	0
2601977890	aspartate semialdehyde dehydrogenase	COG0136	E	22	1	1	1	1	1	1	1	1	1	1	1	1	1	1	1	1	1	1	1	1	1	0	1
2601977723	1-(5-phosphoribosyl)-5-[(5-phosphoribosylamino)methylideneamino] imidazole-4-carboxamide isomerase	COG0106	E	22	1	1	1	1	1	1	1	1	1	1	1	1	1	1	1	1	1	1	1	1	1	1	0
2601977720	imidazoleglycerol-phosphate dehydratase	COG0131	E	22	1	1	1	1	1	1	1	1	1	1	1	1	1	1	1	1	1	1	1	1	1	1	0
2601977644	ribosome recycling factor	COG0233	J	22	1	1	1	1	1	1	1	1	1	1	1	1	1	1	1	1	1	1	1	1	1	1	0
2601977628	hypothetical protein	COG1837	R	22	1	1	1	1	1	1	1	0	1	1	1	1	1	1	1	1	1	1	1	1	1	1	1
2601977624	signal recognition particle-docking protein FtsY	COG0552	U	22	1	1	1	1	1	1	1	1	1	1	1	1	1	1	1	1	1	1	1	1	1	1	0
2601977613	large subunit ribosomal protein L32	COG0333	J	22	1	1	1	1	1	1	1	1	1	1	1	0	1	1	1	1	1	1	1	1	1	1	1
2601977572	4-hydroxy-3-methylbut-2-enyl diphosphate reductase	COG0761	I	22	1	1	1	1	1	1	1	1	1	0	1	1	1	1	1	1	1	1	1	1	1	1	1
2601977570	Exodeoxyribonuclease VII small subunit	COG1722	L	22	1	1	1	1	1	1	1	1	1	1	1	1	1	1	1	1	1	1	1	1	1	1	0
2601977565	PhoH-like ATPase	COG1875	R	22	1	1	1	1	1	1	1	1	1	1	1	1	1	1	1	1	1	1	1	1	1	1	0
2601977233	23S rRNA (guanosine2251-2'-O)-methyltransferase	COG0566	J	22	1	1	1	1	1	1	1	1	1	1	1	1	1	1	1	1	1	1	1	1	1	1	0
2601976850	GTP-binding protein	COG1160	R	22	1	1	1	1	1	1	1	1	1	1	1	1	1	1	1	1	1	1	1	1	1	1	0
2601976653	methionine adenosyltransferase	COG0192	H	22	1	1	1	1	1	1	1	1	1	1	1	1	1	1	1	1	1	1	1	1	1	1	0
2601976648	nicotinamide mononucleotide transporter	COG3201	H	22	1	1	1	1	1	1	1	1	1	1	1	1	1	1	1	1	1	1	1	1	1	0	1
2601976644	Crotonobetainyl-CoA:carnitine CoA-transferase CaiB	COG1804	I	22	1	1	1	1	1	1	1	1	1	1	1	1	1	1	1	1	1	1	1	1	1	1	0
2601976593	Metal-sulfur cluster biosynthetic enzyme	COG2151	O	22	1	1	1	1	1	1	1	1	1	1	1	0	1	1	1	1	1	1	1	1	1	1	1
2601976591	ATPase components of ABC transporters with duplicated ATPase domains	COG0488	R	22	1	1	1	1	1	1	1	1	1	1	1	1	1	1	1	1	1	1	1	1	1	0	1
2601976562	O-acetylhomoserine sulfhydrylase	COG2873	E	22	1	1	1	1	1	1	1	1	1	1	1	1	1	1	1	1	1	1	1	1	1	0	1
2601979618	Protein of unknown function (DUF3145)	-	-	22	1	1	1	0	1	1	1	1	1	1	1	1	1	1	1	1	1	1	1	1	1	1	1
2601979573	Domain of unknown function (DUF4177)	-	-	22	1	1	1	1	1	1	1	1	1	1	1	1	1	1	1	1	1	1	1	1	1	0	1
2601978613	peptidylprolyl isomerase	-	-	22	1	1	1	1	1	1	1	1	1	1	1	1	1	1	1	1	1	1	1	1	1	0	1
2601977635	Protein of unknown function (DUF2469)	-	-	22	1	1	1	1	1	1	1	1	1	1	1	1	1	1	1	1	1	1	1	1	1	1	0
2601977550	transcription factor WhiB	-	-	22	1	1	1	1	1	1	1	1	1	1	1	1	1	1	1	1	1	1	1	1	1	0	1
2601977543	DNA binding domain-containing protein, excisionase family	-	-	22	1	1	1	1	1	1	1	1	1	1	1	1	1	1	1	1	1	1	1	1	1	0	1
2601977054	thioredoxin	-	-	22	1	1	1	0	1	1	1	1	1	1	1	1	1	1	1	1	1	1	1	1	1	1	1
2601977007	hypothetical protein	-	-	22	1	1	1	1	1	1	1	1	1	1	1	1	1	1	1	1	1	1	1	1	1	1	0
2601979399	putative luciferase-like monooxygenase, FMN-dependent, CE1758 family	COG2141	HR	21	1	1	1	1	1	1	1	1	1	1	1	1	1	1	1	1	1	1	1	0	1	0	1
2601979375	3-isopropylmalate dehydrogenase	COG0473	CE	21	1	1	1	1	1	1	1	1	1	1	1	1	1	1	1	1	1	1	1	1	1	0	0
2601978210	peptide/nickel transport system permease protein	COG0601	EP	21	1	1	1	1	1	1	1	1	1	1	1	1	1	1	1	1	1	1	0	1	1	0	1
2601978209	peptide/nickel transport system permease protein	COG1173	EP	21	1	1	1	1	1	1	1	1	1	1	1	1	1	1	1	1	1	1	0	1	1	0	1
2601978004	transcription-repair coupling factor	COG1197	LK	21	1	1	1	1	1	1	1	1	1	1	1	1	1	1	1	1	1	1	1	1	1	0	0
2601980277	tyrosyl-tRNA synthetase	COG0162	J	21	1	1	1	1	1	1	1	1	1	1	1	1	1	1	1	1	1	1	1	1	1	0	0
2601979702	methionyl-tRNA synthetase	COG0143	J	21	1	1	1	1	1	1	1	1	1	1	1	1	1	1	1	1	1	1	1	1	1	0	0
2601979695	N-acetylneuraminate synthase	COG2089	M	21	1	1	1	1	1	1	1	1	1	1	1	1	1	1	1	1	1	1	1	0	0	1	1
2601979663	pyruvate dehydrogenase E1 component alpha subunit	COG1071	C	21	1	1	1	1	1	1	1	1	1	1	1	1	1	1	1	1	1	1	1	1	1	0	0
2601979621	3-oxoacyl-[acyl-carrier-protein] synthase-3	COG0332	I	21	1	1	1	1	1	1	1	1	1	1	1	1	0	1	1	1	1	1	1	1	1	1	0
2601979561	acetyl-coenzyme A synthetase	COG0365	I	21	1	1	1	1	1	1	1	1	1	1	1	1	1	1	1	1	1	1	1	1	1	0	0
2601979472	Aspartate/methionine/tyrosine aminotransferase	COG0436	E	21	1	1	1	1	1	1	1	1	1	1	1	1	1	1	1	1	1	1	1	1	1	0	0
2601979381	acetolactate synthase, small subunit	COG0440	E	21	1	1	1	1	1	1	1	1	1	1	1	1	1	1	1	1	1	1	1	1	1	0	0
2601979151	exodeoxyribonuclease-3	COG0708	L	21	1	1	1	1	1	1	1	1	1	1	1	1	1	1	1	1	1	1	1	1	1	0	0
2601979147	short chain enoyl-CoA hydratase	COG1024	I	21	1	1	1	1	1	1	1	1	1	1	1	1	0	1	1	1	1	1	1	1	1	1	0
2601978960	catalase	COG0753	P	21	1	1	1	1	1	1	1	1	1	1	1	1	1	1	1	1	1	1	1	1	1	0	0
2601978928	phosphoribosylformylglycinamidine synthase subunit I	COG0047	F	21	1	1	1	1	1	1	1	1	1	1	1	1	1	1	1	1	1	1	1	1	1	0	0
2601978907	Rhodanese-related sulfurtransferase	COG0607	P	21	1	1	1	1	1	1	1	1	1	1	1	1	1	1	1	1	1	1	1	1	1	0	0
2601978869	ectoine synthase	COG1917	R	21	1	1	1	1	1	1	1	1	1	1	1	1	1	1	1	1	1	1	1	1	1	0	0
2601978868	diaminobutyrate aminotransferase apoenzyme	COG0160	E	21	1	1	1	1	1	1	1	1	1	1	1	1	1	1	1	1	1	1	1	1	1	0	0
2601978800	selenophosphate synthase	COG0709	E	21	1	1	1	1	1	1	1	1	1	1	1	1	1	1	1	1	1	1	1	1	1	0	0
2601978671	dihydrolipoamide dehydrogenase	COG1249	C	21	1	1	1	1	1	1	1	1	1	1	1	1	1	1	1	1	1	1	1	1	1	0	0
2601978594	Undecaprenyl-diphosphatase	COG1968	I	21	1	1	1	1	1	1	1	1	1	1	1	1	1	1	1	1	1	1	1	1	1	0	0
2601978541	nucleoside diphosphate kinase	COG0105	F	21	1	1	1	1	1	1	1	1	1	1	1	1	1	1	1	1	1	1	1	1	1	0	0
2601978529	trigger factor	COG0544	O	21	1	1	1	1	1	1	1	1	1	1	1	1	1	1	1	1	1	1	1	1	1	0	0
2601978519	hemoglobin	COG2346	P	21	1	1	1	1	1	1	1	1	1	1	1	1	1	1	1	1	1	1	1	1	1	0	0
2601978361	thymidine kinase	COG1435	F	21	1	1	1	1	1	1	1	1	1	1	1	1	1	1	1	1	1	1	0	1	1	1	0
2601978345	citrate synthase	COG0372	C	21	1	1	1	1	1	1	1	1	1	1	1	1	1	1	1	1	1	1	1	1	1	0	0
2601978213	fructose-bisphosphate aldolase	COG0191	G	21	1	1	1	1	1	1	1	1	1	1	1	1	1	1	1	1	1	1	1	1	1	0	0
2601978131	protein involved in ribonucleotide reduction	COG1780	F	21	1	1	1	1	1	1	1	1	1	1	1	1	1	1	1	1	1	1	1	1	1	0	0
2601978112	cell division ATP-binding protein FtsE	COG2884	D	21	1	1	1	1	1	1	1	1	1	1	1	1	1	1	1	1	1	1	1	1	1	0	0
2601978099	purine-nucleoside phosphorylase	COG0005	F	21	1	1	1	1	1	1	1	1	1	1	1	1	1	1	1	1	1	1	1	1	1	0	0
2601978018	IMP cyclohydrolase /phosphoribosylaminoimidazolecarboxamide formyltransferase	COG0138	F	21	1	1	1	1	1	1	1	1	1	1	1	1	1	1	1	1	1	1	1	1	1	0	0
2601977940	4-hydroxythreonine-4-phosphate dehydrogenase	COG1995	H	21	1	1	1	1	1	1	1	1	1	1	1	1	1	1	1	1	1	1	1	1	1	0	0
2601977937	Cu2+-exporting ATPase	COG2217	P	21	1	1	1	1	1	1	1	1	1	1	1	2	1	1	2	1	1	1	1	0	1	0	1
2601977893	zinc/manganese transport system permease protein	COG1108	P	21	1	1	1	1	1	1	1	1	1	1	1	1	1	1	1	1	1	1	1	1	1	0	0
2601977860	protease I	COG0693	R	21	1	1	1	1	1	1	1	1	1	1	1	1	1	1	1	1	1	0	1	1	1	0	1
2601977821	tRNA-guanine transglycosylase	COG0343	J	21	1	1	1	1	1	1	1	1	1	1	1	1	1	1	1	1	1	1	1	1	1	0	0
2601977605	amino acid ABC transporter ATP-binding protein, PAAT family	COG1126	E	21	1	1	1	1	1	1	1	1	1	1	1	1	1	1	1	1	1	1	1	1	1	0	0
2601977559	transcription elongation factor GreA	COG0782	K	21	1	1	1	1	1	1	1	1	1	1	1	1	1	1	1	1	1	1	1	1	1	0	0
2601977552	dihydrolipoamide dehydrogenase	COG1249	C	21	1	1	1	1	1	1	1	1	1	1	1	1	1	1	1	1	1	1	1	1	1	0	0
2601977520	adenosylhomocysteinase	COG0499	H	21	1	1	1	1	1	1	1	1	1	1	1	1	1	1	1	1	1	1	1	1	1	0	0
2601977245	two-component system, OmpR family, sensor histidine kinase SenX3	COG5002	T	21	1	1	1	1	1	1	1	1	1	1	1	1	1	1	1	1	1	1	1	1	1	0	0
2601977240	2-C-methyl-D-erythritol 2,4-cyclodiphosphate synthase	COG0245	I	21	1	1	1	1	1	1	1	1	1	1	0	0	1	1	1	1	1	1	1	1	1	1	1
2601977118	Predicted oxidoreductase	COG0667	R	21	1	1	1	1	1	1	1	1	1	1	1	1	1	1	1	1	1	1	1	1	1	0	0
2601976919	sarcosine oxidase subunit beta	COG0665	E	21	1	1	1	1	1	1	1	1	1	0	1	1	1	1	1	1	1	1	1	1	1	0	1
2601976859	CTP synthase	COG0504	F	21	1	1	1	1	1	1	1	1	1	1	1	1	1	1	1	1	1	1	1	1	1	0	0
2601976848	tRNA threonylcarbamoyl adenosine modification protein, Sua5/YciO/YrdC/YwlC family	COG0009	J	21	1	1	1	1	1	1	1	1	1	1	1	1	1	1	1	1	1	1	1	1	1	0	0
2601976790	RNA polymerase primary sigma factor	COG0568	K	21	1	1	1	1	1	1	1	1	1	1	1	1	1	1	1	1	1	1	1	0	1	1	0
2601976762	chlorite dismutase	COG3253	P	21	1	1	1	1	1	1	1	1	1	1	1	1	1	1	1	1	1	1	1	1	1	0	0
2601976732	glyceraldehyde 3-phosphate dehydrogenase	COG0057	G	21	1	1	1	1	1	1	1	1	1	1	1	1	1	1	1	1	1	1	1	1	1	0	0
2601976729	putative glutathione S-transferase	COG0435	C	21	1	1	1	1	1	1	1	1	1	1	1	1	1	1	1	1	1	1	1	1	1	0	0
2601976680	putative ATPase	COG2256	L	21	1	1	1	1	1	1	1	1	1	1	1	1	1	1	1	1	1	1	1	1	1	0	0
2601976667	3-dehydroquinate synthase	COG0337	E	21	1	1	1	1	1	1	1	1	1	1	1	1	1	1	1	1	1	1	1	1	1	0	0
2601976662	dihydroorotase	COG0044	F	21	1	1	1	1	1	1	1	1	1	1	1	1	1	1	1	1	1	1	1	1	1	0	0
2601976643	acetyl-CoA carboxylase carboxyl transferase subunit beta	COG0777	I	21	1	1	1	1	1	1	1	1	1	1	1	1	1	1	1	1	1	1	1	1	1	0	0
2601976598	Iron-regulated ABC transporter permease protein SufD	COG0719	O	21	1	1	1	1	1	1	1	1	1	1	1	1	1	1	1	1	1	1	1	1	1	0	0
2601976582	iron complex transport system ATP-binding protein	COG1119	P	21	1	1	1	1	1	1	1	1	1	1	1	1	1	1	1	1	1	1	1	1	1	0	0
2601980202	integral membrane protein	-	-	21	1	1	1	1	1	1	1	1	1	1	1	1	1	1	1	1	1	1	1	1	1	0	0
2601978805	formate dehydrogenase major subunit	-	-	21	1	1	1	1	1	1	1	1	1	1	1	1	1	1	1	1	1	1	1	1	1	0	0
2601978354	peptide/nickel transport system permease protein	-	-	21	1	1	1	1	1	1	1	1	1	1	1	1	1	1	1	1	1	1	1	1	1	0	0
2601978257	Glycosyl transferase family 2	-	-	21	1	1	1	1	1	1	1	1	1	1	1	1	1	1	1	1	1	1	1	1	1	0	0
2601977983	hypothetical protein	-	-	21	1	1	1	1	1	1	1	1	1	1	1	1	1	1	1	1	1	1	1	1	1	0	0
2601976778	protein of unknown function (DUF4193)	-	-	21	1	1	1	0	1	1	1	1	1	1	1	1	0	1	1	1	1	1	1	1	1	1	1
2601976657	hypothetical protein	-	-	21	1	1	1	1	1	1	1	1	1	1	1	1	1	1	1	1	1	1	1	1	1	0	0
2601980180	peptide/nickel transport system permease protein	COG0601	EP	20	1	1	1	1	1	1	1	1	1	0	1	1	1	1	1	1	1	1	0	1	1	0	1
2601980035	Glycosyltransferase, GT2 family	COG1216	G	20	1	1	1	1	1	1	1	1	1	1	1	1	1	1	1	1	1	1	1	0	0	0	1
2601979971	putative tricarboxylic transport membrane protein	COG3333	R	20	1	1	1	1	1	1	1	1	1	1	1	1	1	1	1	1	1	1	0	1	0	1	0
2601979954	5-methyltetrahydropteroyltriglutamate--homocysteine methyltransferase	COG0620	E	20	1	1	1	1	1	1	1	1	1	1	1	1	1	1	1	1	1	0	1	1	1	0	0
2601979455	N-carbamoyl-L-amino-acid hydrolase	COG0624	E	20	1	1	1	1	1	1	1	1	1	1	1	1	1	1	1	1	1	1	0	1	1	0	0
2601978810	cold-shock DNA-binding protein family	COG1278	K	20	1	1	1	1	1	1	1	1	1	1	1	1	1	1	1	1	1	0	1	1	1	0	0
2601978572	Uncharacterized conserved protein, DUF849 family	COG3246	S	20	1	1	1	1	1	1	1	1	1	1	1	1	1	1	1	1	1	1	0	1	1	0	0
2601978082	betaine-homocysteine S-methyltransferase	COG0646	E	20	1	1	1	1	1	1	1	1	1	1	1	1	1	1	1	1	1	1	1	0	1	0	0
2601977950	acyl-CoA dehydrogenase	COG1960	I	20	1	1	1	1	1	1	1	1	1	1	1	1	1	1	1	0	0	1	1	1	1	1	0
2601977360	taurine---2-oxoglutarate transaminase	COG0161	H	20	1	1	1	1	1	1	1	1	1	1	0	1	1	1	1	1	1	1	1	1	1	0	0
2601976851	cytidylate kinase	COG0283	F	20	1	1	1	1	1	1	1	1	1	1	1	0	1	1	1	1	1	1	1	1	1	0	0
2601976745	Adenosylmethionine-8-amino-7-oxononanoate aminotransferase	COG0161	H	20	1	1	1	1	1	1	1	1	1	1	1	1	1	1	1	1	1	1	0	0	1	0	1
2601978806	formate dehydrogenase major subunit	-	-	20	1	1	1	1	1	1	1	1	1	1	1	0	1	1	1	1	1	0	1	1	1	1	0
2601977034	MFS transporter, DHA2 family, lincomycin resistance protein	-	-	20	1	1	1	0	1	1	1	1	1	1	1	1	1	1	1	1	1	1	1	1	1	0	0
2601978205	NAD(P)-dependent dehydrogenase, short-chain alcohol dehydrogenase family	COG1028	IQR	19	1	1	1	1	1	1	1	1	1	1	1	1	1	1	1	1	1	0	0	0	0	1	1
2601979225	transcription antitermination protein nusG	COG0250	K	19	1	1	1	1	1	1	1	1	1	1	1	1	1	1	1	1	1	1	0	0	0	0	1
2601979065	cation/acetate symporter	COG4147	C	19	1	1	1	1	1	1	1	1	1	1	1	1	1	1	1	1	1	0	1	1	0	0	0
2601978997	magnesium transporter	COG2239	P	19	1	1	1	1	1	1	1	1	1	1	1	1	1	1	1	0	0	1	1	1	1	0	0
2601978967	aconitase	COG1048	C	19	1	1	1	1	1	1	1	1	1	1	1	1	1	1	1	0	0	1	1	1	1	0	0
2601978931	spermidine/putrescine transport system permease protein	COG1177	E	19	1	1	1	1	1	1	1	1	1	1	1	1	1	1	1	1	1	1	0	0	1	0	0
2601978892	succinate dehydrogenase / fumarate reductase flavoprotein subunit	COG1053	C	19	1	1	1	1	1	1	1	1	1	0	1	1	1	1	1	1	1	0	1	1	1	0	0
2601978858	acyl-CoA dehydrogenase	COG1960	I	19	1	1	1	1	1	1	1	1	1	1	1	1	1	1	1	0	0	1	1	1	1	0	0
2601978833	aminomethyltransferase	COG0404	E	19	1	1	1	1	1	1	1	1	1	0	1	1	1	1	1	1	1	1	0	1	1	0	0
2601978781	glycolate oxidase	COG0277	C	19	1	1	1	1	1	1	1	1	1	1	1	1	1	1	1	0	0	1	1	1	1	0	0
2601978653	1-acyl-sn-glycerol-3-phosphate acyltransferase	COG0204	I	19	1	1	1	1	1	1	1	1	1	1	1	1	1	1	1	1	1	0	0	0	0	1	1
2601978334	Uncharacterized membrane protein	COG4420	S	19	1	1	1	1	1	1	1	1	1	1	1	1	1	1	1	1	1	0	1	0	1	0	0
2601977967	sodium/proline symporter	COG4145	H	19	1	1	1	1	1	1	1	1	1	1	1	1	1	1	1	1	1	1	0	0	0	0	1
2601977816	malate dehydrogenase (quinone)	COG0579	G	19	1	1	1	1	1	1	1	1	1	1	1	1	1	1	1	1	1	1	0	0	1	0	0
2601977504	5-(carboxyamino)imidazole ribonucleotide mutase	COG0041	F	19	1	1	1	1	1	1	1	1	1	1	1	1	1	1	1	1	1	0	0	0	0	1	1
2601977200	cold-shock DNA-binding protein family	COG1278	K	19	1	1	1	1	1	1	1	1	1	1	1	1	1	1	1	1	1	1	0	0	0	1	0
2601977133	short-chain fatty acids transporter	COG2031	I	19	1	1	1	1	1	1	1	1	1	1	1	1	1	1	1	1	1	0	1	0	1	0	0
2601976956	1-aminocyclopropane-1-carboxylate deaminase	COG2515	E	19	1	1	1	1	1	1	1	1	1	0	1	1	1	1	1	1	1	1	1	0	1	0	0
2601976918	sarcosine oxidase subunit delta	COG4311	E	19	1	1	1	1	1	1	1	1	1	0	1	1	1	1	1	1	1	0	1	1	1	0	0
2601976872	betaine-aldehyde dehydrogenase	COG1012	C	19	1	1	1	1	1	1	1	1	1	1	1	1	1	1	1	1	1	1	1	0	0	0	0
2601976655	DNA-directed RNA polymerase subunit omega	COG1758	K	19	1	1	1	1	1	1	1	1	1	1	1	1	1	1	1	1	1	0	0	0	0	1	1
2601976636	tryptophan synthase, beta chain	COG0133	E	19	1	1	1	1	1	1	1	1	1	1	1	1	1	1	1	1	1	0	0	0	0	1	1
2601976606	transketolase	COG0021	G	19	1	1	1	1	1	1	1	1	1	1	1	1	1	1	1	1	1	0	0	0	0	1	1
2601979074	exopolyphosphatase / guanosine-5'-triphosphate,3'-diphosphate pyrophosphatase	-	-	19	1	1	1	1	1	1	1	1	1	1	1	1	1	1	1	1	1	1	0	0	0	1	0
2601980048	hypothetical protein	COG1028	IQR	18	1	0	0	1	1	1	1	1	1	1	1	1	0	1	1	1	1	1	1	1	1	0	0
2601979684	Transcriptional regulatory protein, C terminal	COG0745	TK	18	1	1	1	1	1	1	1	1	1	1	1	1	1	1	1	1	1	0	0	0	0	1	0
2601979604	amino acid ABC transporter substrate-binding protein, PAAT family	COG0834	ET	18	1	1	1	1	1	0	1	1	1	1	1	1	0	0	0	1	1	1	1	1	1	1	0
2601979258	Rieske 2Fe-2S family protein	COG4638	PR	18	1	0	1	1	1	1	1	1	1	0	1	1	1	1	1	1	1	1	1	0	1	0	0
2601978889	luciferase family oxidoreductase, group 1	COG2141	HR	18	1	1	1	1	1	1	1	1	1	1	1	1	0	1	1	0	0	1	1	1	1	0	0
2601979911	putative flavoprotein involved in K+ transport	COG2072	P	18	1	1	1	1	1	1	1	1	1	1	1	1	1	1	1	1	1	0	1	0	0	0	0
2601979840	Predicted phospholipase, patatin/cPLA2 family	COG4667	I	18	1	1	1	1	1	1	1	1	1	1	1	1	1	1	1	0	0	0	1	1	1	0	0
2601979737	ketopantoate hydroxymethyltransferase	COG0413	H	18	1	1	1	1	1	1	1	1	1	1	1	1	1	1	1	1	1	1	0	0	0	0	0
2601979651	3-hydroxyisobutyrate dehydrogenase	COG2084	I	18	1	1	1	1	1	1	1	1	1	1	1	1	1	1	1	1	1	0	0	0	0	0	1
2601979606	amino acid ABC transporter membrane protein 2, PAAT family	COG0765	E	18	1	1	1	1	1	0	1	1	1	1	1	1	0	0	0	1	1	1	1	1	1	1	0
2601979605	amino acid ABC transporter membrane protein 1, PAAT family	COG0765	E	18	1	1	1	1	1	0	1	1	1	1	1	1	0	0	0	1	1	1	1	1	1	1	0
2601979405	aspartyl/glutamyl-tRNA(Asn/Gln) amidotransferase subunit A	COG0154	J	18	1	1	1	1	1	1	1	1	1	1	1	1	1	1	1	1	1	0	1	0	0	0	0
2601979388	2,5-diketo-D-gluconate reductase A	COG0656	Q	18	1	1	1	1	1	1	1	1	1	1	1	1	1	1	1	1	1	1	0	0	0	0	0
2601979140	acetyl-CoA C-acetyltransferase	COG0183	I	18	1	1	1	1	1	1	1	1	1	1	1	1	1	1	1	1	1	0	0	0	0	0	1
2601979030	protocatechuate 3,4-dioxygenase, beta subunit	COG3485	Q	18	1	1	1	1	1	1	1	1	1	1	1	1	1	1	1	1	1	0	0	1	0	0	0
2601978497	ATP synthase F1 subcomplex gamma subunit	COG0224	C	18	1	1	1	1	1	1	1	1	1	1	1	1	1	1	1	1	1	0	0	1	0	0	0
2601978373	hypothetical protein	COG2236	H	18	1	1	1	1	1	1	1	1	1	1	1	1	1	1	1	1	1	1	0	0	0	0	0
2601978335	ATP-binding protein involved in chromosome partitioning	COG0489	D	18	1	1	1	1	1	1	1	1	1	1	1	1	1	1	1	1	1	0	0	0	0	0	1
2601978281	3-oxoacyl-[acyl-carrier-protein] synthase-3	COG0332	I	18	1	1	1	1	1	1	1	1	1	1	1	1	1	1	1	1	1	1	0	0	0	0	0
2601978091	thymidine phosphorylase	COG0213	F	18	1	1	1	1	1	1	1	1	1	1	1	1	1	1	1	1	1	0	0	0	0	1	0
2601977974	aminobenzoyl-glutamate transport protein	COG2978	H	18	1	1	1	1	1	1	1	1	1	1	1	1	1	1	1	1	1	1	0	0	0	0	0
2601977753	Dihydrofolate reductase	COG0262	H	18	1	1	1	1	1	1	1	1	1	1	1	1	1	1	1	1	1	1	0	0	0	0	0
2601977691	malate synthase	COG2225	C	18	1	1	1	1	1	1	1	1	1	1	1	1	1	1	1	1	1	1	0	0	0	0	0
2601977332	membrane protein DedA, SNARE-associated domain	COG0586	S	18	1	1	1	1	1	1	1	1	1	1	1	1	1	1	1	0	0	0	1	1	1	0	0
2601977295	phosphate ABC transporter membrane protein 1, PhoT family	COG0573	P	18	1	1	1	1	1	1	1	1	1	1	1	1	1	1	1	1	1	0	0	0	0	0	1
2601977210	Tryptophan 2,3-dioxygenase holoenzyme /Tryptophan 2,3-dioxygenase apoenzyme	COG3483	E	18	1	1	1	1	1	1	1	1	1	1	1	1	1	1	1	1	1	0	0	0	1	0	0
2601977171	Nucleotide-binding universal stress protein, UspA family	COG0589	T	18	1	1	1	1	1	1	1	1	1	1	1	1	1	1	1	1	1	0	0	1	0	0	0
2601977061	acetyl-CoA synthetase	COG0365	I	18	1	1	1	1	1	1	1	1	1	1	1	1	1	2	2	1	1	0	0	0	0	1	0
2601976630	Na+/H+-dicarboxylate symporter	COG1301	C	18	1	1	1	1	1	1	1	1	1	1	1	1	1	1	1	1	1	0	0	1	0	0	0
2601954993	uracil phosphoribosyltransferase	COG0035	F	18	0	0	0	1	0	1	1	0	1	1	1	1	1	1	1	1	1	1	1	1	1	1	1
2601978804	formate dehydrogenase iron-sulfur subunit	-	-	18	1	1	1	1	1	1	1	1	1	1	1	1	1	1	1	1	1	0	0	0	1	0	0
2601978440	Acyltransferase	-	-	18	1	1	1	1	1	1	1	1	1	1	1	1	1	1	1	0	0	0	1	1	1	0	0
2601977121	drug resistance transporter, EmrB/QacA subfamily	-	-	18	1	1	1	1	1	1	1	1	1	1	1	1	1	1	1	0	0	0	1	1	1	0	0
2601977044	large subunit ribosomal protein L34	-	-	18	1	1	1	0	1	1	1	1	1	0	1	1	1	1	1	1	0	1	0	1	0	1	1
2601976800	YggT family protein	-	-	18	1	1	1	1	1	1	1	1	1	1	1	1	1	1	1	1	1	1	0	0	0	0	0
2601979653	3-hydroxybutyrate dehydrogenase	COG1028	IQR	17	1	1	1	1	1	1	1	1	1	1	1	1	1	1	1	1	1	0	0	0	0	0	0
2601979627	histidine triad (HIT) family protein	COG0537	FGR	17	1	1	1	1	1	1	1	1	1	1	1	1	1	1	1	1	1	0	0	0	0	0	0
2601978862	NAD(P)-dependent dehydrogenase, short-chain alcohol dehydrogenase family	COG1028	IQR	17	1	1	1	1	1	1	1	1	1	1	1	1	1	1	1	1	1	0	0	0	0	0	0
2601978279	3-oxoacyl-[acyl-carrier protein] reductase	COG1028	IQR	17	1	1	1	1	1	1	1	1	1	1	1	1	1	1	1	1	1	0	0	0	0	0	0
2601977399	L-lactate dehydrogenase (cytochrome)	COG1304	CIR	17	1	1	1	1	1	1	1	1	1	0	1	1	1	1	1	1	1	0	1	0	0	0	0
2601977231	NAD(P)-dependent dehydrogenase, short-chain alcohol dehydrogenase family	COG1028	IQR	17	1	1	1	1	1	1	1	1	1	1	1	1	1	1	1	1	1	0	0	0	0	0	0
2601976557	3-oxoacyl-[acyl-carrier protein] reductase	COG1028	IQR	17	1	1	1	1	1	1	1	1	1	1	1	1	1	1	1	1	1	0	0	0	0	0	0
2601953748	glutathione-independent formaldehyde dehydrogenase	COG1063	ER	17	1	0	1	1	0	1	1	1	1	0	1	1	1	1	1	1	1	1	1	0	1	0	0
2601980205	biotin transport system ATP-binding protein	COG1122	PR	17	1	1	1	1	1	1	1	1	1	1	1	1	1	1	1	1	1	0	0	0	0	0	0
2601980179	peptide/nickel transport system permease protein	COG1173	EP	17	1	1	1	1	1	1	1	1	1	0	1	1	1	1	1	1	1	0	0	0	0	0	1
2601980143	multisubunit sodium/proton antiporter, MrpD subunit	COG0651	CP	17	1	1	1	1	1	1	1	1	1	1	1	1	1	1	1	1	1	0	0	0	0	0	0
2601980141	multisubunit sodium/proton antiporter, MrpA subunit /multisubunit sodium/proton antiporter, MrpB subunit	COG1009	CP	17	1	1	1	1	1	1	1	1	1	1	1	1	1	1	1	1	1	0	0	0	0	0	0
2601980064	putative GTP pyrophosphokinase	COG2357	FT	17	1	1	1	1	1	1	1	1	1	1	1	1	1	1	1	1	1	0	0	0	0	0	0
2601980053	isochorismate synthase	COG1169	HQ	17	1	1	1	1	1	1	1	1	1	1	1	1	1	1	1	1	1	0	0	0	0	0	0
2601980023	hypothetical protein	COG2130	QR	17	1	1	1	1	1	1	1	1	1	1	1	1	1	1	1	1	1	0	0	0	0	0	0
2601980022	L-asparaginase	COG0252	JU	17	1	1	1	1	1	1	1	1	1	1	1	1	1	1	1	1	1	0	0	0	0	0	0
2601980013	pyruvate dehydrogenase (quinone)	COG0028	EH	17	1	1	1	1	1	1	1	1	1	1	1	1	1	1	1	1	1	0	0	0	0	0	0
2601979849	ubiquinone biosynthesis protein	COG0661	HT	17	1	1	1	1	1	1	1	1	1	1	1	1	1	1	1	1	1	0	0	0	0	0	0
2601979674	Response regulator of citrate/malate metabolism	COG4565	KT	17	1	1	1	1	1	1	1	1	1	1	1	1	1	1	1	1	1	0	0	0	0	0	0
2601979655	putative copper resistance protein D	COG3336	CO	17	1	1	1	1	1	1	1	1	1	1	1	1	1	1	1	1	1	0	0	0	0	0	0
2601979612	Flavin-dependent oxidoreductase, luciferase family (includes alkanesulfonate monooxygenase SsuD and methylene tetrahydromethanopterin reductase)	COG2141	HR	17	1	1	1	1	1	1	1	1	1	1	1	1	1	1	1	1	1	0	0	0	0	0	0
2601979602	fatty-acyl-CoA synthase	COG0318	IQ	17	1	1	1	1	1	1	1	1	1	1	1	1	1	1	1	1	1	0	0	0	0	0	0
2601979558	pilus assembly protein CpaF	COG4962	UW	17	1	1	1	1	1	1	1	1	1	1	1	1	1	1	1	1	1	0	0	0	0	0	0
2601979555	Protein N-acetyltransferase, RimJ/RimL family	COG1670	JO	17	1	1	1	1	1	1	1	1	1	1	1	1	1	1	1	1	1	0	0	0	0	0	0
2601979454	formiminoglutamate deiminase	COG0402	FR	17	1	1	1	1	1	1	1	1	1	1	1	1	1	1	1	1	1	0	0	0	0	0	0
2601979396	Phosphoglycerate dehydrogenase	COG0111	HR	17	1	1	1	1	1	1	1	1	1	1	1	1	1	1	1	1	1	0	0	0	0	0	0
2601979378	D-3-phosphoglycerate dehydrogenase	COG0111	HR	17	1	1	1	1	1	1	1	1	1	1	1	1	1	1	1	1	1	0	0	0	0	0	0
2601979374	branched chain amino acid aminotransferase apoenzyme	COG0115	EH	17	1	1	1	1	1	1	1	1	1	1	1	1	1	1	1	1	1	0	0	0	0	0	0
2601979172	cystathione beta-lyase	COG1168	ER	17	1	1	1	1	1	1	1	1	1	1	1	1	1	1	1	1	1	0	0	0	0	0	0
2601979138	NADPH:quinone reductase	COG0604	CR	17	1	1	1	1	1	1	1	1	1	1	1	1	1	1	1	1	1	0	0	0	0	0	0
2601979060	acetoin utilization protein AcuC	COG0123	BQ	17	1	1	1	1	1	1	1	1	1	1	1	1	1	1	1	1	1	0	0	0	0	0	0
2601979050	cytochrome c-type biogenesis protein	COG0785	CO	17	1	1	1	1	1	1	1	1	1	1	1	1	1	1	1	1	1	0	0	0	0	0	0
2601979049	cytochrome c biogenesis protein	COG1333	CO	17	1	1	1	1	1	1	1	1	1	1	1	1	1	1	1	1	1	0	0	0	0	0	0
2601979031	p-hydroxybenzoate 3-monooxygenase	COG0654	HC	17	1	1	1	1	1	1	1	1	1	1	1	1	1	1	1	1	1	0	0	0	0	0	0
2601978910	teichoic acid transport system permease protein	COG1682	GM	17	1	1	1	1	1	1	1	1	1	1	1	1	1	1	1	1	1	0	0	0	0	0	0
2601978692	fatty-acyl-CoA synthase	COG0318	IQ	17	1	1	1	1	1	1	1	1	1	1	1	1	1	1	1	1	1	0	0	0	0	0	0
2601978647	DNA-binding transcriptional regulator, MocR family, contains an aminotransferase domain	COG1167	KE	17	1	1	1	1	1	1	1	1	1	1	1	1	1	1	1	1	1	0	0	0	0	0	0
2601978601	haloacid dehalogenase superfamily, subfamily IA, variant 3 with third motif having DD or ED	COG0637	GR	17	1	1	1	1	1	1	1	1	1	1	1	1	1	1	1	1	1	0	0	0	0	0	0
2601978560	multisubunit sodium/proton antiporter, MrpD subunit	COG0651	CP	17	1	1	1	1	1	1	1	1	1	1	1	1	1	1	1	1	1	0	0	0	0	0	0
2601978558	multisubunit sodium/proton antiporter, MrpA subunit /multisubunit sodium/proton antiporter, MrpB subunit	COG1009	CP	17	1	1	1	1	1	1	1	1	1	1	1	1	1	1	1	1	1	0	0	0	0	0	0
2601978396	iron complex transport system ATP-binding protein	COG1120	PH	17	1	1	1	1	1	1	1	1	1	1	1	1	1	1	1	1	1	0	0	0	0	0	0
2601978353	peptide/nickel transport system permease protein	COG1173	EP	17	1	1	1	1	1	1	1	1	1	1	1	1	1	1	1	1	1	0	0	0	0	0	0
2601978352	peptide/nickel transport system ATP-binding protein	COG0444	EP	17	1	1	1	1	1	1	1	1	1	1	1	1	1	1	1	1	1	0	0	0	0	0	0
2601978282	Acyl-CoA synthetase (AMP-forming)/AMP-acid ligase II	COG0318	IQ	17	1	1	1	1	1	1	1	1	1	1	1	1	1	1	1	1	1	0	0	0	0	0	0
2601978119	acetolactate synthase-1/2/3 large subunit	COG0028	EH	17	1	1	1	1	1	1	1	1	1	1	1	1	1	1	1	1	1	0	0	0	0	0	0
2601978077	aspartate aminotransferase	COG0075	EF	17	1	1	1	1	1	1	1	1	1	1	1	1	1	1	1	1	1	0	0	0	0	0	0
2601978026	peptide/nickel transport system permease protein	COG0601	EP	17	1	1	1	1	1	1	1	1	1	1	1	1	1	1	1	1	1	0	0	0	0	0	0
2601978025	peptide/nickel transport system permease protein	COG1173	EP	17	1	1	1	1	1	1	1	1	1	1	1	1	1	1	1	1	1	0	0	0	0	0	0
2601977941	transcriptional regulator, DeoR family	COG1349	KG	17	1	1	1	1	1	1	1	1	1	1	1	1	1	1	1	1	1	0	0	0	0	0	0
2601977840	peptide/nickel transport system permease protein	COG0601	EP	17	1	1	1	1	1	1	1	1	1	1	1	1	1	1	1	1	1	0	0	0	0	0	0
2601977839	peptide/nickel transport system permease protein	COG1173	EP	17	1	1	1	1	1	1	1	1	1	1	1	1	1	1	1	1	1	0	0	0	0	0	0
2601977837	putative FMN-dependent luciferase-like monooxygenase, KPN_01858 family	COG2141	HR	17	1	1	1	1	1	1	1	1	1	1	1	1	1	1	1	1	1	0	0	0	0	0	0
2601977798	guanine deaminase	COG0402	FR	17	1	1	1	1	1	1	1	1	1	1	1	1	1	1	1	1	1	0	0	0	0	0	0
2601977776	phenol 2-monooxygenase	COG0654	HC	17	1	1	1	1	1	1	1	1	1	1	1	1	1	1	1	1	1	0	0	0	0	0	0
2601977739	acetolactate synthase-1/2/3 large subunit	COG0028	EH	17	1	1	1	1	1	1	1	1	1	1	1	1	1	1	1	1	1	0	0	0	0	0	0
2601977717	SOS-response transcriptional repressor, LexA	COG1974	KT	17	1	1	1	1	1	1	1	1	1	1	1	1	1	1	1	1	1	0	0	0	0	0	0
2601977698	two-component system, CitB family, response regulator	COG4565	KT	17	2	1	1	1	1	1	1	1	1	1	1	1	1	1	1	1	1	0	0	0	0	0	0
2601977688	dihydrodipicolinate synthase	COG0329	EM	17	1	1	1	1	1	1	1	1	1	1	1	1	1	1	1	1	1	0	0	0	0	0	0
2601977652	Membrane-associated protease RseP, regulator of RpoE activity	COG0750	OK	17	1	1	1	1	1	1	1	1	1	1	1	1	1	1	1	1	1	0	0	0	0	0	0
2601977608	amino acid ABC transporter substrate-binding protein, PAAT family	COG0834	ET	17	1	1	1	1	1	1	1	1	1	1	1	1	1	1	1	1	1	0	0	0	0	0	0
2601977598	D-alanine--D-alanine ligase	COG1181	MR	17	1	1	1	1	1	1	1	1	1	1	1	1	1	1	1	1	1	0	0	0	0	0	0
2601977389	HAD-superfamily hydrolase, subfamily IIB	COG0561	HR	17	1	1	1	1	1	1	1	1	1	1	1	1	1	1	1	1	1	0	0	0	0	0	0
2601977385	putative NAD(P)H quinone oxidoreductase, PIG3 family	COG0604	CR	17	1	1	1	1	1	1	1	1	1	1	1	1	1	1	1	1	1	0	0	0	0	0	0
2601977347	nicotinamidase/pyrazinamidase	COG1335	HR	17	1	1	1	1	1	1	1	1	1	1	1	1	1	1	1	1	1	0	0	0	0	0	0
2601977344	two component transcriptional regulator, LuxR family	COG2197	TK	17	1	1	1	1	1	1	1	1	1	1	1	1	1	1	1	1	1	0	0	0	0	0	0
2601977263	luciferase family oxidoreductase, group 1	COG2141	HR	17	1	1	1	1	1	1	1	1	1	1	1	1	1	1	1	1	1	0	0	0	0	0	0
2601977255	Pimeloyl-ACP methyl ester carboxylesterase	COG0596	HR	17	1	1	1	1	1	1	1	1	1	1	1	1	1	1	1	1	1	0	0	0	0	0	0
2601977176	phosphoserine aminotransferase apoenzyme	COG1932	HE	17	1	1	1	1	1	1	1	1	1	1	1	1	1	1	1	1	1	0	0	0	0	0	0
2601977160	ribosomal-protein-alanine N-acetyltransferase	COG1670	JO	17	1	1	1	1	1	1	1	1	1	1	1	1	1	1	1	1	1	0	0	0	0	0	0
2601977142	fatty-acyl-CoA synthase	COG0318	IQ	17	1	1	1	1	1	1	1	1	1	1	1	1	1	1	1	1	1	0	0	0	0	0	0
2601977006	anthranilate synthase, component II	COG0512	EH	17	1	1	1	1	1	1	1	1	1	1	1	1	1	1	1	1	1	0	0	0	0	0	0
2601976952	3-oxoacyl-[acyl-carrier-protein] synthase II	COG0304	IQ	17	1	1	1	1	1	1	1	1	1	1	1	1	1	1	1	1	1	0	0	0	0	0	0
2601976873	choline oxidase	COG2303	IR	17	1	1	1	1	1	1	1	1	1	1	1	1	1	1	1	1	1	0	0	0	0	0	0
2601976812	cell division protein FtsI (penicillin-binding protein 3)	COG0768	DM	17	1	1	1	1	1	1	1	1	1	1	1	1	1	1	1	1	1	0	0	0	0	0	0
2601976798	signal peptidase II	COG0597	MU	17	1	1	1	1	1	1	1	1	1	1	1	1	1	1	1	1	1	0	0	0	0	0	0
2601976776	deoxyuridine 5'-triphosphate nucleotidohydrolase	COG0756	FV	17	1	1	1	1	1	1	1	1	1	1	1	1	1	1	1	1	1	0	0	0	0	0	0
2601976767	1-deoxy-D-xylulose-5-phosphate synthase	COG1154	HI	17	1	1	1	1	1	1	1	1	1	1	1	1	1	1	1	1	1	0	0	0	0	0	0
2601976660	carbamoyl-phosphate synthase small subunit	COG0505	EF	17	1	1	1	1	1	1	1	1	1	1	1	1	1	1	1	1	1	0	0	0	0	0	0
2601976640	anthranilate synthase, component I	COG0147	EH	17	1	1	1	1	1	1	1	1	1	1	1	1	1	1	1	1	1	0	0	0	0	0	0
2601976632	glutamate synthase (NADH) small subunit	COG0493	ER	17	1	1	1	1	1	1	1	1	1	1	1	1	1	1	1	1	1	0	0	0	0	0	0
2601976614	conserved hypothetical protein, cofD-related	COG0391	HG	17	1	1	1	1	1	1	1	1	1	1	1	1	1	1	1	1	1	0	0	0	0	0	0
2601976597	3-phenylpropionate/trans-cinnamate dioxygenase ferredoxin subunit	COG2146	PQ	17	1	1	1	1	1	1	1	1	1	1	1	1	1	1	1	1	1	0	0	0	0	0	0
2601980062	chloramphenicol-sensitive protein RarD	COG2962	S	17	2	2	2	2	2	1	1	1	1	1	1	1	1	1	1	1	1	0	0	0	0	0	0
2601980361	choline/carnitine/betaine transport	COG1292	M	17	1	1	1	1	1	1	1	1	1	1	1	1	1	1	1	1	1	0	0	0	0	0	0
2601980315	ATP-binding cassette, subfamily B	COG1132	V	17	1	1	1	1	1	1	1	1	1	1	1	1	1	1	1	1	1	0	0	0	0	0	0
2601980314	ATP-binding cassette, subfamily B	COG1132	V	17	1	1	1	1	1	1	1	1	1	1	1	1	1	1	1	1	1	0	0	0	0	0	0
2601980290	glutamate racemase	COG0796	M	17	1	1	1	1	1	1	1	1	1	1	1	1	1	1	1	1	1	0	0	0	0	0	0
2601980284	iron (metal) dependent repressor, DtxR family	COG1321	K	17	1	1	1	1	1	1	1	1	1	1	1	1	1	1	1	1	1	0	0	0	0	0	0
2601980278	Uncharacterized membrane protein YccF, DUF307 family	COG3304	S	17	1	1	1	1	1	1	1	1	1	1	1	1	1	1	1	1	1	0	0	0	0	0	0
2601980272	transcriptional regulator, ArgR family	COG1438	K	17	1	1	1	1	1	1	1	1	1	1	1	1	1	1	1	1	1	0	0	0	0	0	0
2601980270	acetylornithine aminotransferase apoenzyme	COG4992	E	17	1	1	1	1	1	1	1	1	1	1	1	1	1	1	1	1	1	0	0	0	0	0	0
2601980268	glutamate N-acetyltransferase	COG1364	E	17	1	1	1	1	1	1	1	1	1	1	1	1	1	1	1	1	1	0	0	0	0	0	0
2601980267	N-acetyl-gamma-glutamyl-phosphate reductase	COG0002	E	17	1	1	1	1	1	1	1	1	1	1	1	1	1	1	1	1	1	0	0	0	0	0	0
2601980253	Nitrate/nitrite transporter NarK	COG2223	P	17	1	1	1	1	1	1	1	1	1	1	1	1	1	1	1	1	1	0	0	0	0	0	0
2601980247	Enoyl-CoA hydratase	COG1024	I	17	1	1	1	1	1	1	1	1	1	1	1	1	1	1	1	1	1	0	0	0	0	0	0
2601980246	3-hydroxyacyl-CoA dehydrogenase	COG1250	I	17	1	1	1	1	1	1	1	1	1	1	1	1	1	1	1	1	1	0	0	0	0	0	0
2601980245	short chain enoyl-CoA hydratase	COG1024	I	17	1	1	1	1	1	1	1	1	1	1	1	1	1	1	1	1	1	0	0	0	0	0	0
2601980244	acetyl-CoA acyltransferase	COG0183	I	17	1	1	1	1	1	1	1	1	1	1	1	1	1	1	1	1	1	0	0	0	0	0	0
2601980243	ring-1,2-phenylacetyl-CoA epoxidase subunit PaaE	COG1018	C	17	1	1	1	1	1	1	1	1	1	1	1	1	1	1	1	1	1	0	0	0	0	0	0
2601980242	ring-1,2-phenylacetyl-CoA epoxidase subunit PaaD	COG2151	O	17	1	1	1	1	1	1	1	1	1	1	1	1	1	1	1	1	1	0	0	0	0	0	0
2601980241	ring-1,2-phenylacetyl-CoA epoxidase subunit PaaC	COG3396	Q	17	1	1	1	1	1	1	1	1	1	1	1	1	1	1	1	1	1	0	0	0	0	0	0
2601980240	ring-1,2-phenylacetyl-CoA epoxidase subunit PaaB	COG3460	Q	17	1	1	1	1	1	1	1	1	1	1	1	1	1	1	1	1	1	0	0	0	0	0	0
2601980239	ring-1,2-phenylacetyl-CoA epoxidase subunit PaaA	COG3396	Q	17	1	1	1	1	1	1	1	1	1	1	1	1	1	1	1	1	1	0	0	0	0	0	0
2601980238	acyl-CoA thioesterase	COG2050	Q	17	1	1	1	1	1	1	1	1	1	1	1	1	1	1	1	1	1	0	0	0	0	0	0
2601980237	phenylacetate-CoA ligase	COG1541	H	17	1	1	1	1	1	1	1	1	1	1	1	1	1	1	1	1	1	0	0	0	0	0	0
2601980236	transcriptional regulator, TetR family	COG1309	K	17	1	1	1	1	1	1	1	1	1	1	1	1	1	1	1	1	1	0	0	0	0	0	0
2601980210	tRNA pseudouridine38-40 synthase	COG0101	J	17	1	1	1	1	1	1	1	1	1	1	1	1	1	1	1	1	1	0	0	0	0	0	0
2601980208	phosphatidylinositol alpha 1,6-mannosyltransferase	COG0438	M	17	1	1	1	1	1	1	1	1	1	1	1	1	1	1	1	1	1	0	0	0	0	0	0
2601980204	biotin transport system substrate-specific component	COG1268	H	17	2	1	1	1	1	1	1	1	1	1	1	1	1	1	1	1	1	0	0	0	0	0	0
2601980199	DNA-binding transcriptional regulator, LysR family	COG0583	K	17	1	1	1	1	1	1	1	1	1	1	1	1	1	1	1	1	1	0	0	0	0	0	0
2601980148	Signal transduction histidine kinase	COG0642	T	17	1	1	1	1	1	1	1	1	1	1	1	1	1	1	1	1	1	0	0	0	0	0	0
2601980146	multisubunit sodium/proton antiporter, MrpG subunit	COG1320	P	17	1	1	1	1	1	1	1	1	1	1	1	1	1	1	1	1	1	0	0	0	0	0	0
2601980142	multisubunit sodium/proton antiporter, MrpC subunit	COG1006	P	17	1	1	1	1	1	1	1	1	1	1	1	1	1	1	1	1	1	0	0	0	0	0	0
2601980107	Mn2+ and Fe2+ transporters of the NRAMP family	COG1914	P	17	1	1	1	1	1	1	1	1	1	1	1	1	1	1	1	1	1	0	0	0	0	0	0
2601980106	UPF0271 protein	COG1540	R	17	1	1	1	1	1	1	1	1	1	1	1	1	1	1	1	1	1	0	0	0	0	0	0
2601980105	Uncharacterized protein YcsI, UPF0317 family	COG4336	S	17	1	1	1	1	1	1	1	1	1	1	1	1	1	1	1	1	1	0	0	0	0	0	0
2601980103	acetyl-CoA/propionyl-CoA carboxylase, biotin carboxylase, biotin carboxyl carrier protein	COG4770	I	17	1	1	1	1	1	1	1	1	1	1	1	1	1	1	1	1	1	0	0	0	0	0	0
2601980071	glycerophosphoryl diester phosphodiesterase	COG0584	I	17	1	1	1	1	1	1	1	1	1	1	1	1	1	1	1	1	1	0	0	0	0	0	0
2601980056	heptaprenyl diphosphate synthase	COG0142	H	17	1	1	1	1	1	1	1	1	1	1	1	1	1	1	1	1	1	0	0	0	0	0	0
2601980055	geranylgeranyl reductase family	COG0644	C	17	1	1	1	1	1	1	1	1	1	1	1	1	1	1	1	1	1	0	0	0	0	0	0
2601980054	demethylmenaquinone methyltransferase /2-octaprenyl-6-methoxy-1,4-benzoquinone methylase	COG2226	H	17	1	1	1	1	1	1	1	1	1	1	1	1	1	1	1	1	1	0	0	0	0	0	0
2601980025	hypothetical protein	COG2159	R	17	1	1	1	1	1	1	1	1	1	1	1	1	1	1	1	1	1	0	0	0	0	0	0
2601980021	Predicted DNA-binding protein, MmcQ/YjbR family	COG2315	K	17	1	1	1	1	1	1	1	1	1	1	1	1	1	1	1	1	1	0	0	0	0	0	0
2601980017	Uncharacterized protein YPO0396	COG4913	S	17	1	1	1	1	1	1	1	1	1	1	1	1	1	1	1	1	1	0	0	0	0	0	0
2601980011	6,7-dimethyl-8-ribityllumazine synthase	COG0054	H	17	1	1	1	1	1	1	1	1	1	1	1	1	1	1	1	1	1	0	0	0	0	0	0
2601980006	Predicted arabinose efflux permease, MFS family	COG2814	G	17	1	1	1	1	1	1	1	1	1	1	1	1	1	1	1	1	1	0	0	0	0	0	0
2601979972	MFS transporter, DHA2 family, multidrug resistance protein	COG2271	G	17	1	1	1	1	1	1	1	1	1	1	1	1	1	1	1	1	1	0	0	0	0	0	0
2601979969	putative tricarboxylic transport membrane protein	COG3181	C	17	1	1	1	1	1	1	1	1	1	1	1	1	1	1	1	1	1	0	0	0	0	0	0
2601979968	oligopeptidase B	COG1770	E	17	1	1	1	1	1	1	1	1	1	1	1	1	1	1	1	1	1	0	0	0	0	0	0
2601979967	putative ABC transport system substrate-binding protein	COG2984	R	17	1	1	1	1	1	1	1	1	1	1	1	1	1	1	1	1	1	0	0	0	0	0	0
2601979966	putative ABC transport system permease protein	COG4120	R	17	1	1	1	1	1	1	1	1	1	1	1	1	1	1	1	1	1	0	0	0	0	0	0
2601979965	putative ABC transport system ATP-binding protein	COG1101	R	17	1	1	1	1	1	1	1	1	1	1	1	1	1	1	1	1	1	0	0	0	0	0	0
2601979959	choline/carnitine/betaine transport	COG1292	M	17	1	1	1	1	1	1	1	1	1	1	1	1	1	1	1	1	1	0	0	0	0	0	0
2601979957	choline-sulfatase	COG3119	P	17	1	1	1	1	1	1	1	1	1	1	1	1	1	1	1	1	1	0	0	0	0	0	0
2601979955	hypothetical protein	COG1090	R	17	1	1	1	1	1	1	1	1	1	1	1	1	1	1	1	1	1	0	0	0	0	0	0
2601979950	hypothetical protein	COG1090	R	17	1	1	1	1	1	1	1	1	1	1	1	1	1	1	1	1	1	0	0	0	0	0	0
2601979887	Uncharacterized membrane protein YeaQ/YmgE, transglycosylase-associated protein family	COG2261	R	17	1	1	1	2	2	1	1	1	1	1	1	1	1	1	1	1	1	0	0	0	0	0	0
2601979871	acyl-CoA dehydrogenase	COG1960	I	17	1	1	1	1	1	1	0	1	1	1	1	1	1	1	1	0	0	0	0	1	1	1	0
2601979856	aspartate racemase	COG1794	M	17	1	1	1	1	1	1	1	1	1	1	1	1	1	1	1	1	1	0	0	0	0	0	0
2601979855	DNA-binding transcriptional regulator, LysR family	COG0583	K	17	1	1	1	1	1	1	1	1	1	1	1	1	1	1	1	1	1	0	0	0	0	0	0
2601979792	malate dehydrogenase (oxaloacetate-decarboxylating)	COG0281	C	17	1	1	1	1	1	1	1	1	2	1	1	1	1	1	1	1	1	0	0	0	0	0	0
2601979783	Formate-tetrahydrofolate ligase	COG2759	F	17	1	1	1	1	1	1	1	1	1	1	1	1	1	1	1	1	1	0	0	0	0	0	0
2601979767	D-methionine transport system substrate-binding protein	COG1464	P	17	1	1	1	1	1	1	1	1	1	1	1	1	1	1	1	1	1	0	0	0	0	0	0
2601979766	D-methionine transport system permease protein	COG2011	E	17	1	1	1	1	1	1	1	1	1	1	1	1	1	1	1	1	1	0	0	0	0	0	0
2601979765	D-methionine transport system ATP-binding protein	COG1135	E	17	1	1	1	1	1	1	1	1	1	1	1	1	1	1	1	1	1	0	0	0	0	0	0
2601979759	Putative flippase GtrA (transmembrane translocase of bactoprenol-linked glucose)	COG2246	I	17	1	1	1	1	1	1	1	1	1	1	1	1	1	1	1	1	1	0	0	0	0	0	0
2601979736	quinolinate synthetase	COG0379	H	17	1	1	1	1	1	1	1	1	1	1	1	1	1	1	1	1	1	0	0	0	0	0	0
2601979734	nicotinate-nucleotide pyrophosphorylase [carboxylating]	COG0157	H	17	1	1	1	1	1	1	1	1	1	1	1	1	1	1	1	1	1	0	0	0	0	0	0
2601979733	cysteine desulfurase	COG1104	E	17	1	1	1	1	1	1	1	1	1	1	1	1	1	1	1	1	1	0	0	0	0	0	0
2601979729	thiaminase/4-amino-5-aminomethyl-2-methylpyrimidine deaminase	COG0819	H	17	1	1	1	1	1	1	1	1	1	1	1	1	1	1	1	1	1	0	0	0	0	0	0
2601979728	hydroxymethylpyrimidine kinase/phosphomethylpyrimidine kinase	COG0351	H	17	1	1	1	1	1	1	1	1	1	1	1	1	1	1	1	1	1	0	0	0	0	0	0
2601979726	hydroxyethylthiazole kinase	COG2145	H	17	1	1	1	1	1	1	1	1	1	1	1	1	1	1	1	1	1	0	0	0	0	0	0
2601979725	D-xylose transport system permease protein	COG4214	G	17	1	1	1	1	1	1	1	1	1	1	1	1	1	1	1	1	1	0	0	0	0	0	0
2601979723	monosaccharide ABC transporter substrate-binding protein, CUT2 family	COG4213	G	17	1	1	1	1	1	1	1	1	1	1	1	1	1	1	1	1	1	0	0	0	0	0	0
2601979717	DNA-binding transcriptional regulator, GntR family	COG1802	K	17	1	1	1	1	1	1	1	1	1	1	1	1	1	1	1	1	1	0	0	0	0	0	0
2601979703	TatD DNase family protein	COG0084	N	17	1	1	1	1	1	1	1	1	1	1	1	1	1	1	1	1	1	0	0	0	0	0	0
2601979701	16S rRNA (cytidine1402-2'-O)-methyltransferase	COG0313	J	17	1	1	1	1	1	1	1	1	1	1	1	1	1	1	1	1	1	0	0	0	0	0	0
2601979696	N-acylneuraminate cytidylyltransferase	COG1083	M	17	1	1	1	1	1	1	1	1	1	1	1	1	1	1	1	1	1	0	0	0	0	0	0
2601979688	trehalose 6-phosphatase	COG3387	G	17	1	1	1	1	1	1	1	1	1	1	1	1	1	1	1	1	1	0	0	0	0	0	0
2601979685	Signal transduction histidine kinase	COG0642	T	17	1	1	1	1	1	1	1	1	1	1	1	1	1	1	1	1	1	0	0	0	0	0	0
2601979680	Cu+-exporting ATPase	COG2217	P	17	1	1	1	1	1	1	1	1	1	1	1	1	1	1	1	1	1	0	0	0	0	0	0
2601979679	Copper chaperone CopZ	COG2608	P	17	1	1	1	1	1	1	1	1	1	1	1	1	1	1	1	1	1	0	0	0	0	0	0
2601979678	DNA-binding transcriptional regulator, FrmR family	COG1937	K	17	1	1	1	1	1	1	1	1	1	1	1	1	1	1	1	1	1	0	0	0	0	0	0
2601979661	pyruvate dehydrogenase E2 component (dihydrolipoamide acetyltransferase)	COG0508	C	17	1	1	1	1	1	1	1	1	1	1	1	1	1	1	1	1	1	0	0	0	0	0	0
2601979652	DNA-binding transcriptional regulator, LysR family	COG0583	K	17	1	1	1	1	1	1	1	1	1	1	1	1	1	1	1	1	1	0	0	0	0	0	0
2601979650	hypothetical protein	COG0325	R	17	1	1	1	1	1	1	1	1	1	1	1	1	1	1	1	1	1	0	0	0	0	0	0
2601979649	Thiol-disulfide isomerase or thioredoxin	COG0526	O	17	1	1	1	1	1	1	1	1	1	1	1	1	1	1	1	1	1	0	0	0	0	0	0
2601979630	transcriptional regulator, AsnC family	COG1522	K	17	1	1	1	1	1	1	1	1	1	1	1	1	1	1	1	1	1	0	0	0	0	0	0
2601979629	cystathionine gamma-synthase	COG0626	E	17	1	1	1	1	1	1	1	1	1	1	1	1	1	1	1	1	1	0	0	0	0	0	0
2601979622	[acyl-carrier-protein] S-malonyltransferase	COG0331	I	17	1	1	1	1	1	1	1	1	1	1	1	1	1	1	1	1	1	0	0	0	0	0	0
2601979609	Glycosyltransferase involved in cell wall bisynthesis	COG0438	M	17	1	1	1	1	1	1	1	1	1	1	1	1	1	1	1	1	1	0	0	0	0	0	0
2601979603	amino acid ABC transporter ATP-binding protein, PAAT family	COG1126	E	17	1	1	1	1	1	0	1	1	1	0	1	1	0	0	0	1	1	1	1	1	1	1	0
2601979600	molybdate transport system substrate-binding protein	COG0725	P	17	1	1	1	1	1	1	1	1	1	1	1	1	1	1	1	1	1	0	0	0	0	0	0
2601979599	molybdenum-pterin binding domain-containing protein	COG3585	H	17	1	1	1	1	1	1	1	1	1	1	1	1	1	1	1	1	1	0	0	0	0	0	0
2601979595	cyclic pyranopterin monophosphate synthase subunit MoaA	COG2896	H	17	1	1	1	1	1	1	1	1	1	1	1	1	1	1	1	1	1	0	0	0	0	0	0
2601979590	proton-dependent oligopeptide transporter, POT family	COG3104	E	17	1	1	1	1	1	1	1	1	1	1	1	1	1	1	1	1	1	0	0	0	0	0	0
2601979588	putative membrane protein	COG1950	S	17	1	1	1	1	1	1	1	1	1	1	1	1	1	1	1	1	1	0	0	0	0	0	0
2601979585	Nucleotide-binding universal stress protein, UspA family	COG0589	T	17	1	1	1	1	1	1	1	1	1	1	1	1	1	1	1	1	1	0	0	0	0	0	0
2601979572	Enamine deaminase RidA, house cleaning of reactive enamine intermediates, YjgF/YER057c/UK114 family	COG0251	V	17	1	1	1	1	1	1	1	1	1	1	1	1	1	1	1	1	1	0	0	0	0	0	0
2601979570	Glyoxylase, beta-lactamase superfamily II	COG0491	R	17	1	1	1	1	1	1	1	1	1	1	1	1	1	1	1	1	1	0	0	0	0	0	0
2601979568	DNA-(apurinic or apyrimidinic site) lyase /endonuclease III	COG0177	L	17	1	1	1	1	1	1	1	1	1	1	1	1	1	1	1	1	1	0	0	0	0	0	0
2601979524	DEAD/DEAH box helicase domain-containing protein	COG1205	L	17	1	1	1	1	1	1	1	1	1	1	1	1	1	1	1	1	1	0	0	0	0	0	0
2601979520	Lipoate-protein ligase A	COG0095	H	17	1	1	1	1	1	1	1	1	1	1	1	1	1	1	1	1	1	0	0	0	0	0	0
2601979479	aminotransferase	COG0436	E	17	1	1	1	1	1	1	1	1	1	1	1	1	1	1	1	1	1	0	0	0	0	0	0
2601979478	Glycine/D-amino acid oxidase (deaminating)	COG0665	E	17	1	1	1	1	1	1	1	1	1	1	1	1	1	1	1	1	1	0	0	0	0	0	0
2601979457	imidazolonepropionase	COG1228	Q	17	1	1	1	1	1	1	1	1	1	1	1	1	1	1	1	1	1	0	0	0	0	0	0
2601979456	histidine ammonia-lyase	COG2986	E	17	1	1	1	1	1	1	1	1	1	1	1	1	1	1	1	1	1	0	0	0	0	0	0
2601979453	transcriptional regulator, IclR family	COG1414	K	17	1	1	1	1	1	1	1	1	1	1	1	1	1	1	1	1	1	0	0	0	0	0	0
2601979441	manganese transport protein	COG1914	P	17	1	1	1	1	1	1	1	1	1	1	1	1	1	1	1	1	1	0	0	0	0	0	0
2601979432	L-glutaminase	COG2066	E	17	1	1	1	1	1	1	1	1	1	1	1	1	1	1	1	1	1	0	0	0	0	0	0
2601979412	cysteine desulfurase	COG1104	E	17	1	1	1	1	1	1	1	1	1	1	1	1	1	1	1	1	1	0	0	0	0	0	0
2601979408	DNA ligase (NAD+)	COG0272	L	17	1	1	1	1	1	1	1	1	1	1	1	1	1	1	1	1	1	0	0	0	0	0	0
2601979400	serine O-acetyltransferase	COG1045	E	17	1	1	1	1	1	1	1	1	1	1	1	1	1	1	1	1	1	0	0	0	0	0	0
2601979386	adenine phosphoribosyltransferase	COG0503	F	17	1	1	1	1	1	1	1	1	1	1	1	1	1	1	1	1	1	0	0	0	0	0	0
2601979384	ATP-binding cassette, subfamily B	COG1132	V	17	1	1	1	1	1	1	1	1	1	1	1	1	1	1	1	1	1	0	0	0	0	0	0
2601979383	ATP-binding cassette, subfamily B	COG1132	V	17	1	1	1	1	1	1	1	1	1	1	1	1	1	1	1	1	1	0	0	0	0	0	0
2601979379	Predicted acetyltransferase	COG4552	R	17	1	1	1	1	1	1	1	1	1	1	1	1	1	1	1	1	1	0	0	0	0	0	0
2601979376	citrate lyase subunit beta / citryl-CoA lyase	COG2301	G	17	1	1	1	1	1	1	1	1	1	1	1	1	1	1	1	1	1	0	0	0	0	0	0
2601979369	lipoate-protein ligase A	COG0095	H	17	1	1	1	1	1	1	1	1	1	1	1	1	1	1	1	1	1	0	0	0	0	0	0
2601979325	hypothetical protein	COG1741	R	17	1	1	1	1	1	1	1	1	1	1	1	1	1	1	1	1	1	0	0	0	0	0	0
2601979316	Aldo/keto reductase	COG0656	Q	17	1	1	1	1	1	1	1	1	1	1	1	1	1	1	1	1	1	0	0	0	0	0	0
2601979231	Acyl dehydratase	COG2030	I	17	1	1	1	1	1	1	1	1	1	1	1	1	1	1	1	1	1	0	0	0	0	0	0
2601979226	preprotein translocase subunit SecE	COG0690	U	17	1	1	1	1	1	1	1	1	1	1	1	1	1	1	1	1	1	0	0	0	0	0	0
2601979203	catalase-peroxidase	COG0376	P	17	1	1	1	1	1	1	1	1	1	1	1	1	1	1	1	1	1	0	0	0	0	0	0
2601979202	Fur family transcriptional regulator, ferric uptake regulator	COG0735	P	17	1	1	1	1	1	1	1	1	1	1	1	1	1	1	1	1	1	0	0	0	0	0	0
2601979175	methionyl aminopeptidase	COG0024	J	17	1	1	1	1	1	1	1	1	1	1	1	1	1	1	1	1	1	0	0	0	0	0	0
2601979155	formyltetrahydrofolate deformylase (EC 3.5.1.10)	COG0788	F	17	1	1	1	1	1	1	1	1	1	1	1	1	1	1	1	1	1	0	0	0	0	0	0
2601979153	methenyltetrahydrofolate cyclohydrolase /5,10-methylenetetrahydrofolate dehydrogenase (NADP+)	COG0190	H	17	1	1	1	1	1	1	1	1	1	1	1	1	1	1	1	1	1	0	0	0	0	0	0
2601979152	Ribosomal protein S18 acetylase RimI	COG0456	J	17	1	1	1	1	1	1	1	1	1	1	1	1	1	1	1	1	1	0	0	0	0	0	0
2601979146	enoyl-CoA hydratase	COG1024	I	17	1	1	1	1	1	1	1	1	1	1	1	1	1	1	1	1	1	0	0	0	0	0	0
2601979144	DNA-binding transcriptional regulator, MarR family	COG1846	K	17	1	1	1	1	1	1	1	1	1	1	1	1	1	1	1	1	1	0	0	0	0	0	0
2601979143	Putative SOS response-associated peptidase YedK	COG2135	O	17	1	1	1	1	1	1	1	1	1	1	1	1	1	1	1	1	1	0	0	0	0	0	0
2601979139	short chain enoyl-CoA hydratase /3-hydroxyacyl-CoA dehydrogenase	COG1250	I	17	1	1	1	1	1	1	1	1	1	1	1	1	1	1	1	1	1	0	0	0	0	0	0
2601979135	acetyl-CoA/propionyl-CoA carboxylase, biotin carboxylase, biotin carboxyl carrier protein	COG4770	I	17	1	1	1	1	1	1	1	1	1	1	1	1	1	1	1	1	1	0	0	0	0	0	0
2601979133	cardiolipin synthetase 2	COG1502	I	17	1	1	1	1	1	1	1	1	1	1	1	1	1	1	1	1	1	0	0	0	0	0	0
2601979132	NagD protein	COG0647	F	17	1	1	1	1	1	1	1	1	1	1	1	1	1	1	1	1	1	0	0	0	0	0	0
2601979128	citrate lyase subunit beta / citryl-CoA lyase	COG2301	G	17	1	1	1	1	1	1	1	1	1	1	1	1	1	1	1	1	1	0	0	0	0	0	0
2601979125	peptide-methionine (S)-S-oxide reductase	COG0225	O	17	1	1	1	1	1	1	1	1	1	1	1	1	1	1	1	1	1	0	0	0	0	0	0
2601979123	Predicted arabinose efflux permease, MFS family	COG2814	G	17	1	1	1	1	1	1	1	1	1	1	1	1	1	1	1	1	1	0	0	0	0	0	0
2601979120	hypothetical protein	COG3211	R	17	1	1	1	1	1	1	1	1	1	1	1	1	1	1	1	1	1	0	0	0	0	0	0
2601979116	putative hydrolase/uncharacterized protein, coenzyme F420 biosynthesis associated	COG5282	S	17	1	1	1	1	1	1	1	1	1	1	1	1	1	1	1	1	1	0	0	0	0	0	0
2601979109	Dihydropteroate synthase	COG0294	H	17	1	1	1	1	1	1	1	1	1	1	1	1	1	1	1	1	1	0	0	0	0	0	0
2601979104	Predicted oxidoreductase, contains short-chain dehydrogenase (SDR) and DUF2520 domains	COG5495	R	17	1	1	1	1	1	1	1	1	1	1	1	1	1	1	1	1	1	0	0	0	0	0	0
2601979099	N-acetylglutamate synthase	COG1246	E	17	1	1	1	1	1	1	1	1	1	1	1	1	1	1	1	1	1	0	0	0	0	0	0
2601979096	Uncharacterized conserved protein PhnB, glyoxalase superfamily	COG2764	R	17	1	1	1	1	1	1	1	1	1	1	1	1	1	1	1	1	1	0	0	0	0	0	0
2601979095	DNA repair protein RadA/Sms	COG1066	O	17	1	1	1	1	1	1	1	1	1	1	1	1	1	1	1	1	1	0	0	0	0	0	0
2601979091	aldehyde dehydrogenase (NAD+)	COG1012	C	17	1	1	1	1	1	1	1	1	1	1	1	1	1	1	1	1	1	0	0	0	0	0	0
2601979090	sarcosine oxidase subunit beta	COG0665	E	17	1	1	1	1	1	1	1	1	1	1	1	1	1	1	1	1	1	0	0	0	0	0	0
2601979089	DNA-binding transcriptional regulator, LysR family	COG0583	K	17	1	1	1	1	1	1	1	1	1	1	1	1	1	1	1	1	1	0	0	0	0	0	0
2601979085	energy-coupling factor transport system permease protein	COG0619	H	17	1	1	1	1	1	1	1	1	1	1	1	1	1	1	1	1	1	0	0	0	0	0	0
2601979083	energy-coupling factor transport system substrate-specific component	COG4721	H	17	1	1	1	1	1	1	1	1	1	1	1	1	1	1	1	1	1	0	0	0	0	0	0
2601979075	Enoyl-CoA hydratase/carnithine racemase	COG1024	I	17	1	1	1	1	1	1	1	1	1	1	1	1	1	1	1	1	1	0	0	0	0	0	0
2601979073	glycerol-3-phosphate dehydrogenase	COG0578	C	17	1	1	1	1	1	1	1	1	1	1	1	1	1	1	1	1	1	0	0	0	0	0	0
2601979072	glycerol uptake facilitator protein	COG0580	G	17	1	1	1	1	1	1	1	1	1	1	1	1	1	1	1	1	1	0	0	0	0	0	0
2601979071	glycerol kinase	COG0554	C	17	1	1	1	1	1	1	1	1	1	1	1	1	1	1	1	1	1	0	0	0	0	0	0
2601979069	Sugar phosphate isomerase/epimerase	COG1082	G	17	1	1	1	1	1	1	1	1	1	1	1	1	1	1	1	1	1	0	0	0	0	0	0
2601979068	pyrroline-5-carboxylate reductase	COG0345	E	17	1	1	1	1	1	1	1	1	1	1	1	1	1	1	1	1	1	0	0	0	0	0	0
2601979066	Uncharacterized membrane protein, DUF485 family	COG3162	S	17	1	1	1	1	1	1	1	1	1	1	1	1	1	1	1	1	1	0	0	0	0	0	0
2601979061	Trk-type K+ transport system, membrane component	COG0168	P	17	1	1	1	1	1	1	1	1	1	1	1	1	1	1	1	1	1	0	0	0	0	0	0
2601979058	redox-sensing transcriptional repressor	COG2344	K	17	1	1	1	1	1	1	1	1	1	1	1	1	1	1	1	1	1	0	0	0	0	0	0
2601979057	glutamyl-tRNA reductase /hydroxymethylbilane synthase	COG0373	H	17	1	1	1	1	1	1	1	1	1	1	1	1	1	1	1	1	1	0	0	0	0	0	0
2601979056	uroporphyrinogen-III synthase /uroporphyrinogen-III C-methyltransferase	COG1587	H	17	1	1	1	1	1	1	1	1	1	1	1	1	1	1	1	1	1	0	0	0	0	0	0
2601979054	transcriptional regulator, MarR family	COG1846	K	17	1	1	1	1	1	1	1	1	1	1	1	1	1	1	1	1	1	0	0	0	0	0	0
2601979052	Broad specificity phosphatase PhoE	COG0406	G	17	1	1	1	1	1	1	1	1	1	1	1	1	1	1	1	1	1	0	0	0	0	0	0
2601979051	Thiol-disulfide isomerase or thioredoxin	COG0526	O	17	1	1	1	1	1	1	1	1	1	1	1	1	1	1	1	1	1	0	0	0	0	0	0
2601979048	cytochrome c-type biogenesis protein CcsB	COG0755	O	17	1	1	1	1	1	1	1	1	1	1	1	1	1	1	1	1	1	0	0	0	0	0	0
2601979045	1,4-dihydroxy-2-naphthoate prenyltransferase	COG1575	H	17	1	1	1	1	1	1	1	1	1	1	1	1	1	1	1	1	1	0	0	0	0	0	0
2601979040	S-formylglutathione hydrolase FrmB	COG0627	V	17	1	1	1	1	1	1	1	1	1	1	1	1	1	1	1	1	1	0	0	0	0	0	0
2601979033	TusA-related sulfurtransferase	COG0425	O	17	1	1	1	1	1	1	1	1	1	1	1	1	1	0	1	1	1	0	0	0	0	0	1
2601979032	hypothetical protein	COG2391	R	17	1	1	1	1	1	1	1	1	1	1	1	1	1	1	1	1	1	0	0	0	0	0	0
2601979029	protocatechuate 3,4-dioxygenase, alpha subunit	COG3485	Q	17	1	1	1	1	1	1	1	1	1	1	1	1	1	1	1	1	1	0	0	0	0	0	0
2601979026	MFS transporter, DHA1 family, arabinose polymer transporter	COG2814	G	17	1	1	1	1	1	1	1	1	1	1	1	1	1	1	1	1	1	0	0	0	0	0	0
2601979023	arginine decarboxylase	COG1982	E	17	1	1	1	1	1	1	1	1	1	1	1	1	1	1	1	1	1	0	0	0	0	0	0
2601979021	hypothetical protein	COG1574	R	17	1	1	1	1	1	1	1	1	1	1	1	1	1	1	1	1	1	0	0	0	0	0	0
2601979019	uncharacterized protein, YigZ family	COG1739	R	17	1	1	1	1	1	1	1	1	1	1	1	1	1	1	1	1	1	0	0	0	0	0	0
2601979018	Cys-tRNA(Pro)/Cys-tRNA(Cys) deacylase	COG2606	J	17	1	1	1	1	1	1	1	1	1	1	1	1	1	1	1	1	1	0	0	0	0	0	0
2601978995	ATP-binding cassette, subfamily C	COG1132	V	17	1	1	1	1	1	1	1	1	1	1	1	1	1	1	1	1	1	0	0	0	0	0	0
2601978937	phosphoribosylaminoimidazole-succinocarboxamide synthase /phosphoribosylamine--glycine ligase	COG0151	F	17	1	1	1	1	1	1	1	1	1	1	1	1	1	1	1	1	1	0	0	0	0	0	0
2601978934	spermidine/putrescine transport system ATP-binding protein	COG3842	E	17	1	1	1	1	1	1	1	1	1	1	1	1	1	1	1	1	1	0	0	0	0	0	0
2601978932	spermidine/putrescine transport system permease protein	COG1176	E	17	1	1	1	1	1	1	1	1	1	1	1	1	1	1	1	1	1	0	0	0	0	0	0
2601978930	Glycine/D-amino acid oxidase (deaminating)	COG0665	E	17	1	1	1	1	1	1	1	1	1	1	1	1	1	1	1	1	1	0	0	0	0	0	0
2601978929	phosphoribosylformylglycinamidine synthase	COG1828	F	17	1	1	1	1	1	1	1	1	1	1	1	1	1	1	1	1	1	0	0	0	0	0	0
2601978906	phosphoglucomutase	COG0033	G	17	1	1	1	1	1	1	1	1	1	1	1	1	1	1	1	1	1	0	0	0	0	0	0
2601978903	transcriptional attenuator, LytR family	COG1316	M	17	1	1	1	1	1	1	1	1	1	1	1	1	1	1	1	1	1	0	0	0	0	0	0
2601978902	Predicted arabinose efflux permease, MFS family	COG2814	G	17	1	1	1	1	1	1	1	1	1	1	1	1	1	1	1	1	1	0	0	0	0	0	0
2601978886	hypothetical protein	COG2372	P	17	1	1	1	1	1	1	1	1	1	1	1	1	1	1	1	1	1	0	0	0	0	0	0
2601978882	aspartyl aminopeptidase	COG1362	E	17	1	1	1	1	1	1	1	1	1	1	1	1	1	1	1	1	1	0	0	0	0	0	0
2601978878	Predicted ATPase of the ABC class	COG3044	R	17	1	1	1	1	1	1	1	1	1	1	1	1	1	1	1	1	1	0	0	0	0	0	0
2601978866	L-serine ammonia-lyase	COG1760	E	17	1	1	1	1	1	1	1	1	1	1	1	1	1	1	1	1	1	0	0	0	0	0	0
2601978864	aminomethyltransferase	COG0404	E	17	1	1	1	1	1	1	1	1	1	1	1	1	1	1	1	1	1	0	0	0	0	0	0
2601978852	iron complex transport system permease protein	COG4605	P	17	1	1	1	1	1	1	1	1	1	1	1	1	1	1	1	1	1	0	0	0	0	0	0
2601978851	iron complex transport system permease protein	COG4606	P	17	1	1	1	1	1	1	1	1	1	1	1	1	1	1	1	1	1	0	0	0	0	0	0
2601978850	iron complex transport system substrate-binding protein	COG4607	P	17	1	1	1	1	1	1	1	1	1	1	1	1	1	1	1	1	1	0	0	0	0	0	0
2601978841	Predicted transcriptional regulator	COG3800	R	17	1	1	1	1	1	1	1	1	1	1	1	1	1	1	1	1	1	0	0	0	0	0	0
2601978837	Heme-degrading monooxygenase HmoA	COG2329	H	17	1	1	1	1	1	1	1	1	1	1	1	1	1	1	1	1	1	0	0	0	0	0	0
2601978831	transcriptional regulator, IclR family	COG1414	K	17	1	1	1	1	1	1	1	1	1	1	1	1	1	1	1	1	1	0	0	0	0	0	0
2601978820	transcriptional regulator, LysR family	COG0583	K	17	1	1	1	1	1	1	1	1	1	1	1	1	1	1	1	1	1	0	0	0	0	0	0
2601978789	N-carbamoyl-L-amino-acid hydrolase	COG0624	E	17	1	1	1	1	1	1	1	1	1	1	1	1	1	1	1	1	1	0	0	0	0	0	0
2601978787	Na+/melibiose symporter	COG2211	G	17	1	1	1	1	1	1	1	1	1	1	1	1	1	1	1	1	1	0	0	0	0	0	0
2601978760	lysine decarboxylase	COG1982	E	17	1	1	1	1	1	1	1	1	1	1	1	1	1	1	1	1	1	0	0	0	0	0	0
2601978754	ABC-2 type transport system permease protein	COG0842	V	17	1	1	1	1	1	1	1	1	1	1	1	1	1	1	1	1	1	0	0	0	0	0	0
2601978722	Organic hydroperoxide reductase OsmC/OhrA	COG1764	V	17	1	1	1	1	1	1	1	1	1	1	1	1	1	1	1	1	1	0	0	0	0	0	0
2601978720	polyphosphate:nucleotide phosphotransferase, PPK2 family	COG2326	C	17	1	1	1	1	1	1	1	1	1	1	1	1	1	1	1	1	1	0	0	0	0	0	0
2601978719	Uncharacterized OsmC-related protein	COG1765	R	17	1	1	1	1	1	1	1	1	1	1	1	1	1	1	1	1	1	0	0	0	0	0	0
2601978716	Kynureninase	COG3844	E	17	1	1	1	1	1	1	1	1	1	1	1	1	1	1	1	1	1	0	0	0	0	0	0
2601978711	ATP-dependent DNA helicase RecQ (EC 3.6.1.-)	COG0514	L	17	1	1	1	1	1	1	1	1	1	1	1	1	1	1	1	1	1	0	0	0	0	0	0
2601978691	dinuclear metal center protein, YbgI/SA1388 family	COG0327	H	17	1	1	1	1	1	1	1	1	1	1	1	1	1	1	1	1	1	0	0	0	0	0	0
2601978683	L-alanine dehydrogenase	COG0686	E	17	1	1	1	1	1	1	1	1	1	1	1	1	1	1	1	1	1	0	0	0	0	0	0
2601978674	lipoyl(octanoyl) transferase	COG0321	H	17	1	1	1	1	1	1	1	1	1	1	1	1	1	1	1	1	1	0	0	0	0	0	0
2601978672	2-oxoglutarate dehydrogenase E2 component	COG0508	C	17	1	1	1	1	1	1	1	1	1	1	1	1	1	1	1	1	1	0	0	0	0	0	0
2601978670	leucyl aminopeptidase	COG0260	E	17	1	1	1	1	1	1	1	1	1	1	1	1	1	1	1	1	1	0	0	0	0	0	0
2601978669	dihydroorotate oxidase A	COG0167	F	17	1	1	1	1	1	1	1	1	1	1	1	1	1	1	1	1	1	0	0	0	0	0	0
2601978667	Acetylornithine deacetylase/Succinyl-diaminopimelate desuccinylase	COG0624	E	17	1	1	1	1	1	1	1	1	1	1	1	1	1	1	1	1	1	0	0	0	0	0	0
2601978664	cytochrome c oxidase subunit 2	COG1622	C	17	1	1	1	1	1	1	1	1	1	1	1	1	1	1	1	1	1	0	0	0	0	0	0
2601978657	anthranilate phosphoribosyltransferase	COG0547	E	17	1	1	1	1	1	1	1	1	1	1	1	1	1	1	1	1	1	0	0	0	0	0	0
2601978656	DNA polymerase-3 subunit epsilon	COG2176	L	17	1	1	1	1	1	1	1	1	1	1	1	1	1	1	1	1	1	0	0	0	0	0	0
2601978651	Cellulose biosynthesis protein BcsQ	COG1192	N	17	1	1	1	1	1	1	1	1	1	1	1	1	1	1	1	1	1	0	0	0	0	0	0
2601978649	peptide deformylase	COG0242	J	17	1	1	1	1	1	1	1	1	1	1	1	1	1	1	1	1	1	0	0	0	0	0	0
2601978648	3-hydroxyacyl-CoA dehydrogenase	COG1250	I	17	1	1	1	1	1	1	1	1	1	1	1	1	1	1	1	1	1	0	0	0	0	0	0
2601978643	ferritin	COG1528	P	17	1	1	1	1	1	1	1	1	1	1	1	1	1	1	1	1	1	0	0	0	0	0	0
2601978641	amidase	COG0154	J	17	1	1	1	1	1	1	1	1	1	1	1	1	1	1	1	1	1	0	0	0	0	0	0
2601978640	hippurate hydrolase	COG1473	R	17	1	1	1	1	1	1	1	1	1	1	1	1	1	1	1	1	1	0	0	0	0	0	0
2601978631	amino acid/polyamine/organocation transporter, APC superfamily	COG0531	E	17	1	1	1	1	1	1	1	1	1	1	1	1	1	1	1	1	1	0	0	0	0	0	0
2601978630	putrescine oxidase	COG1231	E	17	1	1	1	1	1	1	1	1	1	1	1	1	1	1	1	1	1	0	0	0	0	0	0
2601978620	preprotein translocase subunit SecA	COG0653	U	17	1	1	1	1	1	1	1	1	1	1	1	1	1	1	1	1	1	0	0	0	0	0	0
2601978619	ATP-dependent RNA helicase HelY	COG4581	L	17	1	1	1	1	1	1	1	1	1	1	1	1	1	1	1	1	1	0	0	0	0	0	0
2601978618	sec-independent protein translocase protein TatC	COG0805	U	17	1	1	1	1	1	1	1	1	1	1	1	1	1	1	1	1	1	0	0	0	0	0	0
2601978604	tRNA (adenine-58-N(1)-) methyltransferase	COG2519	J	17	1	1	1	1	1	1	1	1	1	1	1	1	1	1	1	1	1	0	0	0	0	0	0
2601978603	Zn-dependent protease (includes SpoIVFB)	COG1994	O	17	1	1	1	1	1	1	1	1	1	1	1	1	1	1	1	1	1	0	0	0	0	0	0
2601978602	putative RecB family exonuclease	COG2887	L	17	1	1	1	1	1	1	1	1	1	1	1	1	1	1	1	1	1	0	0	0	0	0	0
2601978599	L-cysteine:1D-myo-inositol 2-amino-2-deoxy-alpha-D-glucopyranoside ligase	COG0215	J	17	1	1	1	1	1	1	1	1	1	1	1	1	1	1	1	1	1	0	0	0	0	0	0
2601978595	Predicted oxidoreductase	COG0667	R	17	1	1	1	1	1	1	1	1	1	1	1	1	1	1	1	1	1	0	0	0	0	0	0
2601978590	Acetylornithine deacetylase/Succinyl-diaminopimelate desuccinylase	COG0624	E	17	1	1	1	1	1	1	1	1	1	1	1	1	1	1	1	1	1	0	0	0	0	0	0
2601978575	Uncharacterized membrane protein YczE	COG2364	S	17	1	1	1	1	1	1	1	1	1	1	1	1	1	1	1	1	1	0	0	0	0	0	0
2601978574	Glutamate or tyrosine decarboxylase	COG0076	E	17	1	1	1	1	1	1	1	1	1	1	1	1	1	1	1	1	1	0	0	0	0	0	0
2601978564	DNA-N1-methyladenine dioxygenase	COG3145	L	17	1	1	1	1	1	1	1	1	1	1	1	1	1	1	1	1	1	0	0	0	0	0	0
2601978563	multisubunit sodium/proton antiporter, MrpG subunit	COG1320	P	17	1	1	1	1	1	1	1	1	1	1	1	1	1	1	1	1	1	0	0	0	0	0	0
2601978555	ribosome-associated protein	COG0799	J	17	1	1	1	1	1	1	1	1	1	1	1	1	1	1	1	1	1	0	0	0	0	0	0
2601978551	glutamate-5-semialdehyde dehydrogenase	COG0014	E	17	1	1	1	1	1	1	1	1	1	1	1	1	1	1	1	1	1	0	0	0	0	0	0
2601978550	glutamate 5-kinase	COG0263	E	17	1	1	1	1	1	1	1	1	1	1	1	1	1	1	1	1	1	0	0	0	0	0	0
2601978539	dihydrofolate synthase / folylpolyglutamate synthase	COG0285	H	17	1	1	1	1	1	1	1	1	1	1	1	1	1	1	1	1	1	0	0	0	0	0	0
2601978538	Isoleucyl-tRNA synthetase	COG0060	J	17	1	1	1	1	1	1	1	1	1	1	1	1	1	1	1	1	1	0	0	0	0	0	0
2601978536	Surface polysaccharide O-acyltransferase, integral membrane enzyme	COG3274	M	17	1	1	1	1	1	1	1	1	1	1	1	1	1	1	1	1	1	0	0	0	0	0	0
2601978534	Uncharacterized conserved protein, AIM24 family	COG2013	S	17	1	1	1	1	1	1	1	1	1	1	1	1	1	1	1	1	1	0	0	0	0	0	0
2601978524	alcohol dehydrogenase	COG1062	R	17	1	1	1	1	1	1	1	1	1	1	1	1	1	1	1	1	1	0	0	0	0	0	0
2601978521	aminopeptidase N	COG0308	E	17	1	1	1	1	1	1	1	1	1	1	1	1	1	1	1	1	1	0	0	0	0	0	0
2601978516	acyl-CoA thioesterase-2	COG1946	I	17	1	1	1	1	1	1	1	1	1	1	1	1	1	1	1	1	1	0	0	0	0	0	0
2601978501	UDP-N-acetylglucosamine 1-carboxyvinyltransferase	COG0766	M	17	1	1	1	1	1	1	1	1	1	1	1	1	1	1	1	1	1	0	0	0	0	0	0
2601978495	ATP synthase F1 subcomplex delta subunit	COG0712	C	17	1	1	1	1	1	1	1	1	1	1	1	1	1	1	1	1	1	0	0	0	0	0	0
2601978493	ATP synthase F0 subcomplex C subunit	COG0636	C	17	1	1	1	1	1	1	1	1	1	1	1	1	1	1	1	1	1	0	0	0	0	0	0
2601978492	ATP synthase F0 subcomplex A subunit	COG0356	C	17	1	1	1	1	1	1	1	1	1	1	1	1	1	1	1	1	1	0	0	0	0	0	0
2601978489	translation factor SUA5	COG0009	J	17	1	1	1	1	1	1	1	1	1	1	1	1	1	1	1	1	1	0	0	0	0	0	0
2601978487	bacterial peptide chain release factor 1 (bRF-1)	COG0216	J	17	1	1	1	1	1	1	1	1	1	1	1	1	1	1	1	1	1	0	0	0	0	0	0
2601978475	Hemolysin, contains CBS domains	COG1253	R	17	1	1	1	1	1	1	1	1	1	1	1	1	1	1	1	1	1	0	0	0	0	0	0
2601978474	Hemolysin, contains CBS domains	COG1253	R	17	1	1	1	1	1	1	1	1	1	1	1	1	1	1	1	1	1	0	0	0	0	0	0
2601978473	IMP dehydrogenase	COG0516	F	17	1	1	1	1	1	1	1	1	1	1	1	1	1	1	1	1	1	0	0	0	0	0	0
2601978465	histidinol-phosphate phosphatase	COG0483	G	17	1	1	1	1	1	1	1	1	1	1	1	1	1	1	1	1	1	0	0	0	0	0	0
2601978463	Polyisoprenoid-binding protein YceI	COG2353	R	17	1	1	1	1	1	1	1	1	1	1	1	1	1	1	1	1	1	0	0	0	0	0	0
2601978436	Nucleoside-diphosphate-sugar epimerase	COG0451	M	17	1	1	1	1	1	1	1	1	1	1	1	1	1	1	1	1	1	0	0	0	0	0	0
2601978434	transcriptional regulator, HxlR family	COG1733	K	17	1	1	1	1	1	1	1	1	1	1	1	1	1	1	1	1	1	0	0	0	0	0	0
2601978419	G/U mismatch-specific uracil-DNA glycosylase	COG3663	L	17	1	1	1	1	1	1	1	1	1	1	1	1	1	1	1	1	1	0	0	0	0	0	0
2601978416	thiazole-phosphate synthase	COG2022	H	17	1	1	1	1	1	1	1	1	1	1	1	1	1	1	1	1	1	0	0	0	0	0	0
2601978413	thiamine-phosphate pyrophosphorylase	COG0352	H	17	1	1	1	1	1	1	1	1	1	1	1	1	1	1	1	1	1	0	0	0	0	0	0
2601978405	lysine:proton symporter, AAT family	COG0833	E	17	1	1	1	1	1	1	1	1	1	1	1	1	1	0	1	1	1	1	0	0	0	0	0
2601978403	8-oxo-dGTP diphosphatase	COG1051	F	17	1	1	1	1	1	1	1	1	1	1	1	1	1	1	1	1	1	0	0	0	0	0	0
2601978399	cysteine desulfuration protein SufE	COG2166	O	17	1	1	1	1	1	1	1	1	1	1	1	1	1	1	1	1	1	0	0	0	0	0	0
2601978398	iron complex transport system permease protein	COG0609	P	17	1	1	1	1	1	1	1	1	1	1	1	1	1	1	1	1	1	0	0	0	0	0	0
2601978397	iron complex transport system permease protein	COG4779	P	17	1	1	1	1	1	1	1	1	1	1	1	1	1	1	1	1	1	0	0	0	0	0	0
2601978385	putative membrane protein	COG2035	S	17	1	1	1	1	1	1	1	1	1	1	1	1	1	1	1	1	1	0	0	0	0	0	0
2601978383	thiol peroxidase (atypical 2-Cys peroxiredoxin)	COG2077	O	17	1	1	1	1	1	1	1	1	1	1	1	1	1	1	1	1	1	0	0	0	0	0	0
2601978380	Predicted flavoprotein CzcO associated with the cation diffusion facilitator CzcD	COG2072	P	17	1	1	1	1	1	1	1	1	1	1	1	1	1	1	1	1	1	0	0	0	0	0	0
2601978372	para-nitrobenzyl esterase	COG2272	I	17	1	1	1	1	1	1	1	1	1	1	1	1	1	1	1	1	1	0	0	0	0	0	0
2601978358	2,4-dienoyl-CoA reductase	COG1902	C	17	1	1	1	1	1	1	1	1	1	1	1	1	1	1	1	1	1	0	0	0	0	0	0
2601978357	Glyoxylase, beta-lactamase superfamily II	COG0491	R	17	1	1	1	1	1	1	1	1	1	1	1	1	1	1	1	1	1	0	0	0	0	0	0
2601978355	peptide/nickel transport system substrate-binding protein	COG0747	E	17	1	1	1	1	1	1	1	1	1	1	1	1	1	1	1	1	1	0	0	0	0	0	0
2601978348	Ribosomal protein S18 acetylase RimI	COG0456	J	17	1	1	1	1	1	1	1	1	1	1	1	1	1	1	1	1	1	0	0	0	0	0	0
2601978346	succinyldiaminopimelate aminotransferase apoenzyme	COG0436	E	17	1	1	1	1	1	1	1	1	1	1	1	1	1	1	1	1	1	0	0	0	0	0	0
2601978344	2,3,4,5-tetrahydropyridine-2-carboxylate N-succinyltransferase	COG2171	E	17	1	1	1	1	1	1	1	1	1	1	1	1	1	1	1	1	1	0	0	0	0	0	0
2601978343	succinyldiaminopimelate desuccinylase	COG0624	E	17	1	1	1	1	1	1	1	1	1	1	1	1	1	1	1	1	1	0	0	0	0	0	0
2601978342	dihydropteroate synthase	COG0294	H	17	1	1	1	1	1	1	1	1	1	1	1	1	1	1	1	1	1	0	0	0	0	0	0
2601978340	Mannosyltransferase related to Gpi18	COG5542	G	17	1	1	1	1	1	1	1	1	1	1	1	1	1	1	1	1	1	0	0	0	0	0	0
2601978338	Predicted O-methyltransferase YrrM	COG4122	R	17	1	1	1	1	1	1	1	1	1	1	1	1	1	1	1	1	1	0	0	0	0	0	0
2601978329	hypothetical protein	COG0613	R	17	1	1	1	1	1	1	1	1	1	1	1	1	1	1	1	1	1	0	0	0	0	0	0
2601978328	Superfamily II DNA and RNA helicase	COG0513	L	17	1	1	1	1	1	1	1	1	1	1	1	1	1	1	1	1	1	0	0	0	0	0	0
2601978321	NAD+ diphosphatase	COG2816	F	17	1	1	1	1	1	1	1	1	1	1	1	1	1	1	1	1	1	0	0	0	0	0	0
2601978320	ATP-dependent DNA helicase, Rep family	COG0210	L	17	1	1	1	1	1	1	1	1	1	1	1	1	1	1	1	1	1	0	0	0	0	0	0
2601978316	putative hydrolase	COG5282	S	17	1	1	1	1	1	1	1	1	1	1	1	1	1	1	1	1	1	0	0	0	0	0	0
2601978315	PDZ domain-containing protein	COG3480	T	17	1	1	1	1	1	1	1	1	1	1	1	1	1	1	1	1	1	0	0	0	0	0	0
2601978314	hypothetical protein	COG1615	S	17	1	1	1	1	1	1	1	1	1	1	1	1	1	1	1	1	1	0	0	0	0	0	0
2601978307	Predicted Fe2+/Mn2+ transporter, VIT1/CCC1 family	COG1814	P	17	1	1	1	1	1	1	1	1	1	1	1	1	1	1	1	1	1	0	0	0	0	0	0
2601978304	flotillin	COG2268	S	17	1	1	1	1	1	1	1	1	1	1	1	1	1	1	1	1	1	0	0	0	0	0	0
2601978303	cobalt-zinc-cadmium efflux system protein	COG1230	P	17	1	1	1	1	1	1	1	1	1	1	1	1	1	1	1	1	1	0	0	0	0	0	0
2601978300	glutamate carboxypeptidase	COG0624	E	17	1	1	1	1	1	1	1	1	1	1	1	1	1	1	1	1	1	0	0	0	0	0	0
2601978297	uncharacterized peroxidase-related enzyme	COG2128	P	17	1	0	1	1	1	1	1	1	1	1	1	1	1	1	1	0	0	0	1	1	1	0	0
2601978296	Aspartate/methionine/tyrosine aminotransferase	COG0436	E	17	1	1	1	1	1	1	1	1	1	1	1	1	1	1	1	1	1	0	0	0	0	0	0
2601978294	transcriptional regulator, ArsR family	COG0640	K	17	1	1	1	1	1	1	1	1	1	1	1	1	1	1	1	1	1	0	0	0	0	0	0
2601978286	propionyl-CoA synthetase	COG0365	I	17	1	1	1	1	1	1	1	1	1	1	1	1	1	1	1	1	1	0	0	0	0	0	0
2601978283	Nucleoside-diphosphate-sugar epimerase	COG0451	M	17	1	1	1	1	1	1	1	1	1	1	1	1	1	1	1	1	1	0	0	0	0	0	0
2601978275	Glutamate synthase domain-containing protein 2	COG0069	E	17	1	1	1	1	1	1	1	1	1	1	1	1	1	1	1	1	1	0	0	0	0	0	0
2601978273	MFS transporter, YNFM family, putative membrane transport protein	COG2814	G	17	1	1	1	1	1	1	1	1	1	1	1	1	1	1	1	1	1	0	0	0	0	0	0
2601978270	cardiolipin synthetase 2	COG1502	I	17	1	1	1	1	1	1	1	1	1	1	1	1	1	1	1	1	1	0	0	0	0	0	0
2601978268	agmatine deiminase	COG2957	E	17	1	1	1	1	1	1	1	1	1	1	1	1	1	1	1	1	1	0	0	0	0	0	0
2601978261	Nucleoside-diphosphate-sugar epimerase	COG0451	M	17	1	1	1	1	1	1	1	1	1	1	1	1	1	1	1	1	1	0	0	0	0	0	0
2601978259	hypothetical protein	COG3573	R	17	1	1	1	1	1	1	1	1	1	1	1	1	1	1	1	1	1	0	0	0	0	0	0
2601978258	prephenate dehydratase	COG0077	E	17	1	1	1	1	1	1	1	1	1	1	1	1	1	1	1	1	1	0	0	0	0	0	0
2601978240	ABC-2 type transport system ATP-binding protein	COG4152	R	17	1	1	1	1	1	1	1	1	1	1	1	1	1	1	1	1	1	0	0	0	0	0	0
2601978237	Acyl-CoA dehydrogenase	COG1960	I	17	1	1	1	1	1	1	1	1	1	1	1	1	1	1	1	1	1	0	0	0	0	0	0
2601978215	MFS transporter, UMF1 family	COG2270	R	17	1	1	1	1	1	1	1	1	1	1	1	1	1	1	1	1	1	0	0	0	0	0	0
2601978212	alanine or glycine:cation symporter, AGCS family	COG1115	E	17	1	1	1	1	1	1	1	1	1	1	1	1	1	1	1	1	1	0	0	0	0	0	0
2601978211	peptide/nickel transport system substrate-binding protein	COG0747	E	17	1	1	1	1	1	1	1	1	1	1	1	1	1	1	1	1	1	0	0	0	0	0	0
2601978208	peptide/nickel transport system ATP-binding protein	COG1123	O	17	1	1	1	1	1	1	1	1	1	1	1	1	1	1	1	1	1	0	0	0	0	0	0
2601978206	NAD(P)H-dependent FMN reductase	COG0431	C	17	1	1	1	1	1	1	1	1	1	1	1	1	1	1	1	1	1	0	0	0	0	0	0
2601978186	NAD(P)H-dependent flavin oxidoreductase YrpB, nitropropane dioxygenase family	COG2070	R	17	1	1	1	1	1	1	1	1	1	1	1	1	1	1	1	1	1	0	0	0	0	0	0
2601978182	cystathionine gamma-synthase	COG0626	E	17	1	1	1	1	1	1	1	1	1	1	1	1	1	1	1	1	1	0	0	0	0	0	0
2601978154	Nucleotide-binding universal stress protein, UspA family	COG0589	T	17	1	1	1	1	1	1	1	1	1	1	1	1	1	1	1	1	1	0	0	0	0	0	0
2601978152	L-threonine aldolase	COG2008	E	17	1	1	1	1	1	1	1	1	1	1	1	1	1	1	1	1	1	0	0	0	0	0	0
2601978149	transcriptional regulator, MarR family	COG1846	K	17	1	1	1	1	1	1	1	1	1	1	1	1	1	1	1	1	1	0	0	0	0	0	0
2601978141	mannose-1-phosphate guanylyltransferase (GDP) /mannose-6-phosphate isomerase, type 2	COG0836	M	17	1	1	1	1	1	1	1	1	1	1	1	1	1	1	1	1	1	0	0	0	0	0	0
2601978128	MoxR-like ATPase	COG0714	R	17	1	1	1	1	1	1	1	1	1	1	1	1	1	1	1	1	1	0	0	0	0	0	0
2601978122	histidinol-phosphate aminotransferase	COG0079	E	17	1	1	1	1	1	1	1	1	1	1	1	1	1	1	1	1	1	0	0	0	0	0	0
2601978092	deoxyribose-phosphate aldolase	COG0274	F	17	1	1	1	1	1	1	1	1	1	1	1	1	1	1	1	1	1	0	0	0	0	0	0
2601978089	nucleoside ABC transporter membrane protein	COG1079	R	17	1	1	1	1	1	1	1	1	1	1	1	1	1	1	1	1	1	0	0	0	0	0	0
2601978088	nucleoside ABC transporter membrane protein	COG4603	R	17	1	1	1	1	1	1	1	1	1	1	1	1	1	1	1	1	1	0	0	0	0	0	0
2601978086	nucleoside-binding protein	COG1744	M	17	1	1	1	1	1	1	1	1	1	1	1	1	1	1	1	1	1	0	0	0	0	0	0
2601978081	Formate/nitrite transporter FocA, FNT family	COG2116	P	17	1	1	1	1	1	1	0	0	0	1	1	1	1	1	1	1	1	0	1	1	1	0	0
2601978072	4-diphosphocytidyl-2-C-methyl-D-erythritol kinase	COG1947	I	17	1	1	1	1	1	1	1	1	1	1	1	1	1	1	1	1	1	0	0	0	0	0	0
2601978071	dimethyladenosine transferase	COG0030	J	17	1	1	1	1	1	1	1	1	1	1	1	1	1	1	1	1	1	0	0	0	0	0	0
2601978059	carboxylate-amine ligase	COG2170	O	17	1	1	1	1	1	1	1	1	1	1	1	1	1	1	1	1	1	0	0	0	0	0	0
2601978058	ADP-ribose pyrophosphatase YjhB, NUDIX family	COG1051	F	17	1	1	1	1	1	1	1	1	1	1	1	1	1	1	1	1	1	0	0	0	0	0	0
2601978055	Predicted oxidoreductase	COG0667	R	17	1	1	1	1	1	1	1	1	1	1	1	1	1	1	1	1	1	0	0	0	0	0	0
2601978047	hippurate hydrolase	COG1473	R	17	1	1	1	1	1	1	1	1	1	1	1	1	1	1	1	1	1	0	0	0	0	0	0
2601978046	holo-[acyl-carrier protein] synthase	COG0736	I	17	1	1	1	1	1	1	1	1	1	1	1	1	1	1	1	1	1	0	0	0	0	0	0
2601978044	pantothenate kinase	COG1072	H	17	1	1	1	1	1	1	1	1	1	1	1	1	1	1	1	1	1	0	0	0	0	0	0
2601978043	ATP-binding cassette, subfamily C	COG1132	V	17	1	1	1	1	1	1	1	1	1	1	1	1	1	1	1	1	1	0	0	0	0	0	0
2601978036	NADH-FMN oxidoreductase RutF, flavin reductase (DIM6/NTAB) family	COG1853	C	17	1	1	1	1	1	1	1	1	1	1	1	1	1	1	1	1	1	0	0	0	0	0	0
2601978033	nicotinate phosphoribosyltransferase	COG1488	H	17	1	1	1	1	1	1	1	1	1	1	1	1	1	1	1	1	1	0	0	0	0	0	0
2601978032	ATP-dependent Clp protease adaptor protein ClpS	COG2127	O	17	1	1	1	1	1	1	1	1	1	1	1	1	1	1	1	1	1	0	0	0	0	0	0
2601978030	Ribonuclease BN, tRNA processing enzyme	COG1234	J	17	1	1	1	1	1	1	1	1	1	1	1	1	1	1	1	1	1	0	0	0	0	0	0
2601978028	XTP/dITP diphosphohydrolase	COG0127	F	17	1	1	1	1	1	1	1	1	1	1	1	1	1	1	1	1	1	0	0	0	0	0	0
2601978027	peptide/nickel transport system substrate-binding protein	COG0747	E	17	1	1	1	1	1	1	1	1	1	1	1	1	1	1	1	1	1	0	0	0	0	0	0
2601978024	peptide/nickel transport system ATP-binding protein	COG1123	O	17	1	1	1	1	1	1	1	1	1	1	1	1	1	1	1	1	1	0	0	0	0	0	0
2601978023	aspartyl-tRNA(Asn)/glutamyl-tRNA(Gln) amidotransferase subunit A	COG0154	J	17	1	1	1	1	1	1	1	1	1	1	1	1	1	1	1	1	1	0	0	0	0	0	0
2601978019	phosphoribosylglycinamide formyltransferase-1	COG0299	F	17	1	1	1	1	1	1	1	1	1	1	1	1	1	1	1	1	1	0	0	0	0	0	0
2601978015	ATP-dependent DNA helicase PcrA	COG0210	L	17	1	1	1	1	1	1	1	1	1	1	1	1	1	1	1	1	1	0	0	0	0	0	0
2601978012	UDP-N-acetylglucosamine pyrophosphorylase /glucosamine-1-phosphate N-acetyltransferase	COG1207	M	17	1	1	1	1	1	1	1	1	1	1	1	1	1	1	1	1	1	0	0	0	0	0	0
2601978009	LSU ribosomal protein L25P	COG1825	J	17	1	1	1	1	1	1	1	1	1	1	1	1	1	1	1	1	1	0	0	0	0	0	0
2601978008	peptidyl-tRNA hydrolase	COG0193	J	17	1	1	1	1	1	1	1	1	1	1	1	1	1	1	1	1	1	0	0	0	0	0	0
2601977997	hypothetical protein	COG1507	S	17	1	1	1	1	1	1	1	1	1	1	1	1	1	1	1	1	1	0	0	0	0	0	0
2601977984	hypothetical protein	COG0679	R	17	1	1	1	1	1	1	1	1	1	1	1	1	1	1	1	1	1	0	0	0	0	0	0
2601977981	putative membrane protein	COG2149	S	17	1	1	1	1	1	1	1	1	1	1	1	1	1	1	1	1	1	0	0	0	0	0	0
2601977973	Uncharacterized membrane protein, YccA/Bax inhibitor family	COG4760	S	17	1	1	1	1	1	1	1	1	1	1	1	1	1	1	1	1	1	0	0	0	0	0	0
2601977965	Catechol 2,3-dioxygenase	COG0346	Q	17	1	1	1	1	1	1	1	1	1	1	1	1	1	1	1	1	1	0	0	0	0	0	0
2601977953	DNA repair exonuclease SbcCD nuclease subunit	COG0420	L	17	1	1	1	1	1	1	1	1	1	1	1	1	1	1	1	1	1	0	0	0	0	0	0
2601977895	Membrane carboxypeptidase (penicillin-binding protein)	COG0744	M	17	1	1	1	1	1	1	1	1	1	1	1	1	1	1	1	1	1	0	0	0	0	0	0
2601977894	Predicted phosphohydrolase, MPP superfamily	COG1408	R	17	1	1	1	1	1	1	1	1	1	1	1	1	1	1	1	1	1	0	0	0	0	0	0
2601977892	zinc/manganese transport system ATP-binding protein	COG1121	P	17	1	1	1	1	1	1	1	1	1	1	1	1	1	1	1	1	1	0	0	0	0	0	0
2601977874	NAD-dependent protein deacetylase, SIR2 family	COG0846	O	17	1	1	1	1	1	1	1	1	1	1	1	1	1	1	1	1	1	0	0	0	0	0	0
2601977862	Uncharacterized conserved protein	COG3795	S	17	1	1	1	1	1	1	1	1	1	1	1	1	1	1	1	1	1	0	0	0	0	0	0
2601977854	iron complex transport system substrate-binding protein	COG0614	P	17	1	1	1	1	1	1	1	1	1	1	1	1	1	1	1	1	1	0	0	0	0	0	0
2601977845	ATP-dependent Clp protease ATP-binding subunit ClpC	COG0542	O	17	1	1	1	1	1	1	1	1	1	1	1	1	1	1	1	1	1	0	0	0	0	0	0
2601977841	peptide/nickel transport system substrate-binding protein	COG0747	E	17	1	1	1	1	1	1	1	1	1	1	1	1	1	1	1	1	1	0	0	0	0	0	0
2601977832	hypothetical protein	COG3564	S	17	1	1	1	1	1	1	1	1	1	1	1	1	1	1	1	1	1	0	0	0	0	0	0
2601977824	Predicted PurR-regulated permease PerM	COG0628	R	17	1	1	1	1	1	1	1	1	1	1	1	1	1	1	1	1	1	0	0	0	0	0	0
2601977823	peptidyl-dipeptidase Dcp	COG0339	E	17	1	1	1	1	1	1	1	1	1	1	1	1	1	1	1	1	1	0	0	0	0	0	0
2601977822	hypothetical protein	COG1738	S	17	1	1	1	1	1	1	1	1	1	1	1	1	1	1	1	1	1	0	0	0	0	0	0
2601977818	glycolate oxidase	COG0277	C	17	2	1	1	1	1	1	1	1	1	1	1	1	1	1	1	1	1	0	0	0	0	0	0
2601977817	histidinol-phosphate aminotransferase	COG0079	E	17	1	1	1	1	1	1	1	1	1	1	1	1	1	1	1	1	1	0	0	0	0	0	0
2601977815	(S)-ureidoglycine aminohydrolase	COG3257	S	17	1	1	1	1	1	1	1	1	1	1	1	1	1	1	1	1	1	0	0	0	0	0	0
2601977812	transcriptional regulator, IclR family	COG1414	K	17	1	1	1	1	1	1	1	1	1	1	1	1	1	1	1	1	1	0	0	0	0	0	0
2601977811	pyruvate dehydrogenase E1 component	COG2609	C	17	1	1	1	1	1	1	1	1	1	1	1	1	1	1	1	1	1	0	0	0	0	0	0
2601977810	urate oxidase	COG3648	Q	17	1	1	1	1	1	1	1	1	1	1	1	1	1	1	1	1	1	0	0	0	0	0	0
2601977809	5-hydroxyisourate hydrolase	COG2351	F	17	1	1	1	1	1	1	1	1	1	1	1	1	1	1	1	1	1	0	0	0	0	0	0
2601977808	2-oxo-4-hydroxy-4-carboxy-5-ureidoimidazoline decarboxylase	COG3195	F	17	1	1	1	1	1	1	1	1	1	1	1	1	1	1	1	1	1	0	0	0	0	0	0
2601977807	glycerate kinase	COG1929	G	17	1	1	1	1	1	1	1	1	1	1	1	1	1	1	1	1	1	0	0	0	0	0	0
2601977797	molybdenum cofactor sulfurylase	COG1975	O	17	1	1	1	1	1	1	1	1	1	1	1	1	1	1	1	1	1	0	0	0	0	0	0
2601977796	xanthine dehydrogenase, molybdenum binding subunit apoprotein	COG4631	F	17	1	1	1	1	1	1	1	1	1	1	1	1	1	1	1	1	1	0	0	0	0	0	0
2601977795	xanthine dehydrogenase small subunit	COG4630	F	17	1	1	1	1	1	1	1	1	1	1	1	1	1	1	1	1	1	0	0	0	0	0	0
2601977794	putative MFS transporter, AGZA family, xanthine/uracil permease	COG2252	F	17	1	1	1	1	1	1	1	1	1	1	1	1	1	1	1	1	1	0	0	0	0	0	0
2601977792	tRNA-adenosine deaminase	COG0590	J	17	1	1	1	1	1	1	1	1	1	1	1	1	1	1	1	1	1	0	0	0	0	0	0
2601977783	2,4-dihydroxyhept-2-enedioate aldolase	COG3836	G	17	1	1	1	1	1	1	1	1	1	1	1	1	1	1	1	1	1	0	0	0	0	0	0
2601977782	2-oxohept-3-enedioate hydratase	COG3971	Q	17	1	1	1	1	1	1	1	1	1	1	1	1	1	1	1	1	1	0	0	0	0	0	0
2601977780	5-carboxymethyl-2-hydroxymuconic-semialdehyde dehydrogenase	COG1012	C	17	1	1	1	1	1	1	1	1	1	1	1	1	1	1	1	1	1	0	0	0	0	0	0
2601977778	2-keto-4-pentenoate hydratase/2-oxohepta-3-ene-1,7-dioic acid hydratase (catechol pathway)	COG0179	Q	17	1	1	1	1	1	1	1	1	1	1	1	1	1	1	1	1	1	0	0	0	0	0	0
2601977772	uridine kinase	COG0572	F	17	1	1	1	1	1	1	1	1	1	1	1	1	1	1	1	1	1	0	0	0	0	0	0
2601977770	L-proline dehydrogenase /delta-1-pyrroline-5-carboxylate dehydrogenase	COG1012	C	17	1	1	1	1	1	1	1	1	1	1	1	1	1	1	1	1	1	0	0	0	0	0	0
2601977761	hypothetical protein	COG2374	R	17	1	1	1	1	1	1	1	1	1	1	1	1	1	1	1	1	1	0	0	0	0	0	0
2601977759	Sugar phosphate permease	COG2271	G	17	1	1	1	1	1	1	1	1	1	1	1	1	1	1	1	1	1	0	0	0	0	0	0
2601977757	transcriptional regulator, IclR family	COG1414	K	17	1	1	1	1	1	1	1	1	1	1	1	1	1	1	1	1	1	0	0	0	0	0	0
2601977748	O-acetyl-ADP-ribose deacetylase (regulator of RNase III), contains Macro domain	COG2110	J	17	1	1	1	1	1	1	1	1	1	1	1	1	1	1	1	1	1	0	0	0	0	0	0
2601977742	Short-chain dehydrogenase	COG0300	R	17	1	1	1	1	1	1	1	1	1	1	1	1	1	1	1	1	1	0	0	0	0	0	0
2601977741	phenylalanyl-tRNA synthetase beta subunit	COG0072	J	17	1	1	1	1	1	1	1	1	1	1	1	1	1	1	1	1	1	0	0	0	0	0	0
2601977734	RNA methyltransferase, TrmH family	COG0566	J	17	1	1	1	1	1	1	1	1	1	1	1	1	1	1	1	1	1	0	0	0	0	0	0
2601977722	imidazole glycerol phosphate synthase subunit hisH	COG0118	E	17	1	1	1	1	1	1	1	1	1	1	1	1	1	1	1	1	1	0	0	0	0	0	0
2601977719	histidinol phosphate aminotransferase apoenzyme	COG0079	E	17	1	1	1	1	1	1	1	1	1	1	1	1	1	1	1	1	1	0	0	0	0	0	0
2601977716	ATP-dependent DNA helicase DinG	COG1199	L	17	1	1	1	1	1	1	1	1	1	1	1	1	1	1	1	1	1	0	0	0	0	0	0
2601977715	GTP-binding protein HflX (EC 3.1.5.-)	COG2262	J	17	1	1	1	1	1	1	1	1	1	1	1	1	1	1	1	1	1	0	0	0	0	0	0
2601977713	diaminopimelate epimerase	COG0253	E	17	1	1	1	1	1	1	1	1	1	1	1	1	1	1	1	1	1	0	0	0	0	0	0
2601977676	glutamate dehydrogenase (NAD(P)+)	COG0334	E	17	1	1	1	1	1	1	1	1	1	1	1	1	1	1	1	1	1	0	0	0	0	0	0
2601977674	Predicted Zn-dependent peptidase	COG0612	R	17	1	1	1	1	1	1	1	1	1	1	1	1	1	1	1	1	1	0	0	0	0	0	0
2601977670	FMN adenylyltransferase /riboflavin kinase	COG0196	H	17	1	1	1	1	1	1	1	1	1	1	1	1	1	1	1	1	1	0	0	0	0	0	0
2601977665	ribosome-binding factor A	COG0858	J	17	1	1	1	1	1	1	1	1	1	1	1	1	1	1	1	1	1	0	0	0	0	0	0
2601977662	ribosome maturation factor RimP	COG0779	J	17	1	1	1	1	1	1	1	1	1	1	1	1	1	1	1	1	1	0	0	0	0	0	0
2601977660	streptomycin 6-kinase	COG3570	V	17	1	1	1	1	1	1	1	1	1	1	1	1	1	1	1	1	1	0	0	0	0	0	0
2601977659	hypothetical protein	COG0730	S	17	1	1	1	1	1	1	1	1	1	1	1	1	1	1	1	1	1	0	0	0	0	0	0
2601977656	heat shock protein Hsp15	COG1188	J	17	1	1	1	1	1	1	1	1	1	1	1	1	1	1	1	1	1	0	0	0	0	0	0
2601977651	1-deoxy-D-xylulose 5-phosphate reductoisomerase	COG0743	I	17	1	1	1	1	1	1	1	1	1	1	1	1	1	1	1	1	1	0	0	0	0	0	0
2601977645	phosphatidate cytidylyltransferase	COG0575	I	17	1	1	1	1	1	1	1	1	1	1	1	1	1	1	1	1	1	0	0	0	0	0	0
2601977637	magnesium chelatase family protein	COG0606	O	17	1	1	1	1	1	1	1	1	1	1	1	1	1	1	1	1	1	0	0	0	0	0	0
2601977633	signal peptidase I	COG0681	U	17	1	1	1	1	1	1	1	1	1	1	1	1	1	1	1	1	1	0	0	0	0	0	0
2601977630	tRNA (Guanine37-N(1)-) methyltransferase	COG0336	J	17	1	1	1	1	1	1	1	1	1	1	1	1	1	1	1	1	1	0	0	0	0	0	0
2601977625	ammonium transporter	COG0004	P	17	1	1	1	1	1	1	1	1	1	1	1	1	1	1	1	1	1	0	0	0	0	0	0
2601977622	condensin subunit Smc	COG1196	D	17	1	1	1	1	1	1	1	1	1	1	1	1	1	1	1	1	1	0	0	0	0	0	0
2601977612	uncharacterized protein	COG1399	S	17	1	1	1	1	1	1	1	1	1	1	1	1	1	1	1	1	1	0	0	0	0	0	0
2601977611	Predicted arabinose efflux permease, MFS family	COG2814	G	17	1	1	1	1	1	1	1	1	1	1	1	1	1	1	1	1	1	0	0	0	0	0	0
2601977610	Phosphopantetheine adenylyltransferase	COG0669	H	17	1	1	1	1	1	1	1	1	1	1	1	1	1	1	1	1	1	0	0	0	0	0	0
2601977607	amino acid ABC transporter membrane protein 1, PAAT family	COG0765	E	17	1	1	1	1	1	1	1	1	1	1	1	1	1	1	1	1	1	0	0	0	0	0	0
2601977606	amino acid ABC transporter membrane protein 2, PAAT family	COG0765	E	17	1	1	1	1	1	1	1	1	1	1	1	1	1	1	1	1	1	0	0	0	0	0	0
2601977597	hypothetical protein	COG1881	R	17	1	1	1	1	1	1	1	1	1	1	1	1	1	1	1	1	1	0	0	0	0	0	0
2601977596	glycerol 3-phosphate dehydrogenase (NAD(P)+)	COG0240	C	17	1	1	1	1	1	1	1	1	1	1	1	1	1	1	1	1	1	0	0	0	0	0	0
2601977571	Exodeoxyribonuclease VII large subunit	COG1570	L	17	1	1	1	1	1	1	1	1	1	1	1	1	1	1	1	1	1	0	0	0	0	0	0
2601977567	carbonic anhydrase	COG0288	P	17	1	1	1	1	1	1	1	1	1	1	1	1	1	1	1	1	1	0	0	0	0	0	0
2601977564	Undecaprenyl pyrophosphate synthetase	COG0020	I	17	1	1	1	1	1	1	1	1	1	1	1	1	1	1	1	1	1	0	0	0	0	0	0
2601977563	hemolysin III	COG1272	U	17	1	1	1	1	1	1	1	1	1	1	1	1	1	1	1	1	1	0	0	0	0	0	0
2601977561	mycothiol S-conjugate amidase	COG2120	G	17	1	1	1	1	1	1	1	1	1	1	1	1	1	1	1	1	1	0	0	0	0	0	0
2601977555	biotin carboxyl carrier protein/biotin carboxylase (EC 6.3.4.14)	COG4770	I	17	1	1	1	1	1	1	1	1	1	1	1	1	1	1	1	1	1	0	0	0	0	0	0
2601977551	Carbonic anhydrase or acetyltransferase, isoleucine patch superfamily	COG0663	R	17	1	1	1	1	1	1	1	1	1	1	1	1	1	1	1	1	1	0	0	0	0	0	0
2601977549	Two-component sensor histidine kinase, contains HisKA and HATPase domains	COG3920	T	17	1	1	1	1	1	1	1	1	1	1	1	1	1	1	1	1	1	0	0	0	0	0	0
2601977548	glutamate dehydrogenase (NAD)	COG2902	E	17	1	1	1	1	1	1	1	1	1	1	1	1	1	1	1	1	1	0	0	0	0	0	0
2601977538	hypothetical protein	COG3214	R	17	1	1	1	1	1	1	1	1	1	1	1	1	1	1	1	1	1	0	0	0	0	0	0
2601977533	sigma 54 modulation protein /SSU ribosomal protein S30P	COG1544	J	17	1	1	1	1	1	1	1	1	1	1	1	1	1	1	1	1	1	0	0	0	0	0	0
2601977530	two-component system, OmpR family, sensor histidine kinase MtrB	COG0642	T	17	1	1	1	1	1	1	1	1	1	1	1	1	1	1	1	1	1	0	0	0	0	0	0
2601977525	MoxR-like ATPase	COG0714	R	17	1	1	1	1	1	1	1	1	1	1	1	1	1	1	1	1	1	0	0	0	0	0	0
2601977522	Uncharacterized membrane protein SpoIIM, required for sporulation	COG1300	D	17	1	1	1	1	1	1	1	1	1	1	1	1	1	1	1	1	1	0	0	0	0	0	0
2601977519	phosphomannomutase	COG1109	G	17	1	1	1	1	1	1	1	1	1	1	1	1	1	1	1	1	1	0	0	0	0	0	0
2601977512	coenzyme F420-0:L-glutamate ligase / coenzyme F420-1:gamma-L-glutamate ligase	COG1478	H	17	1	1	1	1	1	1	1	1	1	1	1	1	1	1	1	1	1	0	0	0	0	0	0
2601977506	transcriptional attenuator, LytR family	COG1316	M	17	1	1	1	1	1	1	1	1	1	1	1	1	1	1	1	1	1	0	0	0	0	0	0
2601977503	5-(carboxyamino)imidazole ribonucleotide synthase	COG0026	F	17	1	1	1	1	1	1	1	1	1	1	1	1	1	1	1	1	1	0	0	0	0	0	0
2601977499	Acyl-CoA synthetase (NDP forming)	COG1042	C	17	1	1	1	1	1	1	1	1	1	1	1	1	1	1	1	1	1	0	0	0	0	0	0
2601977497	DNA gyrase subunit A	COG0188	L	17	1	1	1	1	1	1	1	1	1	1	1	1	1	1	1	1	1	0	0	0	0	0	0
2601977490	Predicted amidohydrolase	COG0388	R	17	1	1	1	1	1	1	1	1	1	1	1	1	1	1	1	1	1	0	0	0	0	0	0
2601977489	Predicted arabinose efflux permease, MFS family	COG2814	G	17	1	1	1	1	1	1	1	1	1	1	1	1	1	1	1	1	1	0	0	0	0	0	0
2601977488	Uncharacterized conserved protein, DUF885 familyt	COG4805	S	17	1	1	1	1	1	1	1	1	1	1	1	1	1	1	1	1	1	0	0	0	0	0	0
2601977487	transcriptional regulator, GntR family	COG1802	K	17	1	1	1	1	1	1	1	1	1	1	1	1	1	1	1	1	1	0	0	0	0	0	0
2601977486	allantoin racemase	COG4126	E	17	1	1	1	1	1	1	1	1	1	1	1	1	1	1	1	1	1	0	0	0	0	0	0
2601977462	succinyl-CoA:acetate CoA-transferase	COG0427	C	17	1	1	1	1	1	1	1	1	1	1	1	1	1	1	1	1	1	0	0	0	0	0	0
2601977432	putative membrane protein	COG1511	S	17	1	1	1	1	1	1	1	1	1	1	1	1	1	1	1	1	1	0	0	0	0	0	0
2601977430	L-lysine exporter family protein LysE/ArgO	COG1279	E	17	1	1	1	1	1	1	1	1	1	1	1	1	1	1	1	1	1	0	0	0	0	0	0
2601977426	ATP-dependent DNA helicase, RecQ-like	COG0514	L	17	1	1	1	1	1	1	1	1	1	1	1	1	1	1	1	1	1	0	0	0	0	0	0
2601977423	2-Methylisocitrate lyase, PEP mutase family	COG2513	G	17	1	1	1	1	1	1	1	1	1	1	1	1	1	1	1	1	1	0	0	0	0	0	0
2601977422	amidase	COG0154	J	17	1	1	1	1	1	1	1	1	1	1	1	1	1	1	1	1	1	0	0	0	0	0	0
2601977397	molecular chaperone GrpE	COG0576	O	17	1	1	1	1	1	1	1	1	1	1	1	1	1	1	1	1	1	0	0	0	0	0	0
2601977396	molecular chaperone DnaJ	COG0484	O	17	1	1	1	1	1	1	1	1	1	1	1	1	1	1	1	1	1	0	0	0	0	0	0
2601977395	MerR family transcriptional regulator, heat shock protein HspR	COG0789	K	17	1	1	1	1	1	1	1	1	1	1	1	1	1	1	1	1	1	0	0	0	0	0	0
2601977384	L-threonine ammonia-lyase	COG1171	E	17	1	1	1	1	1	1	1	1	1	1	1	1	1	1	1	1	1	0	0	0	0	0	0
2601977381	putrescine:proton symporter, AAT family	COG0531	E	17	1	1	1	1	1	1	1	1	1	1	1	1	1	1	1	1	1	0	0	0	0	0	0
2601977376	putative drug exporter of the RND superfamily	COG2409	S	17	1	1	1	1	1	1	1	1	1	1	1	1	1	1	1	1	1	0	0	0	0	0	0
2601977359	inorganic phosphate transporter, PiT family	COG0306	P	17	1	1	1	1	1	1	1	1	1	1	1	1	1	1	1	1	1	0	0	0	0	0	0
2601977352	argininosuccinate synthase	COG0137	E	17	1	1	1	1	1	1	1	1	1	1	1	1	1	1	1	1	1	0	0	0	0	0	0
2601977345	Signal transduction histidine kinase	COG4585	T	17	1	1	1	1	1	1	1	1	1	1	1	1	1	1	1	1	1	0	0	0	0	0	0
2601977340	transcriptional regulator, AraC family with amidase-like domain	COG4977	K	17	1	1	1	1	1	1	1	1	1	1	1	1	1	1	1	1	1	0	0	0	0	0	0
2601977339	glyceraldehyde-3-phosphate dehydrogenase (NAD+)	COG0057	G	17	1	1	1	1	1	1	1	1	1	1	1	1	1	1	1	1	1	0	0	0	0	0	0
2601977322	L-glyceraldehyde 3-phosphate reductase	COG0667	R	17	1	1	1	1	1	1	1	1	1	1	1	1	1	1	1	1	1	0	0	0	0	0	0
2601977321	transcriptional regulator, GntR family	COG2188	K	17	1	1	1	1	1	1	1	1	1	1	1	1	1	1	1	1	1	0	0	0	0	0	0
2601977319	transporter, SSS family	COG0591	E	17	1	1	1	1	1	1	1	1	1	1	1	1	1	1	1	1	1	0	0	0	0	0	0
2601977318	N-acetylmuramic acid 6-phosphate etherase	COG2103	M	17	1	1	1	1	1	1	1	1	1	1	1	1	1	1	1	1	1	0	0	0	0	0	0
2601977303	inorganic phosphate transporter, PiT family	COG0306	P	17	1	1	1	1	1	1	1	1	1	1	1	1	1	1	1	1	1	0	0	0	0	0	0
2601977296	phosphate ABC transporter membrane protein 2, PhoT family	COG0581	P	17	1	1	1	1	1	1	1	1	1	1	1	1	1	1	1	1	1	0	0	0	0	0	0
2601977294	phosphate ABC transporter substrate-binding protein, PhoT family	COG0226	P	17	1	1	1	1	1	1	1	1	1	1	1	1	1	1	1	1	1	0	0	0	0	0	0
2601977293	8-oxo-dGTP diphosphatase	COG1051	F	17	1	1	1	1	1	1	1	1	1	1	1	1	1	1	1	1	1	0	0	0	0	0	0
2601977292	polyphosphate kinase	COG0855	P	17	1	1	1	1	1	1	1	1	1	1	1	1	1	1	1	1	1	0	0	0	0	0	0
2601977286	hypothetical protein	COG0354	O	17	1	1	1	1	1	1	1	1	1	1	1	1	1	1	1	1	1	0	0	0	0	0	0
2601977269	membrane dipeptidase	COG2355	E	17	1	1	1	1	1	1	1	1	1	1	1	1	1	1	1	1	1	0	0	0	0	0	0
2601977267	amino acid/polyamine/organocation transporter, APC superfamily	COG0531	E	17	1	1	1	1	1	1	1	1	1	1	1	1	1	1	1	1	1	0	0	0	0	0	0
2601977261	aminopeptidase N	COG0308	E	17	1	1	1	1	1	1	1	1	1	1	1	1	1	1	1	1	1	0	0	0	0	0	0
2601977260	Uncharacterized membrane protein YgaE, UPF0421/DUF939 family	COG4129	S	17	1	1	1	1	1	1	1	1	1	1	1	1	1	1	1	1	1	0	0	0	0	0	0
2601977250	bile acid:Na+ symporter, BASS family	COG0385	R	17	1	1	1	1	1	1	1	1	1	1	1	1	1	1	1	1	1	0	0	0	0	0	0
2601977246	phosphate uptake regulator, PhoU	COG0704	P	17	1	1	1	1	1	1	1	1	1	1	1	1	1	1	1	1	1	0	0	0	0	0	0
2601977238	amino acid/polyamine/organocation transporter, APC superfamily	COG1113	E	17	1	1	1	1	1	1	1	1	1	1	1	1	1	1	1	1	1	0	0	0	0	0	0
2601977237	Glyoxylase, beta-lactamase superfamily II	COG0491	R	17	1	1	1	1	1	1	1	1	1	1	1	1	1	1	1	1	1	0	0	0	0	0	0
2601977235	neurotransmitter:Na+ symporter, NSS family	COG0733	R	17	1	1	1	1	1	1	1	1	1	1	1	1	1	1	1	1	1	0	0	0	0	0	0
2601977234	cysteinyl-tRNA synthetase	COG0215	J	17	1	1	1	1	1	1	1	1	1	1	1	1	1	1	1	1	1	0	0	0	0	0	0
2601977232	amino acid/polyamine/organocation transporter, APC superfamily	COG0531	E	17	1	1	1	1	1	1	1	1	1	1	1	1	1	1	1	1	1	0	0	0	0	0	0
2601977228	transcriptional regulator, LacI family	COG1609	K	17	1	1	1	1	1	1	1	1	1	1	1	1	1	1	1	1	1	0	0	0	0	0	0
2601977225	trehalose 6-phosphate synthase	COG0380	G	17	1	1	1	1	1	1	1	1	1	1	1	1	1	1	1	1	1	0	0	0	0	0	0
2601977207	Lysophospholipase L1	COG2755	E	17	1	1	1	1	1	1	1	1	1	1	1	1	1	1	1	1	1	0	0	0	0	0	0
2601977206	Imidazolonepropionase	COG1228	Q	17	1	1	1	1	1	1	1	1	1	1	1	1	1	1	1	1	1	0	0	0	0	0	0
2601977204	Uracil-DNA glycosylase	COG0692	L	17	1	1	1	1	1	1	1	1	1	1	1	1	1	1	1	1	1	0	0	0	0	0	0
2601977194	ribosome-associated protein	COG2501	J	17	1	1	1	1	1	1	1	1	1	1	1	1	1	1	1	1	1	0	0	0	0	0	0
2601977192	Heat shock protein. Metallo peptidase. MEROPS family M48B	COG0501	O	17	1	1	1	1	1	1	1	1	1	1	1	1	1	1	1	1	1	0	0	0	0	0	0
2601977189	WXG100 family type VII secretion target	COG4842	S	17	1	1	1	1	1	1	1	1	1	1	1	1	1	1	1	1	1	0	0	0	0	0	0
2601977184	Threonine/homoserine efflux transporter RhtA	COG5006	E	17	1	1	1	1	1	1	1	1	1	1	1	1	1	1	1	1	1	0	0	0	0	0	0
2601977180	cold-shock DNA-binding protein family	COG1278	K	17	1	1	1	1	1	1	1	1	1	1	1	1	1	1	1	1	1	0	0	0	0	0	0
2601977178	Predicted arabinose efflux permease, MFS family	COG2814	G	17	1	1	1	1	1	1	1	1	1	1	1	1	1	1	1	1	1	0	0	0	0	0	0
2601977177	hypothetical protein	COG2839	S	17	1	1	1	1	1	1	1	1	1	1	1	1	1	1	1	1	1	0	0	0	0	0	0
2601977175	Pyridoxamine 5'-phosphate oxidase	COG0259	H	17	1	1	1	1	1	1	1	1	1	1	1	1	1	1	1	1	1	0	0	0	0	0	0
2601977174	iron (metal) dependent repressor, DtxR family	COG1321	K	17	1	1	1	1	1	1	1	1	1	1	1	1	1	1	1	1	1	0	0	0	0	0	0
2601977172	5-methylcytosine-specific restriction endonuclease McrA	COG1403	V	17	1	1	1	1	1	1	1	1	1	1	1	1	1	1	1	1	1	0	0	0	0	0	0
2601977165	large conductance mechanosensitive channel	COG1970	M	17	1	1	1	1	1	1	1	1	1	1	1	1	1	1	1	1	1	0	0	0	0	0	0
2601977137	Predicted acetyltransferase, GNAT superfamily	COG3375	R	17	1	1	1	1	1	1	1	1	1	1	1	1	1	1	1	1	1	0	0	0	0	0	0
2601977135	hypothetical protein	COG3631	R	17	1	1	1	1	1	1	1	1	1	1	1	1	1	1	1	1	1	0	0	0	0	0	0
2601977134	succinate-semialdehyde dehydrogenase / glutarate-semialdehyde dehydrogenase	COG1012	C	17	1	1	1	1	1	1	1	1	1	1	1	1	1	1	1	1	1	0	0	0	0	0	0
2601977132	choline/glycine/proline betaine transport protein	COG1292	M	17	1	1	1	1	1	1	1	1	1	1	1	1	1	1	1	1	1	0	0	0	0	0	0
2601977130	DNA-3-methyladenine glycosylase I	COG2818	L	17	1	1	1	1	1	1	1	1	1	1	1	1	1	1	1	1	1	0	0	0	0	0	0
2601977129	ADP-ribose pyrophosphatase YjhB, NUDIX family	COG1051	F	17	1	1	1	1	1	1	1	1	1	1	1	1	1	1	1	1	1	0	0	0	0	0	0
2601977089	molybdopterin adenylyltransferase	COG0521	H	17	1	1	1	1	1	1	1	1	1	1	1	1	1	1	1	1	1	0	0	0	0	0	0
2601977088	FdhD protein	COG1526	C	17	1	1	1	1	1	1	1	1	1	1	1	1	1	1	1	1	1	0	0	0	0	0	0
2601977074	putative ABC transport system ATP-binding protein	COG1136	M	17	1	1	1	1	1	1	1	1	1	1	1	1	1	1	1	1	1	0	0	0	0	0	0
2601977072	Uncharacterized membrane-anchored protein YjiN, DUF445 family	COG2733	S	17	1	1	1	1	1	1	1	1	1	1	1	1	1	1	1	1	1	0	0	0	0	0	0
2601977065	single-strand binding protein	COG0629	L	17	1	1	1	1	1	1	1	1	1	1	1	1	1	1	1	1	1	0	0	0	0	0	0
2601977062	Membrane carboxypeptidase (penicillin-binding protein)	COG0744	M	17	1	1	1	1	1	1	1	1	1	1	1	1	1	1	1	1	1	0	0	0	0	0	0
2601977060	poly(A) polymerase	COG0617	J	17	1	1	1	1	1	1	1	1	1	1	1	1	1	1	1	1	1	0	0	0	0	0	0
2601977057	putative peptidoglycan lipid II flippase	COG0728	M	17	1	1	1	1	1	1	1	1	1	1	1	1	1	1	1	1	1	0	0	0	0	0	0
2601977049	16S rRNA m(7)G-527 methyltransferase	COG0357	J	17	1	1	1	1	1	1	1	1	1	1	1	1	1	1	1	1	1	0	0	0	0	0	0
2601977048	spoIIIJ-associated protein	COG1847	R	17	1	1	1	1	1	1	1	1	1	1	1	1	1	1	1	1	1	0	0	0	0	0	0
2601977047	YidC/Oxa1 family membrane protein insertase	COG0706	M	17	1	1	1	1	1	1	1	1	1	1	1	1	1	1	1	1	1	0	0	0	0	0	0
2601977043	chromosomal replication initiator protein DnaA	COG0593	L	17	1	1	1	1	1	1	1	1	1	1	1	1	1	1	1	1	1	0	0	0	0	0	0
2601977042	DNA polymerase III, beta subunit	COG0592	L	17	1	1	1	1	1	1	1	1	1	1	1	1	1	1	1	1	1	0	0	0	0	0	0
2601977041	DNA replication and repair protein RecF	COG1195	L	17	1	1	1	1	1	1	1	1	1	1	1	1	1	1	1	1	1	0	0	0	0	0	0
2601977031	succinate-semialdehyde dehydrogenase / glutarate-semialdehyde dehydrogenase	COG1012	C	17	1	1	1	1	1	1	1	1	1	1	1	1	1	1	1	1	1	0	0	0	0	0	0
2601977016	tricorn protease	COG4946	S	17	1	1	1	1	1	1	1	1	1	1	1	1	1	1	1	1	1	0	0	0	0	0	0
2601977015	arginyl-tRNA synthetase	COG0018	J	17	1	1	1	1	1	1	1	1	1	1	1	1	1	1	1	1	1	0	0	0	0	0	0
2601977011	peptidyl-prolyl cis-trans isomerase A (cyclophilin A)	COG0652	O	17	1	1	1	1	1	1	1	1	1	1	1	1	0	1	1	1	1	0	1	0	0	0	0
2601977010	Membrane associated serine protease, rhomboid family	COG0705	O	17	1	1	1	1	1	1	1	1	1	1	1	1	1	1	1	1	1	0	0	0	0	0	0
2601977004	serine/threonine protein kinase	COG0515	T	17	1	1	1	1	1	1	1	1	1	1	1	1	1	1	1	1	1	0	0	0	0	0	0
2601977003	serine/threonine protein kinase	COG0515	T	17	1	1	1	1	1	1	1	1	1	1	1	1	1	1	1	1	1	0	0	0	0	0	0
2601977001	cell elongation-specific peptidoglycan biosynthesis regulator RodA	COG0772	D	17	1	1	1	1	1	1	1	1	1	1	1	1	1	1	1	1	1	0	0	0	0	0	0
2601977000	protein phosphatase	COG0631	T	17	1	1	1	1	1	1	1	1	1	1	1	1	1	1	1	1	1	0	0	0	0	0	0
2601976972	nucleobase:cation symporter-2, NCS2 family	COG2233	F	17	1	1	1	1	1	1	2	1	1	1	1	1	1	1	1	1	1	0	0	0	0	0	0
2601976965	alanine or glycine:cation symporter, AGCS family	COG1115	E	17	1	1	1	1	1	1	1	1	1	1	1	1	1	1	1	1	1	0	0	0	0	0	0
2601976955	succinate-semialdehyde dehydrogenase / glutarate-semialdehyde dehydrogenase	COG1012	C	17	1	1	1	1	1	1	1	1	1	1	1	1	1	1	1	1	1	0	0	0	0	0	0
2601976951	Acyl-CoA dehydrogenase	COG1960	I	17	1	1	1	1	1	1	1	1	1	1	1	1	1	1	1	1	1	0	0	0	0	0	0
2601976938	pyruvate dehydrogenase E1 component beta subunit	COG0022	C	17	1	1	1	1	1	1	1	1	1	1	1	1	1	1	1	1	1	0	0	0	0	0	0
2601976937	pyruvate dehydrogenase E1 component alpha subunit	COG1071	C	17	1	1	1	1	1	1	1	1	1	1	1	1	1	1	1	1	1	0	0	0	0	0	0
2601976924	transcriptional regulator, AsnC family	COG1522	K	17	1	1	1	1	1	1	1	1	1	1	1	1	1	1	1	1	1	0	0	0	0	0	0
2601976923	electron transfer flavoprotein beta subunit	COG2086	C	17	1	1	1	1	1	1	1	1	1	1	1	1	1	1	1	1	1	0	0	0	0	0	0
2601976922	electron transfer flavoprotein alpha subunit apoprotein	COG2025	C	17	1	1	1	1	1	1	1	1	1	1	1	1	1	1	1	1	1	0	0	0	0	0	0
2601976917	sarcosine oxidase subunit alpha	COG0404	E	17	1	1	1	1	1	1	1	1	1	0	1	1	1	1	1	1	1	0	1	0	0	0	0
2601976915	formyltetrahydrofolate deformylase	COG0788	F	17	1	1	1	1	1	1	1	1	1	0	1	1	1	1	1	1	1	0	1	0	0	0	0
2601976876	threonine dehydratase	COG1171	E	17	1	1	1	1	1	1	1	1	1	1	1	1	1	1	1	1	1	0	0	0	0	0	0
2601976874	oxepin-CoA hydrolase / 3-oxo-5,6-dehydrosuberyl-CoA semialdehyde dehydrogenase	COG1012	C	17	1	1	1	1	1	1	1	1	1	1	1	1	1	1	1	1	1	0	0	0	0	0	0
2601976867	NAD+ kinase	COG0061	F	17	1	1	1	1	1	1	1	1	1	1	1	1	1	1	1	1	1	0	0	0	0	0	0
2601976866	DNA replication and repair protein RecN	COG0497	L	17	1	1	1	1	1	1	1	1	1	1	1	1	1	1	1	1	1	0	0	0	0	0	0
2601976865	Uncharacterized membrane-anchored protein	COG4825	S	17	1	1	1	1	1	1	1	1	1	1	1	1	1	1	1	1	1	0	0	0	0	0	0
2601976860	Glycosyltransferase involved in cell wall bisynthesis	COG0438	M	17	1	1	1	1	1	1	1	1	1	1	1	1	1	1	1	1	1	0	0	0	0	0	0
2601976857	integrase/recombinase XerD	COG4974	L	17	1	1	1	1	1	1	1	1	1	1	1	1	1	1	1	1	1	0	0	0	0	0	0
2601976855	condensin subunit ScpA	COG1354	L	17	1	1	1	1	1	1	1	1	1	1	1	1	1	1	1	1	1	0	0	0	0	0	0
2601976854	segregation and condensation protein B	COG1386	K	17	1	1	1	1	1	1	1	1	1	1	1	1	1	1	1	1	1	0	0	0	0	0	0
2601976853	ribosomal large subunit pseudouridine synthase B	COG1187	J	17	1	1	1	1	1	1	1	1	1	1	1	1	1	1	1	1	1	0	0	0	0	0	0
2601976849	Predicted PurR-regulated permease PerM	COG0628	R	17	1	1	1	1	1	1	1	1	1	1	1	1	1	1	1	1	1	0	0	0	0	0	0
2601976839	putative efflux protein, MATE family	COG0534	V	17	1	1	1	1	1	1	1	1	1	1	1	1	1	1	1	1	1	0	0	0	0	0	0
2601976829	glycine cleavage system H protein	COG0509	E	17	1	1	1	1	1	1	1	1	1	1	1	1	1	1	1	1	1	0	0	0	0	0	0
2601976827	hypothetical protein	COG1259	R	17	1	1	1	1	1	1	1	1	1	1	1	1	1	1	1	1	1	0	0	0	0	0	0
2601976820	DNA polymerase-4	COG0389	L	17	1	1	1	1	1	1	1	1	1	1	1	1	1	1	1	1	1	0	0	0	0	0	0
2601976816	MoxR-like ATPase	COG0714	R	17	1	1	1	1	1	1	1	1	1	1	1	1	1	1	1	1	1	0	0	0	0	0	0
2601976815	MraZ protein	COG2001	J	17	1	1	1	1	1	1	1	1	1	1	1	1	1	1	1	1	1	0	0	0	0	0	0
2601976814	16S rRNA (cytosine1402-N4)-methyltransferase	COG0275	J	17	1	1	1	1	1	1	1	1	1	1	1	1	1	1	1	1	1	0	0	0	0	0	0
2601976811	UDP-N-acetylmuramoylalanyl-D-glutamate--2,6-diaminopimelate ligase	COG0769	M	17	1	1	1	1	1	1	1	1	1	1	1	1	1	1	1	1	1	0	0	0	0	0	0
2601976810	UDP-N-acetylmuramoyl-tripeptide--D-alanyl-D-alanine ligase	COG0770	M	17	1	1	1	1	1	1	1	1	1	1	1	1	1	1	1	1	1	0	0	0	0	0	0
2601976808	UDP-N-acetylmuramoylalanine--D-glutamate ligase	COG0771	M	17	1	1	1	1	1	1	1	1	1	1	1	1	1	1	1	1	1	0	0	0	0	0	0
2601976805	UDP-N-acetylmuramate--L-alanine ligase	COG0773	M	17	1	1	1	1	1	1	1	1	1	1	1	1	1	1	1	1	1	0	0	0	0	0	0
2601976802	conserved hypothetical protein	COG1496	P	17	1	1	1	1	1	1	1	1	1	1	1	1	1	1	1	1	1	0	0	0	0	0	0
2601976801	cell division inhibitor SepF	COG1799	D	17	1	1	1	1	1	1	1	1	1	1	1	1	1	1	1	1	1	0	0	0	0	0	0
2601976797	ribosomal large subunit pseudouridine synthase D	COG0564	J	17	1	1	1	1	1	1	1	1	1	1	1	1	1	1	1	1	1	0	0	0	0	0	0
2601976795	histidinol dehydrogenase	COG0141	E	17	1	1	1	1	1	1	1	1	1	1	1	1	1	1	1	1	1	0	0	0	0	0	0
2601976793	DNA helicase IV	COG3973	L	17	1	1	1	1	1	1	1	1	1	1	1	1	1	1	1	1	1	0	0	0	0	0	0
2601976786	Predicted transcriptional regulator	COG3682	K	17	1	1	1	1	1	1	1	1	1	1	1	1	1	1	1	1	1	0	0	0	0	0	0
2601976785	cytochrome bd-I ubiquinol oxidase subunit 1 apoprotein	COG1271	C	17	1	1	1	1	1	1	1	1	1	1	1	1	1	1	1	1	1	0	0	0	0	0	0
2601976780	ferrochelatase	COG0276	H	17	1	1	1	1	1	1	1	1	1	1	1	1	1	1	1	1	1	0	0	0	0	0	0
2601976773	trk system potassium uptake protein TrkA	COG0569	P	17	1	1	1	1	1	1	1	1	1	1	1	1	1	1	1	1	1	0	0	0	0	0	0
2601976772	trk system potassium uptake protein TrkA	COG0569	P	17	1	1	1	1	1	1	1	1	1	1	1	1	1	1	1	1	1	0	0	0	0	0	0
2601976771	amino acid/polyamine/organocation transporter, APC superfamily	COG0531	E	17	1	1	1	1	1	1	1	1	1	1	1	1	1	1	1	1	1	0	0	0	0	0	0
2601976764	uroporphyrinogen decarboxylase	COG0407	H	17	1	1	1	1	1	1	1	1	1	1	1	1	1	1	1	1	1	0	0	0	0	0	0
2601976760	DNA-binding transcriptional regulator, MarR family	COG1846	K	17	1	1	1	1	1	1	1	1	1	1	1	1	1	1	1	1	1	0	0	0	0	0	0
2601976758	peptide-methionine (R)-S-oxide reductase	COG0229	O	17	1	1	1	1	1	1	1	1	1	1	1	1	1	1	1	1	1	0	0	0	0	0	0
2601976749	DNA replication and repair protein RecO	COG1381	L	17	1	1	1	1	1	1	1	1	1	1	1	1	1	1	1	1	1	0	0	0	0	0	0
2601976747	ATP-dependent RNA helicase CsdA	COG0513	L	17	1	1	1	1	1	1	1	1	1	1	1	1	1	1	1	1	1	0	0	0	0	0	0
2601976744	transcriptional regulator, AsnC family	COG1522	K	17	1	1	1	1	1	1	1	1	1	1	1	1	1	1	1	1	1	0	0	0	0	0	0
2601976743	Xaa-Pro dipeptidase	COG0006	E	17	1	1	1	1	1	1	1	1	1	1	1	1	1	1	1	1	1	0	0	0	0	0	0
2601976738	dGTPase	COG0232	F	17	1	1	1	1	1	1	1	1	1	1	1	1	1	1	1	1	1	0	0	0	0	0	0
2601976737	DNA primase	COG0358	L	17	1	1	1	1	1	1	1	1	1	1	1	1	1	1	1	1	1	0	0	0	0	0	0
2601976735	drug resistance transporter, EmrB/QacA subfamily	COG2814	G	17	1	1	1	1	1	1	1	1	1	1	1	1	1	1	1	1	1	0	0	0	0	0	0
2601976728	long-chain acyl-CoA synthetase	COG1022	I	17	1	1	1	1	1	1	1	1	1	1	1	1	1	1	1	1	1	0	0	0	0	0	0
2601976727	leucyl-tRNA synthetase	COG0495	J	17	1	1	1	1	1	1	1	1	1	1	1	1	1	1	1	1	1	0	0	0	0	0	0
2601976726	NH(3)-dependent NAD(+) synthetase	COG0171	H	17	1	1	1	1	1	1	1	1	1	1	1	1	1	1	1	1	1	0	0	0	0	0	0
2601976724	UDPglucose 6-dehydrogenase	COG1004	M	17	1	1	1	1	1	1	1	1	1	1	1	1	1	1	1	1	1	0	0	0	0	0	0
2601976720	DNA polymerase III, delta subunit	COG1466	L	17	1	1	1	1	1	1	1	1	1	1	1	1	1	1	1	1	1	0	0	0	0	0	0
2601976717	Metal-dependent hydrolase, endonuclease/exonuclease/phosphatase family	COG3568	R	17	1	1	1	1	1	1	1	1	1	1	1	1	1	1	1	1	1	0	0	0	0	0	0
2601976715	coproporphyrinogen III oxidase, anaerobic (EC 1.3.99.22)	COG0635	H	17	1	1	1	1	1	1	1	1	1	1	1	1	1	1	1	1	1	0	0	0	0	0	0
2601976712	heat-inducible transcription repressor HrcA	COG1420	K	17	1	1	1	1	1	1	1	1	1	1	1	1	1	1	1	1	1	0	0	0	0	0	0
2601976711	molecular chaperone DnaJ	COG0484	O	17	1	1	1	1	1	1	1	1	1	1	1	1	1	1	1	1	1	0	0	0	0	0	0
2601976709	phosphate starvation-inducible protein PhoH	COG1702	T	17	1	1	1	1	1	1	1	1	1	1	1	1	1	1	1	1	1	0	0	0	0	0	0
2601976708	probable rRNA maturation factor	COG0319	J	17	1	1	1	1	1	1	1	1	1	1	1	1	1	1	1	1	1	0	0	0	0	0	0
2601976707	Hemolysin, contains CBS domains	COG1253	R	17	1	1	1	1	1	1	1	1	1	1	1	1	1	1	1	1	1	0	0	0	0	0	0
2601976705	cell division protein ZapE	COG1485	R	17	1	1	1	1	1	1	1	1	1	1	1	1	1	1	1	1	1	0	0	0	0	0	0
2601976696	Dipeptidyl aminopeptidase/acylaminoacyl peptidase	COG1506	E	17	1	1	1	1	1	1	1	1	1	1	1	1	1	1	1	1	1	0	0	0	0	0	0
2601976695	ADP-ribose pyrophosphatase YjhB, NUDIX family	COG1051	F	17	1	1	1	1	1	1	1	1	1	1	1	1	1	1	1	1	1	0	0	0	0	0	0
2601976692	Holliday junction DNA helicase subunit RuvA	COG0632	L	17	1	1	1	1	1	1	1	1	1	1	1	1	1	1	1	1	1	0	0	0	0	0	0
2601976688	protein translocase subunit secF	COG0341	U	17	1	1	1	1	1	1	1	1	1	1	1	1	1	1	1	1	1	0	0	0	0	0	0
2601976684	Glyoxylase, beta-lactamase superfamily II	COG0491	R	17	1	1	1	1	1	1	1	1	1	1	1	1	1	1	1	1	1	0	0	0	0	0	0
2601976683	histidyl-tRNA synthetase	COG0124	J	17	1	1	1	1	1	1	1	1	1	1	1	1	1	1	1	1	1	0	0	0	0	0	0
2601976674	alanyl-tRNA synthetase	COG0013	J	17	1	1	1	1	1	1	1	1	1	1	1	1	1	1	1	1	1	0	0	0	0	0	0
2601976673	putative holliday junction resolvase	COG0816	K	17	1	1	1	1	1	1	1	1	1	1	1	1	1	1	1	1	1	0	0	0	0	0	0
2601976672	UPF0755 protein	COG1559	D	17	1	1	1	1	1	1	1	1	1	1	1	1	1	1	1	1	1	0	0	0	0	0	0
2601976668	shikimate kinase	COG0703	E	17	1	1	1	1	1	1	1	1	1	1	1	1	1	1	1	1	1	0	0	0	0	0	0
2601976665	NusB antitermination factor	COG0781	K	17	1	1	1	1	1	1	1	1	1	1	1	1	1	1	1	1	1	0	0	0	0	0	0
2601976664	pyrimidine operon attenuation protein / uracil phosphoribosyltransferase	COG2065	F	17	1	1	1	1	1	1	1	1	1	1	1	1	1	1	1	1	1	0	0	0	0	0	0
2601976656	guanylate kinase	COG0194	F	17	1	1	1	1	1	1	1	1	1	1	1	1	1	1	1	1	1	0	0	0	0	0	0
2601976650	16S rRNA (cytosine967-C5)-methyltransferase	COG0144	J	17	1	1	1	1	1	1	1	1	1	1	1	1	1	1	1	1	1	0	0	0	0	0	0
2601976647	phosphoribosyl-ATP pyrophosphatase	COG0140	E	17	1	1	1	1	1	1	1	1	1	1	1	1	1	1	1	1	1	0	0	0	0	0	0
2601976646	ATP phosphoribosyltransferase (homohexameric)	COG0040	E	17	1	1	1	1	1	1	1	1	1	1	1	1	1	1	1	1	1	0	0	0	0	0	0
2601976642	imidazole glycerol phosphate synthase subunit hisF	COG0107	E	17	1	1	1	1	1	1	1	1	1	1	1	1	1	1	1	1	1	0	0	0	0	0	0
2601976641	phosphoribosyl-AMP cyclohydrolase	COG0139	E	17	1	1	1	1	1	1	1	1	1	1	1	1	1	1	1	1	1	0	0	0	0	0	0
2601976637	indole-3-glycerol phosphate synthase	COG0134	E	17	1	1	1	1	1	1	1	1	1	1	1	1	1	1	1	1	1	0	0	0	0	0	0
2601976635	tryptophan synthase, alpha chain	COG0159	E	17	1	1	1	1	1	1	1	1	1	1	1	1	1	1	1	1	1	0	0	0	0	0	0
2601976633	glutamate synthase (NADH) large subunit	COG0069	E	17	1	1	1	1	1	1	1	1	1	1	1	1	1	1	1	1	1	0	0	0	0	0	0
2601976631	pyruvate kinase	COG0469	G	17	1	1	1	1	1	1	1	1	1	1	1	1	1	1	1	1	1	0	0	0	0	0	0
2601976626	DNA polymerase I	COG0749	L	17	1	1	1	1	1	1	1	1	1	1	1	1	1	1	1	1	1	0	0	0	0	0	0
2601976620	tellurite resistance protein TerC	COG0861	P	17	1	1	1	1	1	1	1	1	1	1	1	1	1	1	1	1	1	0	0	0	0	0	0
2601976616	Excinuclease ABC subunit C	COG0322	L	17	1	1	1	1	1	1	1	1	1	1	1	1	1	1	1	1	1	0	0	0	0	0	0
2601976615	UPF0042 nucleotide-binding protein	COG1660	T	17	1	1	1	1	1	1	1	1	1	1	1	1	1	1	1	1	1	0	0	0	0	0	0
2601976612	glyceraldehyde-3-phosphate dehydrogenase (NAD+)	COG0057	G	17	1	1	1	1	1	1	1	1	1	1	1	1	1	1	1	1	1	0	0	0	0	0	0
2601976611	phosphoglycerate kinase	COG0126	G	17	1	1	1	1	1	1	1	1	1	1	1	1	1	1	1	1	1	0	0	0	0	0	0
2601976610	triosephosphate isomerase	COG0149	G	17	1	1	1	1	1	1	1	1	1	1	1	1	1	1	1	1	1	0	0	0	0	0	0
2601976607	transaldolase	COG0176	G	17	1	1	1	1	1	1	1	1	1	1	1	1	1	1	1	1	1	0	0	0	0	0	0
2601976603	cytochrome c oxidase assembly protein subunit 15	COG1612	H	17	1	1	1	1	1	1	1	1	1	1	1	1	1	1	1	1	1	0	0	0	0	0	0
2601976602	ABC-2 type transport system permease protein	COG0842	V	17	1	1	1	1	1	1	1	1	1	1	1	1	1	1	1	1	1	0	0	0	0	0	0
2601976600	transcriptional regulator	COG2345	K	17	1	1	1	1	1	1	1	1	1	1	1	1	1	1	1	1	1	0	0	0	0	0	0
2601976595	cysteine desulfurase / selenocysteine lyase	COG0520	E	17	1	1	1	1	1	1	1	1	1	1	1	1	1	1	1	1	1	0	0	0	0	0	0
2601976585	phosphohistidine phosphatase	COG2062	T	17	1	1	1	1	1	1	1	1	1	1	1	1	1	1	1	1	1	0	0	0	0	0	0
2601976584	phosphoserine phosphatase	COG0560	E	17	1	1	1	1	1	1	1	1	1	1	1	1	1	1	1	1	1	0	0	0	0	0	0
2601976581	hypothetical protein	COG0730	S	17	1	1	1	1	1	1	1	1	1	1	1	1	1	1	1	1	1	0	0	0	0	0	0
2601976570	Cys-tRNA(Pro) deacylase, prolyl-tRNA editing enzyme YbaK/EbsC	COG2606	J	17	1	1	1	1	1	1	1	1	1	1	1	1	1	1	1	1	1	0	0	0	0	0	0
2601976568	pyridoxine kinase	COG0351	H	17	1	1	1	1	1	1	1	1	1	1	1	1	1	1	1	1	1	0	0	0	0	0	0
2601976563	error-prone DNA polymerase, DnaE-like	COG0587	L	17	1	1	1	1	1	1	1	1	1	1	1	1	1	1	1	1	1	0	0	0	0	0	0
2601976561	homoserine O-acetyltransferase	COG2021	E	17	1	1	1	1	1	1	1	1	1	1	1	1	1	1	1	1	1	0	0	0	0	0	0
2601976560	Acyl-coenzyme A oxidase	COG1960	I	17	1	1	1	1	1	1	1	1	1	1	1	1	1	1	1	1	1	0	0	0	0	0	0
2601980291	hypothetical protein	-	-	17	1	1	1	1	1	1	1	1	1	1	1	1	1	1	1	1	1	0	0	0	0	0	0
2601980252	hypothetical protein	-	-	17	1	1	1	1	1	1	1	1	1	1	1	1	1	1	1	1	1	0	0	0	0	0	0
2601980165	Peptidyl-tRNA hydrolase PTH2	-	-	17	1	1	1	1	1	1	1	1	1	1	1	1	1	1	1	1	1	0	0	0	0	0	0
2601980164	hypothetical protein	-	-	17	1	1	1	1	1	1	1	1	1	1	1	1	1	1	1	1	1	0	0	0	0	0	0
2601980112	Protein of unknown function (DUF3618)	-	-	17	1	1	1	1	1	1	1	1	1	1	1	1	1	1	1	1	1	0	0	0	0	0	0
2601980036	CDP-alcohol phosphatidyltransferase	-	-	17	1	1	1	1	1	1	1	1	1	1	1	1	1	1	1	1	1	0	0	0	0	0	0
2601980019	Protein of unknown function (DUF3375)	-	-	17	1	1	1	1	1	1	1	1	1	1	1	1	1	1	1	1	1	0	0	0	0	0	0
2601980018	protein of unknown function (DUF4194)	-	-	17	1	1	1	1	1	1	1	1	1	1	1	1	1	1	1	1	1	0	0	0	0	0	0
2601979970	putative tricarboxylic transport membrane protein	-	-	17	1	1	1	1	1	1	1	1	1	1	1	1	1	1	1	1	1	0	0	0	0	0	0
2601979910	hypothetical protein	-	-	17	1	1	1	1	1	1	1	1	1	1	1	1	1	1	1	1	1	0	0	0	0	0	0
2601979880	Glycosyl transferase family 2	-	-	17	1	1	1	1	1	1	1	1	1	1	1	1	1	1	1	1	1	0	0	0	0	0	0
2601979757	hypothetical protein	-	-	17	1	1	1	1	1	1	1	1	1	1	1	1	1	1	1	1	1	0	0	0	0	0	0
2601979724	monosaccharide ABC transporter ATP-binding protein, CUT2 family	-	-	17	1	1	1	1	1	1	1	1	1	1	1	1	1	1	1	1	1	0	0	0	0	0	0
2601979648	hypothetical protein	-	-	17	1	1	1	1	1	1	1	1	1	1	1	1	1	1	1	1	1	0	0	0	0	0	0
2601979625	Protein of unknown function (DUF3052)	-	-	17	1	1	1	1	1	1	1	1	1	1	1	1	1	1	1	1	1	0	0	0	0	0	0
2601979623	PucR C-terminal helix-turn-helix domain-containing protein	-	-	17	1	1	1	1	1	1	1	1	1	1	1	1	1	1	1	1	1	0	0	0	0	0	0
2601979610	Magnesium transporter NIPA	-	-	17	1	1	1	1	1	1	1	1	1	1	1	1	1	1	1	1	1	0	0	0	0	0	0
2601979591	hypothetical protein	-	-	17	1	1	1	1	1	1	1	1	1	1	1	1	1	1	1	1	1	0	0	0	0	0	0
2601979567	NUDIX domain-containing protein	-	-	17	1	1	1	1	1	1	1	1	1	1	1	1	1	1	1	1	1	0	0	0	0	0	0
2601979562	Putative Holin-X, holin superfamily III	-	-	17	1	1	1	1	1	1	1	1	1	1	1	1	1	1	1	1	1	0	0	0	0	0	0
2601979559	helicase/secretion neighborhood CpaE-like protein	-	-	17	1	1	1	1	1	1	1	1	1	1	1	1	1	1	1	1	1	0	0	0	0	0	0
2601979526	TadE-like protein	-	-	17	1	1	1	1	1	1	1	1	1	1	1	1	1	1	1	1	1	0	0	0	0	0	0
2601979525	helicase/secretion neighborhood TadE-like protein	-	-	17	1	1	1	1	1	1	1	1	1	1	1	1	1	1	1	1	1	0	0	0	0	0	0
2601979518	DNA polymerase-3 subunit delta'	-	-	17	1	1	1	1	1	1	1	1	1	1	1	1	1	1	1	1	1	0	0	0	0	0	0
2601979414	hypothetical protein	-	-	17	1	1	1	1	1	1	1	1	1	1	1	1	1	1	1	1	1	0	0	0	0	0	0
2601979413	hypothetical protein	-	-	17	1	1	1	1	1	1	1	1	1	1	1	1	1	1	1	1	1	0	0	0	0	0	0
2601979403	hypothetical protein	-	-	17	1	1	1	1	1	1	1	1	1	1	1	1	1	1	1	1	1	0	0	0	0	0	0
2601979373	MFS transporter, putative metabolite:H+ symporter	-	-	17	1	1	1	1	1	1	1	1	1	1	1	1	1	1	1	1	1	0	0	0	0	0	0
2601979358	alpha/beta hydrolase fold	-	-	17	1	1	1	1	1	1	1	1	1	1	1	1	1	1	1	1	1	0	0	0	0	0	0
2601979230	MaoC like domain-containing protein	-	-	17	1	1	1	1	1	1	1	1	1	1	1	1	1	1	1	1	1	0	0	0	0	0	0
2601979121	hypothetical protein	-	-	17	1	1	1	1	1	1	1	1	1	1	1	1	1	1	1	1	1	0	0	0	0	0	0
2601979119	Glyoxalase-like domain-containing protein	-	-	17	1	1	1	1	1	1	1	1	1	1	1	1	1	1	1	1	1	0	0	0	0	0	0
2601979107	Protein of unknown function (DUF3180)	-	-	17	1	1	1	1	1	1	1	1	1	1	1	1	1	1	1	1	1	0	0	0	0	0	0
2601979101	Lsr2 protein	-	-	17	1	1	1	1	1	1	1	1	1	1	1	1	1	1	1	1	1	0	0	0	0	0	0
2601979088	Methyltransferase domain-containing protein	-	-	17	1	1	1	1	1	1	1	1	1	1	1	1	1	1	1	1	1	0	0	0	0	0	0
2601979086	hypothetical protein	-	-	17	1	1	1	1	1	1	1	1	1	1	1	1	1	1	1	1	1	0	0	0	0	0	0
2601979080	protein of unknown function (DUF4916)	-	-	17	1	1	1	1	1	1	1	1	1	1	1	1	1	1	1	1	1	0	0	0	0	0	0
2601979067	GAF modulated transcriptional regulator, LuxR family	-	-	17	1	1	1	1	1	1	1	1	1	1	1	1	1	1	1	1	1	0	0	0	0	0	0
2601979059	Glutaredoxin-like domain (DUF836)	-	-	17	1	1	1	1	1	1	1	1	1	1	1	1	1	1	1	1	1	0	0	0	0	0	0
2601978957	Glyoxalase-like domain-containing protein	-	-	17	1	1	1	1	1	1	1	1	1	1	1	1	1	1	1	1	1	0	0	0	0	0	0
2601978947	hypothetical protein	-	-	17	1	1	1	1	1	1	1	1	1	1	1	1	1	1	1	1	1	0	0	0	0	0	0
2601978946	Protein of unknown function (DUF3073)	-	-	17	1	1	1	1	1	1	1	1	1	1	1	1	1	1	1	1	1	0	0	0	0	0	0
2601978867	diaminobutyrate acetyltransferase	-	-	17	1	1	1	1	1	1	1	1	1	1	1	1	1	1	1	1	1	0	0	0	0	0	0
2601978846	Universal stress protein family protein	-	-	17	1	1	1	1	1	1	1	1	1	1	1	1	1	1	1	1	1	0	0	0	0	0	0
2601978808	thioredoxin	-	-	17	1	1	1	1	1	1	1	1	1	1	1	1	1	1	1	1	1	0	0	0	0	0	0
2601978676	protein of unknown function (DUF4191)	-	-	17	1	1	1	1	1	1	1	1	1	1	1	1	1	1	1	1	1	0	0	0	0	0	0
2601978668	Protein of unknown function (DUF3043)	-	-	17	1	1	1	1	1	1	1	1	1	1	1	1	1	1	1	1	1	0	0	0	0	0	0
2601978662	Cytochrome c oxidase subunit IV	-	-	17	1	1	1	1	1	1	1	1	1	1	1	1	1	1	1	1	1	0	0	0	0	0	0
2601978639	hypothetical protein	-	-	17	1	1	1	1	1	1	1	1	1	1	1	1	1	1	1	1	1	0	0	0	0	0	0
2601978635	Transglycosylase-like domain-containing protein	-	-	17	1	1	1	1	1	1	1	1	1	1	1	1	1	1	1	1	1	0	0	0	0	0	0
2601978623	dolichol-phosphate mannosyltransferase	-	-	17	1	1	1	1	1	1	1	1	1	1	1	1	1	1	1	1	1	0	0	0	0	0	0
2601978614	Protein of unknown function (DUF3866)	-	-	17	1	1	1	1	1	1	1	1	1	1	1	1	1	1	1	1	1	0	0	0	0	0	0
2601978612	peptidylprolyl isomerase	-	-	17	1	1	1	1	1	1	1	1	1	1	1	1	1	1	1	1	1	0	0	0	0	0	0
2601978611	proteasome accessory factor A	-	-	17	1	1	1	1	1	1	1	1	1	1	1	1	1	1	1	1	1	0	0	0	0	0	0
2601978608	prokaryotic ubiquitin-like protein Pup	-	-	17	1	1	1	1	1	1	1	1	1	1	1	1	1	1	1	1	1	0	0	0	0	0	0
2601978607	proteasome accessory factor A	-	-	17	1	1	1	1	1	1	1	1	1	1	1	1	1	1	1	1	1	0	0	0	0	0	0
2601978606	Protein of unknown function (DUF3054)	-	-	17	1	1	1	1	1	1	1	1	1	1	1	1	1	1	1	1	1	0	0	0	0	0	0
2601978605	proteasome-associated ATPase	-	-	17	1	1	1	1	1	1	1	1	1	1	1	1	1	1	1	1	1	0	0	0	0	0	0
2601978600	PAC2 family protein	-	-	17	1	1	1	1	1	1	1	1	1	1	1	1	1	1	1	1	1	0	0	0	0	0	0
2601978597	conserved hypothetical protein	-	-	17	1	1	1	1	1	1	1	1	1	1	1	1	1	1	1	1	1	0	0	0	0	0	0
2601978592	hypothetical protein	-	-	17	1	1	1	1	1	1	1	1	1	1	1	1	1	1	1	1	1	0	0	0	0	0	0
2601978562	multicomponent Na+:H+ antiporter subunit F	-	-	17	1	1	1	1	1	1	1	1	1	1	1	1	1	1	1	1	1	0	0	0	0	0	0
2601978561	multicomponent Na+:H+ antiporter subunit E	-	-	17	1	1	1	1	1	1	1	1	1	1	1	1	1	1	1	1	1	0	0	0	0	0	0
2601978522	DSBA-like thioredoxin domain-containing protein	-	-	17	1	1	1	1	1	1	1	1	1	1	1	1	1	1	1	1	1	0	0	0	0	0	0
2601978511	50S ribosome-binding GTPase	-	-	17	1	1	1	1	1	1	1	1	1	1	1	1	1	1	1	1	1	0	0	0	0	0	0
2601978505	DivIVA protein	-	-	17	1	1	1	1	1	1	1	1	1	1	1	1	1	1	1	1	1	0	0	0	0	0	0
2601978499	ATP synthase F1 subcomplex epsilon subunit	-	-	17	1	1	1	1	1	1	1	1	1	1	1	1	1	1	1	1	1	0	0	0	0	0	0
2601978491	hypothetical protein	-	-	17	1	1	1	1	1	1	1	1	1	1	1	1	1	1	1	1	1	0	0	0	0	0	0
2601978476	D-alanyl-D-alanine carboxypeptidase	-	-	17	1	1	1	1	1	1	1	1	1	1	1	1	1	1	1	1	1	0	0	0	0	0	0
2601978471	GDSL-like Lipase/Acylhydrolase family protein	-	-	17	1	1	1	1	1	1	1	1	1	1	1	1	1	1	1	1	1	0	0	0	0	0	0
2601978470	mycothiol system anti-sigma-R factor	-	-	17	1	1	1	1	1	1	1	1	1	1	1	1	1	1	1	1	1	0	0	0	0	0	0
2601978468	DoxX protein	-	-	17	1	1	1	1	1	1	1	1	1	1	1	1	1	1	1	1	1	0	0	0	0	0	0
2601978387	Glyoxalase-like domain	-	-	17	1	1	1	1	1	1	1	1	1	1	1	1	1	1	1	1	1	0	0	0	0	0	0
2601978377	uncharacterized HhH-GPD family protein	-	-	17	1	1	1	1	1	1	1	1	1	1	1	1	1	1	1	1	1	0	0	0	0	0	0
2601978327	tRNA-(MS[2]IO[6]A)-hydroxylase (MiaE)-like	-	-	17	1	1	1	1	1	1	1	1	1	1	1	1	1	1	1	1	1	0	0	0	0	0	0
2601978318	hypothetical protein	-	-	17	1	1	1	1	1	1	1	1	1	1	1	1	1	1	1	1	1	0	0	0	0	0	0
2601978310	Protein of unknown function (DUF4235)	-	-	17	1	1	1	1	1	1	1	1	1	1	1	1	1	1	1	1	1	0	0	0	0	0	0
2601978299	Glutamate-cysteine ligase family 2(GCS2)	-	-	17	1	1	1	1	1	1	1	1	1	1	1	1	1	1	1	1	1	0	0	0	0	0	0
2601978298	hypothetical protein	-	-	17	1	1	1	1	1	1	1	1	1	1	1	1	1	1	1	1	1	0	0	0	0	0	0
2601978293	hypothetical protein	-	-	17	1	1	1	1	1	1	1	1	1	1	1	1	1	1	1	1	1	0	0	0	0	0	0
2601978266	hypothetical protein	-	-	17	1	1	1	1	1	1	1	1	1	1	1	1	1	1	1	1	1	0	0	0	0	0	0
2601978265	Vitamin K-dependent gamma-carboxylase	-	-	17	1	1	1	1	1	1	1	1	1	1	1	1	1	1	1	1	1	0	0	0	0	0	0
2601978256	hypothetical protein	-	-	17	1	1	1	1	1	1	1	1	1	1	1	1	1	1	1	1	1	0	0	0	0	0	0
2601978255	putative GTP pyrophosphokinase	-	-	17	1	1	1	1	1	1	1	1	1	1	1	1	1	1	1	1	1	0	0	0	0	0	0
2601978252	Thioesterase-like superfamily protein	-	-	17	1	1	1	1	1	1	1	1	1	1	1	1	1	1	1	1	1	0	0	0	0	0	0
2601978147	hypothetical protein	-	-	17	1	1	1	1	1	1	1	1	1	1	1	1	1	1	1	1	1	0	0	0	0	0	0
2601978145	hypothetical protein	-	-	17	1	1	1	1	1	1	1	1	1	1	1	1	1	1	1	1	1	0	0	0	0	0	0
2601978135	hypothetical protein	-	-	17	1	1	1	1	1	1	1	1	1	1	1	1	1	1	1	1	1	0	0	0	0	0	0
2601978127	Protein of unknown function DUF58	-	-	17	1	1	1	1	1	1	1	1	1	1	1	1	1	1	1	1	1	0	0	0	0	0	0
2601978125	von Willebrand factor type A domain-containing protein	-	-	17	1	1	1	1	1	1	1	1	1	1	1	1	1	1	1	1	1	0	0	0	0	0	0
2601978100	hypothetical protein	-	-	17	1	1	1	1	1	1	1	1	1	1	1	1	1	1	1	1	1	0	0	0	0	0	0
2601978070	Methyltransferase domain-containing protein	-	-	17	1	1	1	1	1	1	1	1	1	1	1	1	1	1	1	1	1	0	0	0	0	0	0
2601978031	protein of unknown function (DUF2017)	-	-	17	1	1	1	1	1	1	1	1	1	1	1	1	1	1	1	1	1	0	0	0	0	0	0
2601978020	hypothetical protein	-	-	17	1	1	1	1	1	1	1	1	1	1	1	1	1	1	1	1	1	0	0	0	0	0	0
2601978016	MT0933-like antitoxin protein	-	-	17	1	1	1	1	1	1	1	1	1	1	1	1	1	1	1	1	1	0	0	0	0	0	0
2601977996	exopolyphosphatase / guanosine-5'-triphosphate,3'-diphosphate pyrophosphatase	-	-	17	1	1	1	1	1	1	1	1	1	1	1	1	1	1	1	1	1	0	0	0	0	0	0
2601977995	Subtilase family protein	-	-	17	1	1	1	1	1	1	1	1	1	1	1	1	1	1	1	1	1	0	0	0	0	0	0
2601977978	ATP-dependent helicase HrpA	-	-	17	1	1	1	1	1	1	1	1	1	1	1	1	1	1	1	1	1	0	0	0	0	0	0
2601977938	gluconate:H+ symporter, GntP family	-	-	17	1	1	1	1	1	1	1	1	1	1	1	1	1	1	1	1	1	0	0	0	0	0	0
2601977930	regulator of ribonuclease activity A	-	-	17	1	1	1	1	1	1	1	1	1	1	1	1	1	1	1	1	1	0	0	0	0	0	0
2601977814	HpcH/HpaI aldolase/citrate lyase family protein	-	-	17	1	1	1	1	1	1	1	1	1	1	1	1	1	1	1	1	1	0	0	0	0	0	0
2601977790	Transcriptional regulatory protein, C terminal	-	-	17	1	1	1	1	1	1	1	1	1	1	1	1	1	1	1	1	1	0	0	0	0	0	0
2601977789	vancomycin resistance protein VanJ	-	-	17	1	1	1	1	1	1	1	1	1	1	1	1	1	1	1	1	1	0	0	0	0	0	0
2601977788	Colicin V production protein	-	-	17	1	1	1	1	1	1	1	1	1	1	1	1	1	1	1	1	1	0	0	0	0	0	0
2601977781	3,4-dihydroxyphenylacetate 2,3-dioxygenase	-	-	17	1	1	1	1	1	1	1	1	1	1	1	1	1	1	1	1	1	0	0	0	0	0	0
2601977724	SseB protein N-terminal domain-containing protein	-	-	17	1	1	1	1	1	1	1	1	1	1	1	1	1	1	1	1	1	0	0	0	0	0	0
2601977721	hypothetical protein	-	-	17	1	1	1	1	1	1	1	1	1	1	1	1	1	1	1	1	1	0	0	0	0	0	0
2601977714	16S rRNA m(2)G 1207 methyltransferase	-	-	17	1	1	1	1	1	1	1	1	1	1	1	1	1	1	1	1	1	0	0	0	0	0	0
2601977707	Protein of unknown function (DUF3046)	-	-	17	1	1	1	1	1	1	1	1	1	1	1	1	1	1	1	1	1	0	0	0	0	0	0
2601977703	DNA segregation ATPase FtsK/SpoIIIE, S-DNA-T family	-	-	17	1	1	1	1	1	1	1	1	1	1	1	1	1	1	1	1	1	0	0	0	0	0	0
2601977658	prolyl-tRNA synthetase	-	-	17	1	1	1	1	1	1	1	1	1	1	1	1	1	1	1	1	1	0	0	0	0	0	0
2601977655	hypothetical protein	-	-	17	1	1	1	1	1	1	1	1	1	1	1	1	1	1	1	1	1	0	0	0	0	0	0
2601977640	D-alanyl-D-alanine carboxypeptidase	-	-	17	1	1	1	1	1	1	1	1	1	1	1	1	1	1	1	1	1	0	0	0	0	0	0
2601977623	hypothetical protein	-	-	17	1	1	1	1	1	1	1	1	1	1	1	1	1	1	1	1	1	0	0	0	0	0	0
2601977599	Protein of unknown function (DUF3515)	-	-	17	1	1	1	1	1	1	1	1	1	1	1	1	1	1	1	1	1	0	0	0	0	0	0
2601977573	DNA recombination protein RmuC	-	-	17	1	1	1	1	1	1	1	1	1	1	1	1	1	1	1	1	1	0	0	0	0	0	0
2601977501	Type I phosphodiesterase / nucleotide pyrophosphatase	-	-	17	1	1	1	1	1	1	1	1	1	1	1	1	1	1	1	1	1	0	0	0	0	0	0
2601977500	hypothetical protein	-	-	17	1	1	1	1	1	1	1	1	1	1	1	1	1	1	1	1	1	0	0	0	0	0	0
2601977427	hypothetical protein	-	-	17	1	1	1	1	1	1	1	1	1	1	1	1	1	1	1	1	1	0	0	0	0	0	0
2601977411	large subunit ribosomal protein L36	-	-	17	1	1	1	0	1	0	1	1	1	1	1	1	0	1	1	1	1	1	0	0	0	1	1
2601977306	hypothetical protein	-	-	17	1	1	1	1	1	1	1	1	1	1	1	1	1	1	1	1	1	0	0	0	0	0	0
2601977305	hypothetical protein	-	-	17	1	1	1	1	1	1	1	1	1	1	1	1	1	1	1	1	1	0	0	0	0	0	0
2601977304	hypothetical protein	-	-	17	1	1	1	1	1	1	1	1	1	1	1	1	1	1	1	1	1	0	0	0	0	0	0
2601977302	protein of unknown function (DUF4383)	-	-	17	1	1	1	1	1	1	1	1	1	1	1	1	1	1	1	1	1	0	0	0	0	0	0
2601977288	hypothetical protein	-	-	17	1	1	1	1	1	1	1	1	1	1	1	1	1	1	1	1	1	0	0	0	0	0	0
2601977287	protein of unknown function (DUF1794)	-	-	17	1	1	1	1	1	1	1	1	1	1	1	1	1	1	1	1	1	0	0	0	0	0	0
2601977262	NlpC/P60 family protein	-	-	17	1	1	1	1	1	1	1	1	1	1	1	1	1	1	1	1	1	0	0	0	0	0	0
2601977259	transcriptional regulator, XRE family with cupin sensor	-	-	17	1	1	1	1	1	1	1	1	1	1	1	1	1	1	1	1	1	0	0	0	0	0	0
2601977256	Protein of unknown function (DUF2516)	-	-	17	1	1	1	1	1	1	1	1	1	1	1	1	1	1	1	1	1	0	0	0	0	0	0
2601977230	Lipopolysaccharide kinase (Kdo/WaaP) family protein	-	-	17	1	1	1	1	1	1	1	1	1	1	1	1	1	1	1	1	1	0	0	0	0	0	0
2601977229	carbohydrate ABC transporter ATP-binding protein, CUT1 family	-	-	17	1	1	1	1	1	1	1	1	1	1	1	1	1	1	1	1	1	0	0	0	0	0	0
2601977202	Protein of unknown function (DUF3263)	-	-	17	1	1	1	1	1	1	1	1	1	1	1	1	1	1	1	1	1	0	0	0	0	0	0
2601977201	LytR cell envelope-related transcriptional attenuator	-	-	17	1	1	1	1	1	1	1	1	1	1	1	1	1	1	1	1	1	0	0	0	0	0	0
2601977193	hypothetical protein	-	-	17	1	1	1	1	1	1	1	1	1	1	1	1	1	1	1	1	1	0	0	0	0	0	0
2601977191	hypothetical protein	-	-	17	1	1	1	1	1	1	1	1	1	1	1	1	1	1	1	1	1	0	0	0	0	0	0
2601977187	two-component system, OmpR family, sensor kinase	-	-	17	1	1	1	1	1	1	1	1	1	1	1	1	1	1	1	1	1	0	0	0	0	0	0
2601977185	Putative stress-induced transcription regulator	-	-	17	1	1	1	1	1	1	1	1	1	1	1	1	1	1	1	1	1	0	0	0	0	0	0
2601977167	Protein of unknown function (DUF4011)	-	-	17	1	1	1	1	1	1	1	1	1	1	1	1	1	1	1	1	1	0	0	0	0	0	0
2601977149	transporter, UIT1 family	-	-	17	1	1	1	1	1	1	1	1	1	1	1	1	1	1	1	1	1	0	0	0	0	0	0
2601977059	NUDIX domain-containing protein	-	-	17	1	1	1	1	1	1	1	1	1	1	1	1	1	1	1	1	1	0	0	0	0	0	0
2601977040	Protein of unknown function (DUF721)	-	-	17	1	1	1	1	1	1	1	1	1	1	1	1	1	1	1	1	1	0	0	0	0	0	0
2601977002	cell elongation-specific peptidoglycan D,D-transpeptidase	-	-	17	1	1	1	1	1	1	1	1	1	1	1	1	1	1	1	1	1	0	0	0	0	0	0
2601976998	FHA domain-containing protein	-	-	17	1	1	1	1	1	1	1	1	1	1	1	1	1	1	1	1	1	0	0	0	0	0	0
2601976975	Peptidase M50B-like	-	-	17	1	1	1	1	1	1	1	1	1	1	1	1	1	1	1	1	1	0	0	0	0	0	0
2601976962	hypothetical protein	-	-	17	1	1	1	1	1	1	1	1	1	1	1	1	1	1	1	1	1	0	0	0	0	0	0
2601976864	Copper transport outer membrane protein, MctB	-	-	17	1	1	1	1	1	1	1	1	1	1	1	1	1	1	1	1	1	0	0	0	0	0	0
2601976823	hypothetical protein	-	-	17	1	1	1	1	1	1	1	1	1	1	1	1	1	1	1	1	1	0	0	0	0	0	0
2601976819	Protein of unknown function (DUF3040)	-	-	17	1	1	1	1	1	1	1	1	1	1	1	1	1	1	1	1	1	0	0	0	0	0	0
2601976813	hypothetical protein	-	-	17	1	1	1	1	1	1	1	1	1	1	1	1	1	1	1	1	1	0	0	0	0	0	0
2601976799	DivIVA domain-containing protein	-	-	17	1	1	1	1	1	1	1	1	1	1	1	1	1	1	1	1	1	0	0	0	0	0	0
2601976787	Peptidase family M48	-	-	17	1	1	1	1	1	1	1	1	1	1	1	1	1	1	1	1	1	0	0	0	0	0	0
2601976782	Protein of unknown function (DUF3071)	-	-	17	1	1	1	1	1	1	1	1	1	1	1	1	1	1	1	1	1	0	0	0	0	0	0
2601976769	hypothetical protein	-	-	17	1	1	1	1	1	1	1	1	1	1	1	1	1	1	1	1	1	0	0	0	0	0	0
2601976765	Protein of unknown function (DUF3000)	-	-	17	1	1	1	1	1	1	1	1	1	1	1	1	1	1	1	1	1	0	0	0	0	0	0
2601976757	Alpha/beta hydrolase family protein	-	-	17	1	1	1	1	1	1	1	1	1	1	1	1	1	1	1	1	1	0	0	0	0	0	0
2601976741	transcriptional regulator, XRE family with cupin sensor	-	-	17	1	1	1	1	1	1	1	1	1	1	1	1	1	1	1	1	1	0	0	0	0	0	0
2601976725	hypothetical protein	-	-	17	1	1	1	1	1	1	1	1	1	1	1	1	1	1	1	1	1	0	0	0	0	0	0
2601976713	Protein of unknown function (DUF3097)	-	-	17	1	1	1	1	1	1	1	1	1	1	1	1	1	1	1	1	1	0	0	0	0	0	0
2601976704	TIGR02611 family protein	-	-	17	1	1	1	1	1	1	1	1	1	1	1	1	1	1	1	1	1	0	0	0	0	0	0
2601976689	preprotein translocase subunit SecD	-	-	17	1	1	1	1	1	1	1	1	1	1	1	1	1	1	1	1	1	0	0	0	0	0	0
2601976685	protein of unknown function (DUF349)	-	-	17	1	1	1	1	1	1	1	1	1	1	1	1	1	1	1	1	1	0	0	0	0	0	0
2601976661	hypothetical protein	-	-	17	1	1	1	1	1	1	1	1	1	1	1	1	1	1	1	1	1	0	0	0	0	0	0
2601976638	hypothetical protein	-	-	17	1	1	1	1	1	1	1	1	1	1	1	1	1	1	1	1	1	0	0	0	0	0	0
2601976618	Helicase conserved C-terminal domain-containing protein	-	-	17	1	1	1	1	1	1	1	1	1	1	1	1	1	1	1	1	1	0	0	0	0	0	0
2601976571	Phosphatase	-	-	17	1	1	1	1	1	1	1	1	1	1	1	1	1	1	1	1	1	0	0	0	0	0	0
2601976565	hypothetical protein	-	-	17	1	1	1	1	1	1	1	1	1	1	1	1	1	1	1	1	1	0	0	0	0	0	0
2601978951	O-acetylserine/cysteine efflux transporter	COG0697	GER	16	1	1	1	1	1	0	1	1	1	1	1	1	1	1	1	1	1	0	0	0	0	0	0
2601979815	Response regulator of citrate/malate metabolism	COG4565	KT	16	1	1	1	1	1	1	1	0	1	1	1	1	1	1	1	1	1	0	0	0	0	0	0
2601978745	two component transcriptional regulator, LuxR family	COG2197	TK	16	1	1	1	1	1	1	1	1	1	0	1	1	1	1	1	1	1	0	0	0	0	0	0
2601977482	FMN-dependent oxidoreductase, nitrilotriacetate monooxygenase family	COG2141	HR	16	1	1	1	1	1	1	1	0	0	1	1	1	1	1	1	0	0	0	1	1	1	0	0
2601977311	phage shock protein C (PspC) family protein	COG1983	KT	16	1	1	1	0	1	0	1	1	1	1	1	1	1	1	1	1	1	0	1	0	0	0	0
2601977092	Flavin-dependent oxidoreductase, luciferase family (includes alkanesulfonate monooxygenase SsuD and methylene tetrahydromethanopterin reductase)	COG2141	HR	16	1	1	1	1	1	1	1	1	0	1	1	1	1	1	1	1	1	0	0	0	0	0	0
2601976971	8-oxoguanine deaminase	COG0402	FR	16	1	1	1	1	1	1	1	1	1	1	1	1	1	1	0	1	1	0	0	0	0	0	0
2601978836	trk system potassium uptake protein TrkA	COG0569	P	16	1	1	2	1	1	1	1	1	1	1	0	1	1	2	2	1	1	0	0	0	0	0	0
2601980306	peptide/nickel transport system substrate-binding protein	COG0747	E	16	1	1	1	1	1	1	1	1	1	0	1	1	1	1	1	1	1	0	0	0	0	0	0
2601980178	peptide/nickel transport system ATP-binding protein	COG1123	O	16	1	1	1	1	1	1	1	1	1	0	1	1	1	1	1	1	1	0	0	0	0	0	0
2601980111	chaperonin GroES	COG0234	O	16	1	1	1	1	1	0	1	1	1	1	1	1	1	1	1	1	1	0	0	0	0	0	0
2601980108	DNA-binding transcriptional regulator, GntR family	COG1802	K	16	1	1	1	1	1	1	1	1	1	0	1	1	1	1	1	1	1	0	0	0	0	0	0
2601980039	magnesium transporter	COG0598	P	16	1	1	1	1	1	1	1	1	1	1	1	0	1	1	1	1	1	0	0	0	0	0	0
2601979907	Uncharacterized conserved protein PhnB, glyoxalase superfamily	COG2764	R	16	1	1	1	1	1	1	1	1	1	0	1	1	1	1	1	1	1	0	0	0	0	0	0
2601979902	hypothetical protein	COG3665	S	16	1	1	1	1	1	1	1	1	1	1	1	1	1	1	1	1	0	0	0	0	0	0	0
2601979818	aerobic C4-dicarboxylate transport protein	COG1301	C	16	1	1	1	1	1	1	1	0	1	1	1	1	1	1	1	1	1	0	0	0	0	0	0
2601979706	Uncharacterized conserved protein YabE, contains G5 and tandem DUF348 domains	COG3583	S	16	1	1	1	1	1	1	1	1	1	0	1	1	1	1	1	1	1	0	0	0	0	0	0
2601979669	MFS transporter, MHS family, proline/betaine transporter	COG2223	P	16	1	0	1	1	1	1	1	1	1	1	1	1	1	1	1	1	1	0	0	0	0	0	0
2601979614	EAL domain, c-di-GMP-specific phosphodiesterase class I (or its enzymatically inactive variant)	COG2200	T	16	1	1	1	1	1	1	1	1	1	1	1	1	0	1	1	1	1	0	0	0	0	0	0
2601979597	cyclic pyranopterin monophosphate synthase subunit MoaC	COG0315	H	16	1	1	1	1	1	1	1	1	1	1	1	1	0	1	1	1	1	0	0	0	0	0	0
2601979517	glutamate carboxypeptidase	COG0624	E	16	1	1	1	1	1	1	1	0	1	1	1	1	1	1	1	1	1	0	0	0	0	0	0
2601979471	prolipoprotein diacylglyceryl transferase	COG0682	M	16	1	1	1	1	1	1	1	1	1	1	1	1	1	1	1	0	0	1	0	0	0	0	0
2601979468	N-carbamoyl-L-amino-acid hydrolase	COG0624	E	16	1	1	1	1	1	1	1	1	1	1	1	1	1	1	1	0	0	1	0	0	0	0	0
2601979439	choline/glycine/proline betaine transport protein	COG1292	M	16	1	1	1	1	1	1	1	1	1	1	1	1	1	1	1	0	0	0	0	1	0	0	0
2601979277	transcriptional regulator, GntR family	COG1802	K	16	1	0	1	1	1	1	1	1	1	1	1	1	1	1	1	1	1	0	0	0	0	0	0
2601979276	gamma-glutamyltranspeptidase / glutathione hydrolase	COG0405	E	16	1	0	1	1	1	1	1	1	1	1	1	1	1	1	1	1	1	0	0	0	0	0	0
2601979275	Uncharacterized membrane protein YoaK, UPF0700 family	COG3619	S	16	1	0	1	1	1	1	1	1	1	1	1	1	1	1	1	1	1	0	0	0	0	0	0
2601979233	hypothetical protein	COG1680	V	16	1	1	1	1	1	1	1	1	1	0	1	1	1	1	1	1	1	0	0	0	0	0	0
2601979156	sodium/proline symporter	COG0591	E	16	1	1	1	1	1	1	1	1	1	0	1	1	1	1	1	1	1	0	0	0	0	0	0
2601979148	nitronate monooxygenase	COG2070	R	16	1	1	1	1	1	1	1	1	1	1	1	1	0	1	1	1	1	0	0	0	0	0	0
2601979094	methionine aminopeptidase, type I (EC 3.4.11.18)	COG0024	J	16	1	1	1	1	1	1	1	1	1	1	1	0	1	1	1	1	1	0	0	0	0	0	0
2601978954	Phytoene dehydrogenase-related protein	COG1233	Q	16	1	1	1	1	1	1	1	1	1	1	1	1	0	1	1	1	1	0	0	0	0	0	0
2601978884	putative endopeptidase	COG3590	O	16	1	1	1	1	1	1	1	1	1	1	1	1	0	1	1	1	1	0	0	0	0	0	0
2601978834	amino acid/polyamine/organocation transporter, APC superfamily	COG0531	E	16	1	1	1	1	1	1	1	1	1	1	1	1	1	1	1	1	0	0	0	0	0	0	0
2601978832	methylenetetrahydrofolate reductase (NADPH)	COG0685	E	16	1	1	1	1	1	1	1	1	1	0	1	1	1	1	1	1	1	0	0	0	0	0	0
2601978782	Sugar phosphate permease	COG2271	G	16	1	1	1	1	1	1	1	1	1	1	1	1	1	1	1	0	0	0	0	1	0	0	0
2601978755	ABC-2 type transport system ATP-binding protein	COG1131	V	16	1	1	1	1	1	1	1	1	1	0	1	1	1	1	1	1	1	0	0	0	0	0	0
2601978746	ABC-2 type transport system ATP-binding protein	COG4152	R	16	1	1	1	1	1	1	1	1	1	0	1	1	1	1	1	1	1	0	0	0	0	0	0
2601978724	Uncaracterized surface protein containing fasciclin (FAS1) repeats	COG2335	R	16	2	1	1	1	1	1	1	1	1	1	1	1	1	1	1	1	0	0	0	0	0	0	0
2601978694	uracil-xanthine permease	COG2233	F	16	1	0	1	1	1	1	1	1	1	1	1	1	0	1	1	1	1	0	0	1	0	0	0
2601978684	transcriptional regulator, GntR family	COG2186	K	16	1	1	1	1	1	1	1	1	1	1	1	1	0	1	1	1	1	0	0	0	0	0	0
2601978680	glutamate-ammonia-ligase adenylyltransferase	COG1391	O	16	1	1	1	0	1	1	1	1	1	1	1	1	1	1	1	1	1	0	0	0	0	0	0
2601978616	proteasome accessory factor C	COG2378	K	16	1	1	1	1	1	0	1	1	1	1	1	1	1	1	1	1	1	0	0	0	0	0	0
2601978615	proteasome accessory factor B	COG2378	K	16	1	1	1	1	1	0	1	1	1	1	1	1	1	1	1	1	1	0	0	0	0	0	0
2601978610	proteasome alpha subunit	COG0638	O	16	1	1	1	1	1	0	1	1	1	1	1	1	1	1	1	1	1	0	0	0	0	0	0
2601978609	proteasome endopeptidase complex, beta component (EC 3.4.25.1). Threonine peptidase. MEROPS family T01B	COG0638	O	16	1	1	1	1	1	0	1	1	1	1	1	1	1	1	1	1	1	0	0	0	0	0	0
2601978545	alanine or glycine:cation symporter, AGCS family	COG1115	E	16	1	1	1	1	1	2	1	1	1	0	1	1	1	1	1	1	1	0	0	0	0	0	0
2601978533	Predicted arabinose efflux permease, MFS family	COG2814	G	16	1	1	1	1	1	1	1	1	1	1	1	1	1	1	1	1	0	0	0	0	0	0	0
2601978483	homoserine dehydrogenase	COG0460	E	16	1	1	1	1	1	1	1	1	1	1	1	0	1	1	1	1	1	0	0	0	0	0	0
2601978482	diaminopimelate decarboxylase	COG0019	E	16	1	1	1	1	1	1	1	1	1	1	1	0	1	1	1	1	1	0	0	0	0	0	0
2601978394	hypothetical protein	COG2354	S	16	1	1	1	0	1	1	1	1	1	1	1	1	1	1	1	1	1	0	0	0	0	0	0
2601978267	Crotonobetainyl-CoA:carnitine CoA-transferase CaiB	COG1804	I	16	1	1	1	1	1	1	1	1	1	0	1	1	1	1	1	1	1	0	0	0	0	0	0
2601978144	adenosine deaminase (EC 3.5.4.4)	COG1816	F	16	1	1	1	0	1	1	1	1	1	1	1	1	1	1	1	1	1	0	0	0	0	0	0
2601978118	solute:Na+ symporter, SSS family	COG0591	E	16	1	1	1	0	1	1	1	1	1	1	1	1	1	1	1	1	1	0	0	0	0	0	0
2601978114	Murein DD-endopeptidase MepM and murein hydrolase activator NlpD, contain LysM domain	COG0739	M	16	1	1	1	1	1	1	1	1	1	1	1	1	0	1	1	1	1	0	0	0	0	0	0
2601978113	cell division protein FtsX	COG2177	D	16	2	1	1	1	1	1	1	1	1	1	1	1	0	1	1	1	1	0	0	0	0	0	0
2601978098	phosphomannomutase	COG1109	G	16	1	1	1	1	1	1	1	1	1	1	1	1	0	1	1	1	1	0	0	0	0	0	0
2601978085	ATPase components of ABC transporters with duplicated ATPase domains	COG0488	R	16	1	1	1	1	1	1	1	1	1	1	1	1	1	1	1	0	1	0	0	0	0	0	0
2601977927	Na+/H+-dicarboxylate symporter	COG1301	C	16	1	1	1	1	1	1	1	1	1	1	1	1	1	1	1	0	0	1	0	0	0	0	0
2601977877	spermidine synthase	COG4262	R	16	1	1	1	1	1	1	0	1	1	1	1	1	1	1	1	1	1	0	0	0	0	0	0
2601977813	malate dehydrogenase (oxaloacetate-decarboxylating)	COG0281	C	16	1	1	1	1	1	1	1	1	1	0	1	1	1	1	1	1	1	0	0	0	0	0	0
2601977803	allantoinase	COG0044	F	16	1	1	1	1	1	1	1	1	1	1	1	1	0	1	1	1	1	0	0	0	0	0	0
2601977690	lactate permease	COG1620	C	16	1	1	1	1	1	1	0	1	1	1	1	1	1	1	1	1	1	0	0	0	0	0	0
2601977686	2,4-dienoyl-CoA reductase	COG1902	C	16	1	1	1	1	1	1	1	1	1	0	1	1	1	1	1	1	1	0	0	0	0	0	0
2601977629	16S rRNA processing protein RimM	COG0806	J	16	1	1	1	0	1	1	1	1	1	1	1	1	1	1	1	1	1	0	0	0	0	0	0
2601977553	Uncharacterized conserved protein	COG3795	S	16	1	1	1	1	1	1	1	1	1	0	1	1	1	1	1	1	1	0	0	0	0	0	0
2601977351	amino acid/polyamine/organocation transporter, APC superfamily	COG0531	E	16	1	1	1	1	1	0	1	1	1	1	1	1	1	1	1	1	1	0	0	0	0	0	0
2601977272	beta-lactamase class A	COG2367	V	16	1	1	1	1	1	1	1	1	1	1	1	1	1	1	1	1	0	0	0	0	0	0	0
2601977270	Uncharacterized membrane protein	COG5505	S	16	1	1	1	1	1	1	1	1	1	1	1	1	1	1	1	0	1	0	0	0	0	0	0
2601977258	Predicted branched-chain amino acid permease (azaleucine resistance)	COG1296	E	16	1	1	1	1	1	1	1	1	1	1	1	1	1	1	1	1	0	0	0	0	0	0	0
2601977154	succinate semialdehyde dehydrogenase	COG1012	C	16	1	1	1	1	1	1	1	0	0	0	0	0	1	1	1	1	1	1	1	1	1	0	0
2601977053	N-acetylmuramoyl-L-alanine amidase	COG0860	M	16	1	1	1	0	1	1	1	1	1	1	1	1	1	1	1	1	1	0	0	0	0	0	0
2601977008	LPXTG-site transpeptidase (sortase) family protein	COG3764	M	16	1	1	1	1	1	1	1	1	1	1	1	1	1	1	1	0	0	0	0	1	0	0	0
2601976991	uncharacterized zinc-type alcohol dehydrogenase-like protein	COG1064	G	16	1	0	1	1	1	1	1	1	1	1	1	1	1	1	1	1	1	0	0	0	0	0	0
2601976957	DNA-binding transcriptional regulator, GntR family	COG1802	K	16	1	1	1	1	1	1	1	1	1	0	1	1	1	1	1	1	1	0	0	0	0	0	0
2601976911	transcriptional regulator, IclR family	COG1414	K	16	1	1	1	1	1	1	1	1	1	0	1	1	1	1	1	1	1	0	0	0	0	0	0
2601976852	prephenate dehydrogenase	COG0287	E	16	1	1	1	1	1	1	1	1	1	1	1	0	1	1	1	1	1	0	0	0	0	0	0
2601976845	amino acid/amide ABC transporter membrane protein 2, HAAT family	COG4177	E	16	1	1	1	1	1	1	1	1	1	1	1	1	1	1	1	1	0	0	0	0	0	0	0
2601976844	amino acid/amide ABC transporter membrane protein 1, HAAT family	COG0559	E	16	1	1	1	1	1	1	1	1	1	1	1	1	1	1	1	0	0	0	1	0	0	0	0
2601976835	Imidazolonepropionase	COG1228	Q	16	1	1	1	0	1	1	1	1	1	1	1	1	1	1	1	1	1	0	0	0	0	0	0
2601976755	Uncharacterized membrane protein YoaT, DUF817 family	COG3739	S	16	1	1	1	1	1	1	0	1	1	1	1	1	1	1	1	1	1	0	0	0	0	0	0
2601976682	transcriptional regulator, ArsR family	COG0640	K	16	1	1	1	1	1	1	1	1	1	0	0	0	0	0	0	1	1	1	1	1	1	1	0
2601976594	nitrogen fixation protein NifU	COG0822	O	16	1	1	1	1	1	1	1	1	1	1	1	0	1	1	1	1	1	0	0	0	0	0	0
2601979304	4-hydroxy-2-oxoheptanedioate aldolase	COG3836	G	16	1	1	0	1	1	1	1	1	1	1	1	1	1	1	1	1	1	0	0	0	0	0	0
2601979286	formyl-CoA transferase	COG1804	I	16	1	1	0	1	1	1	1	1	1	1	1	1	1	1	1	1	1	0	0	0	0	0	0
2601979282	amino acid/polyamine/organocation transporter, APC superfamily	COG0531	E	16	1	1	0	1	1	1	1	1	1	1	1	1	1	1	1	1	1	0	0	0	0	0	0
2601979281	DNA-binding transcriptional regulator, ArsR family	COG0640	K	16	1	1	0	1	1	1	1	1	1	1	1	1	1	1	1	1	1	0	0	0	0	0	0
2601979280	Uncharacterized conserved protein YndB, AHSA1/START domain	COG3832	S	16	1	1	0	1	1	1	1	1	1	1	1	1	1	1	1	1	1	0	0	0	0	0	0
2601978333	Mg/Co/Ni transporter MgtE (contains CBS domain)	COG2239	P	16	1	1	0	1	1	1	1	1	1	1	1	1	1	1	1	1	1	0	0	0	0	0	0
2601979917	DNA-binding transcriptional regulator, ArsR family	COG0640	K	16	0	0	0	1	1	2	1	1	1	1	1	1	1	0	0	1	1	0	2	0	1	1	2
2601955257	Calcineurin-like phosphoesterase	-	-	16	1	1	1	1	0	1	1	1	1	1	1	1	1	1	1	0	0	0	0	1	1	0	0
2601979613	Major Facilitator Superfamily protein	-	-	16	1	1	1	1	1	1	1	1	1	1	1	1	0	1	1	1	1	0	0	0	0	0	0
2601979443	DoxX-like family protein	-	-	16	1	1	1	1	1	1	1	1	1	1	1	0	1	1	1	1	1	0	0	0	0	0	0
2601979362	hypothetical protein	-	-	16	1	1	1	1	1	1	1	1	1	1	1	1	1	1	1	0	1	0	0	0	0	0	0
2601979232	ATP-grasp domain-containing protein	-	-	16	1	1	1	1	1	1	1	1	1	0	1	1	1	1	1	1	1	0	0	0	0	0	0
2601978949	hypothetical protein	-	-	16	1	1	1	1	1	1	1	0	1	1	1	1	1	1	1	1	1	0	0	0	0	0	0
2601978939	hypothetical protein	-	-	16	1	1	1	1	1	1	1	1	0	1	1	1	1	1	1	1	1	0	0	0	0	0	0
2601978747	ABC-2 type transport system permease protein	-	-	16	1	1	1	1	1	1	1	1	1	0	1	1	1	1	1	1	1	0	0	0	0	0	0
2601978638	protein of unknown function (DUF5058)	-	-	16	1	1	1	1	1	1	1	1	1	0	1	1	1	1	1	1	1	0	0	0	0	0	0
2601978540	Protein of unknown function (DUF4233)	-	-	16	1	1	1	1	1	1	1	1	1	1	1	1	1	1	1	1	0	0	0	0	0	0	0
2601978500	Protein of unknown function (DUF2550)	-	-	16	1	1	1	0	1	1	1	1	1	1	1	1	1	1	1	1	1	0	0	0	0	0	0
2601978428	energy-coupling factor transport system substrate-specific component	-	-	16	1	1	1	1	1	1	1	1	1	1	1	0	1	1	1	1	1	0	0	0	0	0	0
2601977881	protein of unknown function (DUF4178)	-	-	16	1	1	1	1	1	1	0	1	1	1	1	1	1	1	1	1	1	0	0	0	0	0	0
2601977878	protein of unknown function (DUF350)	-	-	16	1	1	1	1	1	1	0	1	1	1	1	1	1	1	1	1	1	0	0	0	0	0	0
2601977871	transcriptional regulator	-	-	16	1	1	1	1	1	1	1	1	1	1	1	0	1	1	1	1	1	0	0	0	0	0	0
2601977681	hypothetical protein	-	-	16	1	1	1	0	1	1	1	1	1	1	1	1	1	1	1	1	1	0	0	0	0	0	0
2601977514	WhiB family transcriptional regulator, redox-sensing transcriptional regulator	-	-	16	1	1	1	0	1	1	1	1	1	1	1	1	1	1	1	1	1	0	0	0	0	0	0
2601977446	hypothetical protein	-	-	16	1	1	1	0	1	1	1	1	1	3	3	0	2	1	1	1	1	0	0	0	0	0	1
2601977407	hydrophobic/amphiphilic exporter-1, HAE1 family	-	-	16	1	1	1	1	1	1	1	1	1	0	1	1	1	1	1	1	1	0	0	0	0	0	0
2601977071	Protein of unknown function (DUF2945)	-	-	16	1	1	1	0	1	1	1	1	1	1	1	1	1	0	1	1	1	1	0	0	0	0	0
2601976779	hypothetical protein	-	-	16	1	1	1	1	1	1	1	1	1	1	1	1	0	1	1	1	1	0	0	0	0	0	0
2601976583	hypothetical protein	-	-	16	1	1	1	1	1	1	1	1	1	1	1	0	1	1	1	1	1	0	0	0	0	0	0
2601978857	3-oxoacyl-[acyl-carrier protein] reductase	COG1028	IQR	15	1	1	1	1	1	1	1	1	1	1	1	1	1	1	1	0	0	0	0	0	0	0	0
2601978406	L-lactate dehydrogenase (cytochrome)	COG1304	CIR	15	1	1	1	1	1	1	1	1	1	1	1	1	1	1	1	0	0	0	0	0	0	0	0
2601979830	NDP-sugar epimerase, includes UDP-GlcNAc-inverting 4,6-dehydratase FlaA1 and capsular polysaccharide biosynthesis protein EpsC	COG1086	MO	15	1	1	1	1	1	1	0	1	1	1	1	2	1	1	1	1	0	0	0	0	0	0	0
2601979826	teichoic acid transport system permease protein	COG1682	GM	15	1	1	1	1	1	1	0	1	1	1	1	1	1	1	1	1	0	0	0	0	0	0	0
2601979825	teichoic acid transport system ATP-binding protein	COG1134	GM	15	1	1	1	1	1	1	0	1	1	1	1	1	1	1	1	1	0	0	0	0	0	0	0
2601979493	Superfamily II DNA or RNA helicase, SNF2 family	COG0553	KL	15	1	1	1	1	1	1	1	1	1	1	1	1	1	1	1	0	0	0	0	0	0	0	0
2601979241	phosphoadenylylsulfate reductase (thioredoxin)	COG0175	EH	15	1	1	1	1	1	1	1	0	0	1	1	1	1	1	1	1	1	0	0	0	0	0	0
2601979240	sulfate adenylyltransferase subunit 2	COG0175	EH	15	1	1	1	1	1	1	1	0	0	1	1	1	1	1	1	1	1	0	0	0	0	0	0
2601979022	acetolactate synthase-1/2/3 large subunit	COG0028	EH	15	1	1	1	1	1	1	1	1	1	1	1	1	1	1	1	0	0	0	0	0	0	0	0
2601978788	acetolactate synthase-1/2/3 large subunit	COG0028	EH	15	1	1	1	1	1	1	1	1	1	1	1	1	1	1	1	0	0	0	0	0	0	0	0
2601978753	aminoglycoside 6'-N-acetyltransferase	COG1670	JO	15	1	1	1	1	1	1	1	1	1	1	1	1	1	1	1	0	0	0	0	0	0	0	0
2601978718	Nicotinamidase-related amidase	COG1335	HR	15	1	1	1	1	1	1	0	1	0	1	1	1	1	1	1	1	1	0	0	0	0	0	0
2601978401	Pimeloyl-ACP methyl ester carboxylesterase	COG0596	HR	15	1	1	1	1	1	1	1	1	1	1	1	1	1	1	1	0	0	0	0	0	0	0	0
2601978312	Pimeloyl-ACP methyl ester carboxylesterase	COG0596	HR	15	1	1	1	1	1	1	1	1	1	1	1	1	1	1	1	0	0	0	0	0	0	0	0
2601978148	Protein N-acetyltransferase, RimJ/RimL family	COG1670	JO	15	1	1	1	1	1	1	1	1	1	1	1	1	1	1	1	0	0	0	0	0	0	0	0
2601978117	Acetolactate synthase large subunit	COG0028	EH	15	1	1	1	1	1	1	1	1	1	0	1	1	0	1	1	1	1	0	0	0	0	0	0
2601977947	NADPH2:quinone reductase	COG0604	CR	15	1	1	1	1	1	1	1	1	1	1	1	1	1	1	1	0	0	0	0	0	0	0	0
2601977932	(R,R)-butanediol dehydrogenase / meso-butanediol dehydrogenase / diacetyl reductase	COG1063	ER	15	1	1	1	1	1	0	0	1	1	1	0	1	1	1	1	0	0	1	0	0	0	1	1
2601977391	lipid kinase, YegS/Rv2252/BmrU family	COG1597	IR	15	1	1	1	1	1	1	1	1	1	1	1	1	1	1	1	0	0	0	0	0	0	0	0
2601977102	benzoylformate decarboxylase	COG0028	EH	15	1	1	1	1	1	1	1	1	1	1	1	1	1	1	1	0	0	0	0	0	0	0	0
2601980257	hippurate hydrolase	COG1473	R	15	1	0	1	1	1	1	1	1	1	0	1	1	1	1	1	1	1	0	0	0	0	0	0
2601980206	biotin transport system permease protein	COG0619	H	15	1	1	1	1	1	1	1	1	1	1	1	1	1	1	1	0	0	0	0	0	0	0	0
2601980161	dGTPase	COG0232	F	15	1	1	1	1	1	1	1	1	1	1	1	1	1	1	1	0	0	0	0	0	0	0	0
2601980155	dye decolorizing peroxidase	COG2837	P	15	1	1	1	1	1	1	1	1	1	1	1	1	1	1	1	0	0	0	0	0	0	0	0
2601980040	glycerophosphoryl diester phosphodiesterase	COG0584	I	15	1	1	1	1	1	1	1	1	1	1	1	1	1	1	1	0	0	0	0	0	0	0	0
2601980009	riboflavin synthase alpha chain	COG0307	H	15	1	1	1	1	1	1	1	1	1	1	1	1	1	1	1	0	0	0	0	0	0	0	0
2601980007	DNA-binding transcriptional regulator, MarR family	COG1846	K	15	1	1	1	1	1	1	1	1	1	1	1	1	1	1	1	0	0	0	0	0	0	0	0
2601979973	transcriptional regulator, TetR family	COG1309	K	15	1	1	1	1	1	1	1	1	1	1	1	1	1	1	1	0	0	0	0	0	0	0	0
2601979873	glucosamine-6-phosphate deaminase	COG0363	G	15	1	1	1	1	1	1	1	1	1	1	1	1	1	1	1	0	0	0	0	0	0	0	0
2601979854	TRAP-type C4-dicarboxylate transport system, small permease component	COG3090	G	15	1	1	1	1	1	1	1	1	1	1	1	1	1	1	1	0	0	0	0	0	0	0	0
2601979853	TRAP transporter, DctM subunit	COG1593	G	15	1	1	1	1	1	1	1	1	1	1	1	1	1	1	1	0	0	0	0	0	0	0	0
2601979852	TRAP-type C4-dicarboxylate transport system, substrate-binding protein	COG1638	G	15	1	1	1	1	1	1	1	1	1	1	1	1	1	1	1	0	0	0	0	0	0	0	0
2601979788	UDP-galactose 4-epimerase	COG1087	M	15	1	1	1	1	1	1	1	0	0	1	1	1	1	1	1	1	1	0	0	0	0	0	0
2601979727	thiamine-phosphate diphosphorylase	COG0352	H	15	1	1	1	1	1	1	1	1	1	1	1	1	1	1	1	0	0	0	0	0	0	0	0
2601979716	tRNA pseudouridine32 synthase / 23S rRNA pseudouridine746 synthase	COG0564	J	15	1	1	1	1	1	1	1	1	1	1	1	1	1	1	1	0	0	0	0	0	0	0	0
2601979687	Acyl dehydratase	COG2030	I	15	1	1	1	1	1	1	1	1	1	1	1	1	1	1	1	0	0	0	0	0	0	0	0
2601979686	Uncharacterized protein, UPF0548 family	COG4762	S	15	1	1	1	1	1	1	1	1	1	1	1	1	1	1	1	0	0	0	0	0	0	0	0
2601979677	hypothetical protein	COG1018	C	15	1	1	1	1	1	1	1	1	1	1	1	1	1	1	1	0	0	0	0	0	0	0	0
2601979676	Sensor histidine kinase regulating citrate/malate metabolism	COG3290	T	15	1	1	1	1	1	1	1	1	1	1	1	1	1	1	1	0	0	0	0	0	0	0	0
2601979672	succinate-semialdehyde dehydrogenase / glutarate-semialdehyde dehydrogenase	COG1012	C	15	1	1	1	1	1	1	1	1	1	1	1	1	1	1	1	0	0	0	0	0	0	0	0
2601979670	FAD-linked oxidoreductase	COG0277	C	15	1	1	1	1	1	1	1	1	1	1	1	1	1	1	1	0	0	0	0	0	0	0	0
2601979607	hypothetical protein	COG2388	R	15	1	1	1	1	1	1	1	1	1	1	1	1	1	1	1	0	0	0	0	0	0	0	0
2601979598	molybdopterin synthase subunit MoaE	COG0314	H	15	1	1	1	1	1	1	1	1	1	1	1	1	1	1	1	0	0	0	0	0	0	0	0
2601979521	L-amino acid N-acyltransferase YncA	COG1247	E	15	1	1	1	1	1	1	1	1	1	1	1	1	1	1	1	0	0	0	0	0	0	0	0
2601979470	DNA-binding transcriptional regulator, LysR family	COG0583	K	15	1	1	1	1	1	1	1	1	1	1	1	1	1	1	1	0	0	0	0	0	0	0	0
2601979469	MFS transporter, MHS family, proline/betaine transporter	COG2814	G	15	1	1	1	1	1	1	1	1	1	1	1	1	1	1	1	0	0	0	0	0	0	0	0
2601979467	aspartyl-tRNA(Asn)/glutamyl-tRNA(Gln) amidotransferase subunit A	COG0154	J	15	1	1	1	1	1	1	1	1	1	1	1	1	1	1	1	0	0	0	0	0	0	0	0
2601979424	L-lactate dehydrogenase complex protein LldF	COG1139	C	15	1	1	1	1	1	1	1	1	1	1	1	1	1	1	1	0	0	0	0	0	0	0	0
2601979416	putative thioredoxin	COG3118	O	15	1	1	1	1	1	1	1	1	1	1	1	1	1	1	1	0	0	0	0	0	0	0	0
2601979406	aspartyl/glutamyl-tRNA(Asn/Gln) amidotransferase subunit C	COG0721	J	15	1	1	1	1	1	1	1	1	1	1	1	1	1	1	1	0	0	0	0	0	0	0	0
2601979363	alcohol dehydrogenase	COG1064	G	15	1	1	1	1	1	1	1	1	1	1	1	1	1	1	1	0	0	0	0	0	0	0	0
2601979332	Mn2+ and Fe2+ transporters of the NRAMP family	COG1914	P	15	1	1	1	1	1	1	1	1	1	1	0	1	1	1	0	1	1	0	0	0	0	0	0
2601979260	Glycine cleavage system T protein (aminomethyltransferase)	COG0404	E	15	1	0	1	1	1	1	1	1	1	0	1	1	1	1	1	1	1	0	0	0	0	0	0
2601979259	Ferredoxin-NADP reductase	COG1018	C	15	1	0	1	1	1	1	1	1	1	0	1	1	1	1	1	1	1	0	0	0	0	0	0
2601979257	DNA-binding transcriptional regulator, LysR family	COG0583	K	15	1	0	1	1	1	1	1	1	1	0	1	1	1	1	1	1	1	0	0	0	0	0	0
2601979242	sulfite reductase (ferredoxin)	COG0155	P	15	1	1	1	1	1	1	1	0	0	1	1	1	1	1	1	1	1	0	0	0	0	0	0
2601979239	sulfate adenylyltransferase subunit 1	COG2895	P	15	1	1	1	1	1	1	1	0	0	1	1	1	1	1	1	1	1	0	0	0	0	0	0
2601979238	uroporphyrinogen-III C-methyltransferase	COG0007	H	15	1	1	1	1	1	1	1	0	0	1	1	1	1	1	1	1	1	0	0	0	0	0	0
2601979237	NAD-dependent dihydropyrimidine dehydrogenase, PreA subunit	COG1146	F	15	1	1	1	1	1	1	1	0	0	1	1	1	1	1	1	1	1	0	0	0	0	0	0
2601979229	UDP-N-acetylmuramate dehydrogenase	COG0812	M	15	1	1	1	1	1	1	1	1	1	1	1	1	1	1	1	0	0	0	0	0	0	0	0
2601979137	transcriptional regulator, TetR family	COG1309	K	15	1	1	1	1	1	1	1	1	1	1	1	1	1	1	1	0	0	0	0	0	0	0	0
2601979127	peptide deformylase	COG0242	J	15	1	1	1	1	1	1	1	1	1	1	1	1	1	1	1	0	0	0	0	0	0	0	0
2601979108	dihydroneopterin aldolase / 2-amino-4-hydroxy-6-hydroxymethyldihydropteridine diphosphokinase	COG0801	H	15	1	1	1	1	1	1	1	1	1	1	1	1	1	1	1	0	0	0	0	0	0	0	0
2601979106	hypothetical protein	COG3402	S	15	1	1	1	1	1	1	1	1	1	1	1	1	1	1	1	0	0	0	0	0	0	0	0
2601979027	4-carboxymuconolactone decarboxylase	COG0599	R	15	1	1	1	1	1	1	1	1	1	1	1	1	1	1	1	0	0	0	0	0	0	0	0
2601979025	metabolite-proton symporter	COG2814	G	15	1	1	1	1	1	1	1	0	0	1	1	1	1	1	1	1	1	0	0	0	0	0	0
2601979017	Predicted Zn-dependent protease, minimal metalloprotease (MMP)-like domain	COG3824	O	15	1	1	1	1	1	1	0	1	1	1	1	1	1	0	1	1	1	0	0	0	0	0	0
2601979005	all-trans-retinol dehydrogenase (NAD+)	COG0300	R	15	1	1	1	1	1	1	1	1	1	1	1	1	1	1	1	0	0	0	0	0	0	0	0
2601978987	glutaryl-CoA dehydrogenase	COG1960	I	15	1	1	1	1	1	1	1	1	1	1	1	1	1	1	1	0	0	0	0	0	0	0	0
2601978984	DNA-binding transcriptional regulator, LysR family	COG0583	K	15	1	1	1	1	1	1	1	1	1	1	1	1	1	1	1	0	0	0	0	0	0	0	0
2601978982	Acyl-CoA reductase	COG1012	C	15	1	1	1	1	1	1	1	1	1	0	1	1	1	1	0	1	1	0	0	0	0	0	0
2601978969	aryl-alcohol dehydrogenase (NADP+)	COG0667	R	15	1	1	1	1	1	1	1	1	1	1	1	1	1	1	1	0	0	0	0	0	0	0	0
2601978917	UDP-N-acetyl-D-mannosaminuronic acid dehydrogenase	COG0677	M	15	1	1	1	1	1	1	0	1	1	1	1	1	1	1	1	1	0	0	0	0	0	0	0
2601978915	acetoacetyl-CoA synthetase	COG0365	I	15	3	1	1	1	1	1	1	1	2	1	1	1	1	1	1	0	0	0	0	0	0	0	0
2601978899	D-lactate dehydrogenase	COG0277	C	15	1	1	1	1	1	1	1	1	1	1	1	1	1	1	1	0	0	0	0	0	0	0	0
2601978891	DNA-binding transcriptional regulator, LysR family	COG0583	K	15	1	1	1	1	1	1	1	1	1	0	1	1	0	1	1	1	1	0	0	0	0	0	0
2601978873	alanine or glycine:cation symporter, AGCS family	COG1115	E	15	1	1	1	1	1	1	1	1	1	1	1	1	1	1	1	0	0	0	0	0	0	0	0
2601978855	Predicted amidohydrolase YtcJ	COG1574	R	15	1	1	1	1	1	1	1	1	1	1	1	1	1	1	1	0	0	0	0	0	0	0	0
2601978847	FAD/FMN-containing dehydrogenase	COG0277	C	15	1	1	1	1	1	1	1	1	1	1	1	1	1	1	1	0	0	0	0	0	0	0	0
2601978759	ModE molybdate transport repressor domain-containing protein	COG0583	K	15	1	1	1	1	1	1	1	1	1	1	1	1	1	1	1	0	0	0	0	0	0	0	0
2601978757	hypothetical protein	COG0730	S	15	1	1	1	1	1	1	1	0	0	1	1	1	1	1	1	1	1	0	0	0	0	0	0
2601978721	Uncharacterized membrane protein YeiH	COG2860	S	15	1	1	1	1	1	1	1	1	1	1	1	1	1	1	1	0	0	0	0	0	0	0	0
2601978621	5'-3' exonuclease	COG0258	L	15	1	1	1	1	1	1	1	1	1	1	1	1	1	1	1	0	0	0	0	0	0	0	0
2601978577	hypothetical protein	COG0325	R	15	1	1	1	1	1	1	1	1	1	1	1	1	1	1	1	0	0	0	0	0	0	0	0
2601978544	Regulator of protease activity HflC, stomatin/prohibitin superfamily	COG0330	O	15	1	1	1	1	1	3	1	0	0	1	1	1	1	1	1	1	1	0	0	0	0	0	0
2601978517	acyl-CoA thioester hydrolase	COG0824	I	15	1	1	1	1	1	1	1	1	1	1	1	1	1	1	1	0	0	0	0	0	0	0	0
2601978480	MFS transporter, CP family, cyanate transporter	COG2807	P	15	1	1	1	1	1	1	1	1	1	1	1	1	1	1	1	0	0	0	0	0	0	0	0
2601978478	putative ABC transport system ATP-binding protein	COG1136	M	15	1	1	1	1	1	1	1	0	0	1	1	1	1	1	1	1	1	0	0	0	0	0	0
2601978467	3-phosphoshikimate 1-carboxyvinyltransferase	COG0128	E	15	1	1	1	1	1	1	1	1	1	1	1	1	1	1	1	0	0	0	0	0	0	0	0
2601978464	N-succinyldiaminopimelate aminotransferase	COG0436	E	15	1	1	1	1	1	1	1	1	1	1	1	1	1	1	1	0	0	0	0	0	0	0	0
2601978444	carbon starvation protein	COG1966	T	15	1	1	1	1	1	1	0	1	1	0	0	0	2	2	2	0	0	1	1	1	1	0	0
2601978404	iron complex transport system substrate-binding protein	COG0614	P	15	1	1	1	1	1	1	1	1	1	1	1	1	1	1	1	0	0	0	0	0	0	0	0
2601978375	SEC-C motif-containing protein	COG3012	S	15	1	1	1	1	1	1	1	1	1	1	1	1	1	1	1	0	0	0	0	0	0	0	0
2601978359	solute carrier family 13 (sodium-dependent dicarboxylate transporter), member 2/3/5	COG0471	G	15	1	1	1	1	1	1	1	1	1	1	1	1	0	1	0	1	1	0	0	0	0	0	0
2601978336	sec-independent protein translocase protein TatB	COG1826	U	15	1	1	1	1	1	1	1	1	1	1	1	1	1	1	1	0	0	0	0	0	0	0	0
2601978323	DNA helicase-2 / ATP-dependent DNA helicase PcrA	COG0210	L	15	1	1	1	1	1	1	1	1	1	1	1	1	1	1	1	0	0	0	0	0	0	0	0
2601978263	sodium/proton antiporter, CPA1 family	COG0025	P	15	1	1	1	1	1	1	1	1	1	1	1	1	1	1	1	0	0	0	0	0	0	0	0
2601978262	short chain enoyl-CoA hydratase (EC 4.2.1.17)	COG1024	I	15	1	1	1	1	1	1	1	1	1	1	1	1	1	1	1	0	0	0	0	0	0	0	0
2601978207	transcriptional regulator, TetR family	COG1309	K	15	0	1	1	1	1	1	1	1	1	1	0	1	1	1	1	1	1	0	0	0	0	0	0
2601978158	transcriptional regulator, PadR family	COG1695	K	15	1	1	1	1	1	1	1	1	1	1	1	1	1	1	1	0	0	0	0	0	0	0	0
2601978090	cytidine deaminase	COG0295	F	15	1	1	1	1	1	1	1	1	1	1	1	1	1	1	1	0	0	0	0	0	0	0	0
2601978069	thiosulfate/3-mercaptopyruvate sulfurtransferase	COG2897	P	15	1	1	1	1	1	1	1	1	1	1	1	1	1	1	1	0	0	0	0	0	0	0	0
2601978037	glutamate dehydrogenase (NADP)	COG0334	E	15	1	1	1	1	1	1	1	1	1	1	1	1	1	1	1	0	0	0	0	0	0	0	0
2601977949	NADP-dependent 3-hydroxy acid dehydrogenase YdfG	COG4221	C	15	1	1	1	1	1	1	1	1	1	1	1	1	1	1	1	0	0	0	0	0	0	0	0
2601977948	Predicted kinase, aminoglycoside phosphotransferase (APT) family	COG3173	R	15	1	1	1	1	1	1	1	1	1	1	1	1	1	1	1	0	0	0	0	0	0	0	0
2601977929	D-cysteine desulfhydrase	COG2515	E	15	1	1	1	1	1	1	1	1	1	1	1	1	1	1	1	0	0	0	0	0	0	0	0
2601977926	ectoine hydroxylase	COG5285	Q	15	1	1	1	1	1	1	1	1	1	1	1	0	1	1	1	0	0	0	0	0	1	0	0
2601977873	Multimeric flavodoxin WrbA	COG0655	C	15	1	1	1	1	1	0	0	1	1	1	1	1	1	1	1	1	1	0	0	0	0	0	0
2601977870	amidase	COG0154	J	15	1	1	1	1	1	1	1	1	1	1	1	1	1	1	1	0	0	0	0	0	0	0	0
2601977864	3-methyladenine DNA glycosylase AlkD	COG4912	L	15	1	1	1	1	1	1	1	0	1	1	1	0	1	1	1	1	1	0	0	0	0	0	0
2601977836	CMD domain protein, Avi_7170 family/alkylhydroperoxidase domain protein, Avi_7169 family	COG4950	S	15	1	1	1	1	1	1	1	1	1	1	1	1	1	1	1	0	0	0	0	0	0	0	0
2601977801	2-hydroxy-3-oxopropionate reductase	COG2084	I	15	1	1	1	1	1	1	1	1	1	1	1	1	1	0	0	1	1	0	0	0	0	0	0
2601977800	hydroxypyruvate isomerase	COG3622	G	15	1	1	1	1	1	1	1	1	1	1	1	1	1	0	0	1	1	0	0	0	0	0	0
2601977712	tRNA dimethylallyltransferase	COG0324	J	15	1	1	1	1	1	1	1	1	1	1	1	1	1	1	1	0	0	0	0	0	0	0	0
2601977705	competence/damage-inducible protein cinA	COG1546	H	15	1	1	1	1	1	1	1	1	1	1	1	1	1	1	1	0	0	0	0	0	0	0	0
2601977704	CDP-diacylglycerol--glycerol-3-phosphate 3-phosphatidyltransferase	COG0558	I	15	1	1	1	1	1	1	1	1	1	1	1	1	1	1	1	0	0	0	0	0	0	0	0
2601977632	signal peptidase I	COG0681	U	15	1	1	1	1	1	1	1	1	1	1	1	1	1	1	1	0	0	0	0	0	0	0	0
2601977615	DNA-(apurinic or apyrimidinic site) lyase /Formamidopyrimidine-DNA glycosylase	COG0266	L	15	1	1	1	1	1	1	1	1	1	1	1	1	1	1	1	0	0	0	0	0	0	0	0
2601977609	DNA-binding transcriptional regulator, GntR family	COG1802	K	15	1	1	1	1	1	1	1	1	1	1	1	1	1	1	1	0	0	0	0	0	0	0	0
2601977601	hypothetical protein	COG1461	R	15	1	1	1	1	1	1	1	1	1	1	1	1	1	1	1	0	0	0	0	0	0	0	0
2601977532	Predicted amidophosphoribosyltransferases	COG1040	R	15	1	1	1	1	1	1	1	1	1	1	1	1	1	1	1	0	0	0	0	0	0	0	0
2601977521	Uncharacterized membrane protein YckC, RDD family	COG1714	S	15	1	1	1	1	1	1	1	1	1	1	1	1	1	1	1	0	0	0	0	0	0	0	0
2601977478	DNA repair photolyase	COG1533	L	15	1	1	1	1	1	1	1	0	0	1	1	1	1	1	1	1	1	0	0	0	0	0	0
2601977468	Fatty acid desaturase	COG3239	I	15	1	1	1	1	1	1	1	1	1	1	1	1	1	1	1	0	0	0	0	0	0	0	0
2601977464	transporter, UIT1 family	COG1055	P	15	1	1	1	1	1	0	1	1	1	1	0	1	1	1	1	1	1	0	0	0	0	0	0
2601977431	Predicted ATPase	COG3910	R	15	1	1	1	1	1	1	1	1	1	1	0	0	1	1	1	1	1	0	0	0	0	0	0
2601977409	zinc uptake regulator, Fur family	COG0735	P	15	1	1	1	1	1	1	1	1	1	1	1	1	1	1	1	0	0	0	0	0	0	0	0
2601977380	Glyoxylase, beta-lactamase superfamily II	COG0491	R	15	1	1	1	1	1	1	1	1	1	1	1	1	1	1	1	0	0	0	0	0	0	0	0
2601977375	YhgE/Pip N-terminal domain-containing protein	COG1511	S	15	1	1	1	1	1	1	1	1	1	1	1	1	1	1	1	0	0	0	0	0	0	0	0
2601977373	transcriptional attenuator, LytR family	COG1316	M	15	1	1	1	1	1	1	1	1	1	1	1	1	1	1	1	0	0	0	0	0	0	0	0
2601977346	putative drug exporter of the RND superfamily	COG2409	S	15	1	1	1	1	1	1	1	1	1	1	1	1	1	1	1	0	0	0	0	0	0	0	0
2601977341	alkylhydroperoxidase AhpD family core domain-containing protein	COG0599	R	15	1	1	1	1	1	1	1	1	1	1	1	1	1	1	1	0	0	0	0	0	0	0	0
2601977291	mycothiol synthase	COG0456	J	15	1	1	1	1	1	1	1	1	1	1	1	1	1	1	1	0	0	0	0	0	0	0	0
2601977273	muramoyltetrapeptide carboxypeptidase	COG1619	M	15	1	1	1	1	1	1	1	1	1	1	1	1	1	1	1	0	0	0	0	0	0	0	0
2601977268	GMP synthase - Glutamine amidotransferase	COG0518	F	15	1	1	1	1	1	1	1	1	1	1	1	1	1	1	1	0	0	0	0	0	0	0	0
2601977266	Nucleotide-binding universal stress protein, UspA family	COG0589	T	15	1	1	1	1	1	1	1	1	1	1	1	1	1	1	1	0	0	0	0	0	0	0	0
2601977223	Protein-disulfide isomerase	COG1651	O	15	1	1	1	1	1	1	1	1	1	1	1	1	1	1	1	0	0	0	0	0	0	0	0
2601977146	DNA-binding transcriptional regulator, LysR family	COG0583	K	15	1	1	1	1	1	1	1	0	0	1	1	1	1	1	1	1	1	0	0	0	0	0	0
2601977136	ketoreductase RED1	COG1250	I	15	1	1	1	1	1	1	1	1	1	1	1	1	1	1	1	0	0	0	0	0	0	0	0
2601977111	hypothetical protein	COG0730	S	15	1	1	1	1	1	1	1	1	1	1	1	1	1	1	1	0	0	0	0	0	0	0	0
2601977091	transcriptional regulator, MarR family	COG1846	K	15	1	1	1	1	1	1	1	0	0	1	1	1	1	1	1	1	1	0	0	0	0	0	0
2601976988	hypothetical protein	COG3324	R	15	1	1	1	1	1	1	1	1	1	0	1	1	1	1	1	1	0	0	0	0	0	0	0
2601976920	transcriptional regulator, GntR family	COG1802	K	15	1	1	1	1	1	1	1	1	1	1	1	1	1	1	1	0	0	0	0	0	0	0	0
2601976875	Sugar phosphate permease	COG2271	G	15	1	1	1	1	1	1	1	0	0	1	1	1	1	1	1	1	1	0	0	0	0	0	0
2601976817	Uncharacterized conserved protein, DUF58 family, contains vWF domain	COG1721	S	15	1	1	1	1	1	1	1	1	1	1	1	1	1	1	1	0	0	0	0	0	0	0	0
2601976806	UDP-N-acetylglucosamine-N-acetylmuramylpentapeptide N-acetylglucosamine transferase	COG0707	M	15	1	1	1	1	1	1	1	1	1	1	1	1	1	1	1	0	0	0	0	0	0	0	0
2601976784	cytochrome bd-I ubiquinol oxidase subunit 2 apoprotein	COG1294	C	15	1	1	1	1	1	1	1	1	1	1	1	1	1	1	1	0	0	0	0	0	0	0	0
2601976742	lactate permease	COG1620	C	15	1	1	1	1	1	1	1	1	1	1	1	1	1	1	1	0	0	0	0	0	0	0	0
2601976731	inner membrane protein YhjD	COG1295	S	15	1	1	1	1	1	1	1	1	1	1	1	1	1	1	1	0	0	0	0	0	0	0	0
2601976651	methionyl-tRNA formyltransferase	COG0223	J	15	1	1	1	1	1	1	1	1	1	1	1	1	1	1	1	0	0	0	0	0	0	0	0
2601976627	uncharacterized domain 1-containing protein	COG2050	Q	15	1	1	1	1	1	1	1	1	1	1	1	1	1	1	1	0	0	0	0	0	0	0	0
2601976601	ABC-2 type transport system ATP-binding protein	COG1131	V	15	1	1	1	1	1	1	1	1	1	1	1	1	1	1	1	0	0	0	0	0	0	0	0
2601976564	protein ImuB	COG0389	L	15	1	1	1	1	1	1	1	1	1	1	1	1	1	1	1	0	0	0	0	0	0	0	0
2601979291	putative tricarboxylic transport membrane protein	COG3333	R	15	1	1	0	1	1	1	1	0	0	1	1	1	1	1	1	1	1	0	0	1	0	0	0
2601978795	L-seryl-tRNA(Sec) selenium transferase	COG1921	J	15	1	1	0	1	1	1	1	1	0	1	1	1	1	1	1	1	1	0	0	0	0	0	0
2601978219	ABC-2 type transport system ATP-binding protein	COG1131	V	15	1	1	0	1	1	1	1	1	1	0	1	1	1	1	1	1	1	0	0	0	0	0	0
2601980298	lycopene cyclase domain-containing protein	-	-	15	1	1	1	1	1	1	1	1	1	0	1	0	1	1	1	1	1	0	0	0	0	0	0
2601980286	inorganic phosphate transporter, PiT family	-	-	15	1	1	1	1	1	1	1	1	1	1	1	1	1	1	1	0	0	0	0	0	0	0	0
2601980140	hypothetical protein	-	-	15	1	1	1	1	1	1	1	1	1	1	1	1	1	1	1	0	0	0	0	0	0	0	0
2601980068	protein of unknown function (DUF1992)	-	-	15	1	1	1	1	1	1	1	1	1	1	1	1	1	1	1	0	0	0	0	0	0	0	0
2601979647	hypothetical protein	-	-	15	1	1	1	1	1	1	1	1	1	1	1	1	1	1	1	0	0	0	0	0	0	0	0
2601979587	hypothetical protein	-	-	15	1	1	1	1	1	1	1	1	1	1	1	1	1	1	1	0	0	0	0	0	0	0	0
2601979571	hypothetical protein	-	-	15	1	1	1	1	1	1	1	1	1	1	1	1	1	1	1	0	0	0	0	0	0	0	0
2601979423	L-lactate dehydrogenase complex protein LldE	-	-	15	1	1	1	1	1	1	1	1	1	1	1	1	1	1	1	0	0	0	0	0	0	0	0
2601979417	hypothetical protein	-	-	15	1	1	1	1	1	1	1	1	1	1	1	1	1	1	1	0	0	0	0	0	0	0	0
2601978941	EamA-like transporter family protein	-	-	15	1	1	1	1	1	1	1	1	1	1	1	1	1	1	1	0	0	0	0	0	0	0	0
2601978897	Major Facilitator Superfamily protein	-	-	15	1	1	1	1	1	1	1	1	1	1	1	1	1	1	1	0	0	0	0	0	0	0	0
2601978854	hypothetical protein	-	-	15	1	1	1	1	1	1	1	1	1	1	1	1	1	1	1	0	0	0	0	0	0	0	0
2601978839	adenine-specific DNA-methyltransferase	-	-	15	1	1	1	1	1	1	1	1	1	1	1	1	1	1	1	0	0	0	0	0	0	0	0
2601978803	Polysulphide reductase, NrfD	-	-	15	1	1	1	1	1	1	1	1	1	1	1	1	1	1	1	0	0	0	0	0	0	0	0
2601978717	Transmembrane secretion effector	-	-	15	1	1	1	1	1	1	1	1	1	1	1	1	1	1	1	0	0	0	0	0	0	0	0
2601978510	Dynamin family protein	-	-	15	1	1	1	1	1	1	1	1	1	1	1	1	1	1	1	0	0	0	0	0	0	0	0
2601978508	hypothetical protein	-	-	15	1	1	1	1	1	1	1	1	1	1	1	1	1	1	1	0	0	0	0	0	0	0	0
2601978389	hypothetical protein	-	-	15	1	1	1	1	1	0	0	1	1	1	1	1	1	1	1	1	1	0	0	0	0	0	0
2601978322	Phosphotransferase enzyme family	-	-	15	1	1	1	1	1	1	1	1	1	1	1	1	1	1	1	0	0	0	0	0	0	0	0
2601978305	integral membrane protein	-	-	15	1	1	1	1	1	1	1	1	1	1	1	1	1	1	1	0	0	0	0	0	0	0	0
2601978295	EamA-like transporter family protein	-	-	15	1	1	1	1	1	1	1	1	1	1	1	1	1	1	1	0	0	0	0	0	0	0	0
2601978288	LssY C-terminus	-	-	15	1	1	1	1	1	1	1	1	1	0	1	0	1	1	1	1	1	0	0	0	0	0	0
2601978287	Polyketide cyclase / dehydrase and lipid transport	-	-	15	1	1	1	1	1	1	1	1	1	1	1	1	1	1	1	0	0	0	0	0	0	0	0
2601978271	NUDIX domain-containing protein	-	-	15	1	1	1	1	1	1	1	1	1	1	1	1	1	1	1	0	0	0	0	0	0	0	0
2601978124	Ca-activated chloride channel family protein	-	-	15	1	1	1	1	1	1	1	1	1	1	1	1	1	1	1	0	0	0	0	0	0	0	0
2601978014	hypothetical protein	-	-	15	1	1	1	1	1	1	1	1	1	1	1	1	1	1	1	0	0	0	0	0	0	0	0
2601978010	Alpha/beta hydrolase family protein	-	-	15	1	1	1	1	1	1	1	1	1	1	1	1	1	1	1	0	0	0	0	0	0	0	0
2601978003	CsbD-like	-	-	15	1	1	1	1	1	1	1	1	1	1	1	1	1	1	1	0	0	0	0	0	0	0	0
2601978002	MazG nucleotide pyrophosphohydrolase domain-containing protein	-	-	15	1	1	1	1	1	1	1	1	1	1	1	1	1	1	1	0	0	0	0	0	0	0	0
2601977884	protein of unknown function (DUF1707)	-	-	15	1	1	1	1	1	1	1	1	1	1	1	1	1	1	1	0	0	0	0	0	0	0	0
2601977844	Protein of unknown function (DUF3152)	-	-	15	1	1	1	1	1	1	1	1	1	1	1	1	1	1	1	0	0	0	0	0	0	0	0
2601977843	Glyoxalase-like domain-containing protein	-	-	15	1	1	1	1	1	1	1	1	1	1	1	1	1	1	1	0	0	0	0	0	0	0	0
2601977737	Pentapeptide repeat-containing protein	-	-	15	1	1	1	1	1	1	1	1	1	1	1	1	1	1	1	0	0	0	0	0	0	0	0
2601977718	LysM domain-containing protein	-	-	15	1	1	1	1	1	1	1	1	1	1	1	1	1	1	1	0	0	0	0	0	0	0	0
2601977569	Protein of unknown function (DUF4245)	-	-	15	1	1	1	1	1	1	1	1	1	1	1	1	1	1	1	0	0	0	0	0	0	0	0
2601977557	hypothetical protein	-	-	15	1	1	1	1	1	1	1	1	1	1	1	1	1	1	1	0	0	0	0	0	0	0	0
2601977531	Sporulation and spore germination	-	-	15	1	1	1	1	1	1	1	1	1	1	1	1	1	1	1	0	0	0	0	0	0	0	0
2601977516	hypothetical protein	-	-	15	1	1	1	1	1	1	1	1	1	1	1	1	1	1	1	0	0	0	0	0	0	0	0
2601977498	transcriptional regulator, TetR family	-	-	15	1	1	1	1	1	1	1	1	1	1	1	1	1	1	1	0	0	0	0	0	0	0	0
2601977484	Sugar transporter	-	-	15	1	1	1	1	1	1	1	1	1	1	1	1	1	1	1	0	0	0	0	0	0	0	0
2601977474	putative Mg2+ transporter-C (MgtC) family protein	-	-	15	1	1	1	1	1	1	1	0	0	1	1	1	1	1	1	1	1	0	0	0	0	0	0
2601977469	hypothetical protein	-	-	15	1	1	1	1	1	1	1	1	1	1	1	1	1	1	1	0	0	0	0	0	0	0	0
2601977386	Protein of unknown function (DUF2587)	-	-	15	1	1	1	1	1	1	1	1	1	1	1	1	1	1	1	0	0	0	0	0	0	0	0
2601977378	hypothetical protein	-	-	15	1	1	1	1	1	1	1	1	1	1	1	1	1	1	1	0	0	0	0	0	0	0	0
2601977271	protein of unknown function (DUF3870)	-	-	15	1	1	1	1	1	1	1	1	1	1	1	1	1	1	1	0	0	0	0	0	0	0	0
2601977253	Putative sensory transduction regulator	-	-	15	1	1	1	1	1	1	1	1	1	1	1	1	1	1	1	0	0	0	0	0	0	0	0
2601977164	Chaperone for flagella basal body P-ring formation	-	-	15	1	1	1	1	1	1	1	1	1	1	1	1	1	1	1	0	0	0	0	0	0	0	0
2601977081	hypothetical protein	-	-	15	1	1	1	1	1	1	1	1	1	1	1	1	1	1	1	0	0	0	0	0	0	0	0
2601977013	hypothetical protein	-	-	15	1	1	1	1	1	1	1	1	1	1	1	1	1	1	1	0	0	0	0	0	0	0	0
2601976970	hypothetical protein	-	-	15	1	1	1	1	1	1	1	1	1	1	1	1	1	1	1	0	0	0	0	0	0	0	0
2601976969	Protein of unknown function (DUF2871)	-	-	15	1	1	1	1	1	1	1	1	1	1	1	1	1	1	1	0	0	0	0	0	0	0	0
2601976824	LysM domain-containing protein	-	-	15	1	1	1	1	1	1	1	1	1	1	1	1	1	1	1	0	0	0	0	0	0	0	0
2601976792	hypothetical protein	-	-	15	1	1	1	1	1	1	1	1	1	1	1	1	1	1	1	0	0	0	0	0	0	0	0
2601976774	ATP-dependent DNA helicase RecG	-	-	15	1	1	1	1	1	1	1	1	1	1	1	1	1	1	1	0	0	0	0	0	0	0	0
2601976733	hypothetical protein	-	-	15	1	1	1	1	1	1	1	1	1	1	1	1	1	1	1	0	0	0	0	0	0	0	0
2601976645	PH domain-containing protein	-	-	15	1	1	1	1	1	1	1	1	1	1	1	1	1	1	1	0	0	0	0	0	0	0	0
2601976566	Methyltransferase domain-containing protein	-	-	15	1	1	1	1	1	1	1	1	1	1	1	1	1	1	1	0	0	0	0	0	0	0	0
2601979287	hydroxymethylglutaryl-CoA lyase	-	-	15	1	1	0	1	1	1	0	1	1	1	1	1	1	1	1	1	1	0	0	0	0	0	0
2601978848	hypothetical protein	-	-	15	1	1	0	0	1	1	1	1	1	1	1	1	1	1	1	1	1	0	0	0	0	0	0
2601979893	NAD(P)-dependent dehydrogenase, short-chain alcohol dehydrogenase family	COG1028	IQR	14	1	1	1	1	1	1	1	1	1	0	1	1	1	0	0	1	1	0	0	0	0	0	0
2601979364	histidine triad (HIT) family protein	COG0537	FGR	14	1	1	1	1	1	1	1	1	1	1	1	0	1	1	1	0	0	0	0	0	0	0	0
2601979389	Phosphoglycerate dehydrogenase	COG0111	HR	14	1	1	1	1	1	1	1	1	1	1	1	1	0	1	1	0	0	0	0	0	0	0	0
2601978771	Rieske 2Fe-2S family protein	COG4638	PR	14	1	1	1	1	1	1	1	1	1	0	1	1	1	0	0	1	1	0	0	0	0	0	0
2601978108	tight adherence protein B	COG4965	UW	14	1	1	1	0	1	1	0	0	1	1	1	1	1	1	1	1	1	0	0	0	0	0	0
2601977485	nucleobase:cation symporter-1, NCS1 family	COG1953	FH	14	1	1	1	1	1	1	1	1	1	0	1	1	1	0	0	1	1	0	0	0	0	0	0
2601957206	aspartate ammonia-lyase	COG1027	E	14	1	1	1	1	0	0	1	0	1	1	1	1	1	1	1	1	1	0	0	0	0	0	0
2601980289	SPFH domain, Band 7 family protein	COG0330	O	14	1	1	1	1	1	1	1	1	1	0	1	1	1	1	1	0	0	0	0	0	0	0	0
2601979894	transcriptional regulator, TetR family	COG1309	K	14	1	1	1	1	1	1	1	1	1	0	1	1	1	0	0	1	1	0	0	0	0	0	0
2601979829	UDP-N-acetylmuramyl pentapeptide phosphotransferase/UDP-N-acetylglucosamine-1-phosphate transferase	COG0472	M	14	2	1	1	1	1	1	0	1	1	1	1	2	1	1	1	0	0	0	0	0	0	0	0
2601979816	Sensor histidine kinase regulating citrate/malate metabolism	COG3290	T	14	1	1	1	1	1	1	1	0	1	1	1	1	1	1	1	0	0	0	0	0	0	0	0
2601979709	putative ABC transport system ATP-binding protein	COG1136	M	14	1	1	1	1	1	1	1	0	0	1	1	1	1	1	1	0	1	0	0	0	0	0	0
2601979500	Uncharacterized protein, contains Zn-finger domain of CHY type	COG4357	S	14	1	1	1	0	1	1	1	1	2	1	1	1	1	1	1	0	0	0	0	0	0	0	0
2601979437	peroxiredoxin, Ohr subfamily	COG1764	V	14	1	1	1	1	1	1	1	1	1	0	0	0	0	1	1	0	0	0	1	1	1	0	0
2601979323	putative drug exporter of the RND superfamily	COG2409	S	14	1	0	1	1	1	1	1	1	1	1	1	1	1	1	1	0	0	0	0	0	0	0	0
2601979166	LSU ribosomal protein L17P	COG0203	J	14	1	1	1	1	1	1	1	1	1	1	1	1	0	0	0	1	1	0	0	0	0	0	0
2601978974	Uncharacterized membrane protein YjjP, DUF1212 family	COG2966	S	14	1	1	1	1	1	1	1	1	1	1	1	0	1	1	1	0	0	0	0	0	0	0	0
2601978933	spermidine/putrescine transport system substrate-binding protein	COG0687	E	14	1	1	1	1	1	0	0	0	1	1	1	1	1	1	1	1	1	0	0	0	0	0	0
2601978885	protein-tyrosine phosphatase	COG0394	T	14	1	1	1	1	1	1	1	1	1	1	1	1	0	1	1	0	0	0	0	0	0	0	0
2601978859	Crotonobetainyl-CoA:carnitine CoA-transferase CaiB	COG1804	I	14	1	1	1	1	1	1	1	1	1	1	0	1	1	1	1	0	0	0	0	0	0	0	0
2601978830	transcriptional regulator, IclR family	COG1414	K	14	1	1	1	1	1	1	1	1	1	0	1	1	1	1	1	0	0	0	0	0	0	0	0
2601978829	Glycine cleavage system T protein (aminomethyltransferase)	COG0404	E	14	1	1	1	1	1	1	1	1	1	0	1	1	1	1	1	0	0	0	0	0	0	0	0
2601978828	electron transfer flavoprotein beta subunit	COG2086	C	14	1	1	1	1	1	1	1	1	1	0	1	1	1	1	1	0	0	0	0	0	0	0	0
2601978827	electron transfer flavoprotein alpha subunit apoprotein	COG2025	C	14	1	1	1	1	1	1	1	1	1	0	1	1	1	1	1	0	0	0	0	0	0	0	0
2601978772	DNA-binding transcriptional regulator, LysR family	COG0583	K	14	1	1	1	1	1	1	1	1	1	0	1	1	1	0	0	1	1	0	0	0	0	0	0
2601978767	2,4-dienoyl-CoA reductase	COG1902	C	14	1	1	1	1	1	1	1	1	1	0	1	1	1	0	0	1	1	0	0	0	0	0	0
2601978725	RNA polymerase sigma-70 factor, ECF subfamily	COG1595	K	14	1	1	1	1	1	1	1	1	1	1	1	1	0	1	1	0	0	0	0	0	0	0	0
2601978633	Uncharacterized conserved protein PhnB, glyoxalase superfamily	COG2764	R	14	1	1	1	1	1	1	1	0	0	0	1	1	1	1	1	1	1	0	0	0	0	0	0
2601978632	transcriptional regulator, AraC family	COG2207	K	14	1	1	1	1	1	1	1	0	0	0	1	1	1	1	1	1	1	0	0	0	0	0	0
2601978457	addiction module antidote protein, HigA family	COG3093	V	14	1	2	1	0	2	0	0	1	1	1	1	0	1	0	0	1	1	1	1	1	0	0	0
2601978382	N-acetylglucosaminyl deacetylase, LmbE family	COG2120	G	14	1	1	1	1	1	1	1	1	1	1	1	1	1	0	1	0	0	0	0	0	0	0	0
2601978066	mannitol 2-dehydrogenase	COG0246	G	14	1	1	1	1	1	1	1	1	1	0	1	1	1	1	1	0	0	0	0	0	0	0	0
2601978065	carbohydrate ABC transporter membrane protein 2, CUT1 family	COG0395	G	14	1	1	1	1	1	1	1	1	1	0	1	1	1	1	1	0	0	0	0	0	0	0	0
2601978064	carbohydrate ABC transporter membrane protein 1, CUT1 family	COG1175	G	14	1	1	1	1	1	1	1	1	1	0	1	1	1	1	1	0	0	0	0	0	0	0	0
2601978063	carbohydrate ABC transporter substrate-binding protein, CUT1 family	COG1653	G	14	1	1	1	1	1	1	1	1	1	0	1	1	1	1	1	0	0	0	0	0	0	0	0
2601978062	DNA-binding transcriptional regulator LsrR, DeoR family	COG2390	K	14	1	1	1	1	1	1	1	1	1	0	1	1	1	1	1	0	0	0	0	0	0	0	0
2601978060	carbohydrate ABC transporter ATP-binding protein, CUT1 family	COG3839	G	14	1	1	1	1	1	1	1	1	1	0	1	1	1	1	1	0	0	0	0	0	0	0	0
2601977992	transcriptional regulator, HxlR family	COG1733	K	14	1	0	1	1	1	1	1	0	0	1	1	1	1	1	1	1	1	0	0	0	0	0	0
2601977987	Sugar phosphate permease	COG2271	G	14	1	1	1	1	1	1	1	1	0	1	1	1	1	1	1	0	0	0	0	0	0	0	0
2601977980	Mn2+ and Fe2+ transporters of the NRAMP family	COG1914	P	14	1	1	1	1	1	1	0	0	0	1	1	1	1	1	1	1	1	0	0	0	0	0	0
2601977863	RNA polymerase, sigma subunit, ECF family	COG4941	K	14	1	1	1	1	1	1	1	1	1	0	1	1	1	1	1	0	0	0	0	0	0	0	0
2601977802	tartronate-semialdehyde synthase	COG3960	Q	14	1	1	1	1	1	1	1	1	1	1	1	1	0	0	0	1	1	0	0	0	0	0	0
2601977726	aminobenzoyl-glutamate transport protein	COG2978	H	14	1	1	1	1	1	1	0	1	0	1	0	1	1	1	1	1	1	0	0	0	0	0	0
2601977725	amidohydrolase	COG1473	R	14	1	1	1	1	1	1	0	1	0	1	0	1	1	1	1	1	1	0	0	0	0	0	0
2601977451	cardiolipin synthase	COG1502	I	14	1	1	1	1	1	1	1	1	1	1	1	1	0	1	1	0	0	0	0	0	0	0	0
2601977400	lactate permease	COG1620	C	14	1	1	1	1	1	1	1	1	1	0	1	1	1	1	1	0	0	0	0	0	0	0	0
2601977342	CubicO group peptidase, beta-lactamase class C family	COG1680	V	14	1	1	1	1	1	1	1	1	1	0	1	1	1	1	1	0	0	0	0	0	0	0	0
2601977116	Predicted arabinose efflux permease, MFS family	COG2814	G	14	1	1	1	1	1	1	1	1	1	1	1	1	1	0	1	0	0	0	0	0	0	0	0
2601977100	arsenite transporter, ACR3 family	COG0798	P	14	0	1	1	1	1	1	1	1	1	1	1	1	1	1	1	0	0	0	0	0	0	0	0
2601976846	amino acid/amide ABC transporter ATP-binding protein 1, HAAT family	COG0411	E	14	1	1	1	1	1	1	1	1	1	1	1	1	1	1	0	0	0	0	0	0	0	0	0
2601976843	amino acid/amide ABC transporter substrate-binding protein, HAAT family	COG0683	E	14	1	1	1	1	1	1	1	1	1	1	1	1	1	0	1	0	0	0	0	0	0	0	0
2601976832	transporter, UIT6 family	COG1055	P	14	1	1	1	1	1	0	1	1	1	1	1	1	1	1	1	0	0	0	0	0	0	0	0
2601953881	tRNA G18 (ribose-2'-O)-methylase SpoU	COG0566	J	14	1	1	0	0	0	1	1	1	1	1	1	1	1	1	1	1	1	0	0	0	0	0	0
2601979292	transcriptional regulator, IclR family	COG1414	K	14	1	1	0	1	1	1	1	0	0	1	1	1	1	1	1	1	1	0	0	0	0	0	0
2601979288	Crotonobetainyl-CoA:carnitine CoA-transferase CaiB	COG1804	I	14	1	1	0	1	1	1	1	0	0	1	1	1	1	1	1	1	1	0	0	0	0	0	0
2601979284	2-keto-4-pentenoate hydratase/2-oxohepta-3-ene-1,7-dioic acid hydratase (catechol pathway)	COG0179	Q	14	1	1	0	1	1	1	1	1	1	1	1	1	1	1	1	0	0	0	0	0	0	0	0
2601979353	butyryl-CoA dehydrogenase	COG1960	I	14	0	2	0	1	1	1	1	1	0	0	1	1	1	1	0	0	0	1	1	1	1	0	0
2601980380	transposase	-	-	14	2	1	2	3	1	1	1	1	3	1	0	1	0	0	0	1	1	0	0	1	0	0	0
2601980333	Transposase	-	-	14	2	3	3	2	2	1	3	2	1	1	0	1	0	1	2	0	0	0	0	1	0	0	0
2601980212	hypothetical protein	-	-	14	1	1	1	1	1	1	1	1	1	1	1	0	1	1	1	0	0	0	0	0	0	0	0
2601980070	hypothetical protein	-	-	14	1	1	1	1	1	1	1	1	1	0	0	1	1	0	1	1	1	0	0	0	0	0	0
2601979823	hypothetical protein	-	-	14	1	1	1	1	1	1	0	1	1	1	1	1	1	1	1	0	0	0	0	0	0	0	0
2601979697	Dolichyl-phosphate-mannose-protein mannosyltransferase	-	-	14	1	1	1	1	1	1	1	1	1	1	1	0	1	1	1	0	0	0	0	0	0	0	0
2601979631	protein of unknown function (DU1801)	-	-	14	1	1	1	1	1	1	1	0	0	0	1	1	1	1	1	1	1	0	0	0	0	0	0
2601979421	hypothetical protein	-	-	14	1	1	1	1	1	1	1	1	1	0	1	1	1	1	1	0	0	0	0	0	0	0	0
2601979102	hypothetical protein	-	-	14	1	1	1	0	1	1	1	1	1	1	1	1	1	1	1	0	0	0	0	0	0	0	0
2601978107	tight adherence protein C	-	-	14	1	1	1	0	1	1	0	0	1	1	1	1	1	1	1	1	1	0	0	0	0	0	0
2601978103	Putative Flp pilus-assembly TadE/G-like	-	-	14	1	1	1	0	1	1	0	0	1	1	1	1	1	1	1	1	1	0	0	0	0	0	0
2601977669	hypothetical protein	-	-	14	1	0	1	1	1	1	1	1	1	1	1	1	1	1	1	0	0	0	0	0	0	0	0
2601977212	Thermolysin metallopeptidase, catalytic domain	-	-	14	1	1	1	0	1	1	1	1	1	1	1	1	1	1	1	0	0	0	0	0	0	0	0
2601976877	hypothetical protein	-	-	14	1	1	0	1	1	1	1	1	1	1	1	1	1	1	1	0	0	0	0	0	0	0	0
2601980207	Nicotinamidase-related amidase	COG1335	HR	13	1	1	1	1	1	1	1	0	0	1	1	1	1	1	1	0	0	0	0	0	0	0	0
2601979890	camphor resistance protein CrcB	COG0239	DP	13	1	1	1	1	1	1	1	1	1	0	0	1	1	1	1	0	0	0	0	0	0	0	0
2601979394	peptide/nickel transport system permease protein	COG0601	EP	13	1	0	1	1	1	0	1	1	1	1	0	1	1	0	1	1	1	0	0	0	0	0	0
2601979393	peptide/nickel transport system permease protein	COG1173	EP	13	1	0	1	1	1	0	1	1	1	1	0	1	1	0	1	1	1	0	0	0	0	0	0
2601979392	peptide/nickel transport system ATP-binding protein	COG0444	EP	13	1	0	1	1	1	0	1	1	1	1	0	1	1	0	1	1	1	0	0	0	0	0	0
2601979114	Cytosine/adenosine deaminase	COG0402	FR	13	1	1	1	1	1	1	1	1	0	1	1	0	1	1	1	0	0	0	0	0	0	0	0
2601978197	two component transcriptional regulator, LuxR family	COG2197	TK	13	1	1	1	1	1	1	1	0	0	0	1	1	0	0	0	1	0	1	0	1	1	0	0
2601977590	transcriptional regulator, DeoR family	COG1349	KG	13	1	1	1	1	1	1	1	0	0	1	1	1	1	1	1	0	0	0	0	0	0	0	0
2601956021	peptide/nickel transport system permease protein	COG1173	EP	13	1	0	0	1	0	1	1	1	1	1	1	1	1	1	1	0	0	0	0	0	0	0	1
2601956020	peptide/nickel transport system permease protein	COG0601	EP	13	1	0	0	1	0	1	1	1	1	1	1	1	1	1	1	0	0	0	0	0	0	0	1
2601977954	iron complex transport system ATP-binding protein	COG1120	PH	13	1	0	0	1	1	1	1	0	0	1	1	1	1	1	1	1	1	0	0	0	0	0	0
2601980256	Dihydrofolate reductase	COG0262	H	13	1	0	1	1	1	1	1	1	1	1	1	1	1	0	0	0	0	0	0	1	0	0	0
2601980159	glycine betaine/proline transport system ATP-binding protein	COG4175	E	13	1	1	1	1	1	1	0	0	0	0	1	1	1	1	1	1	1	0	0	0	0	0	0
2601980158	glycine betaine/proline transport system permease protein	COG4176	E	13	1	1	1	1	1	1	0	0	0	0	1	1	1	1	1	1	1	0	0	0	0	0	0
2601980069	hippurate hydrolase	COG1473	R	13	1	1	1	1	1	1	1	1	1	0	0	1	1	0	0	1	1	0	0	0	0	0	0
2601979828	Glycosyltransferase involved in cell wall bisynthesis	COG0438	M	13	1	0	1	1	1	1	0	1	1	1	1	2	1	1	1	0	0	0	0	0	0	0	0
2601979827	Glycosyltransferase involved in cell wall bisynthesis	COG0438	M	13	1	0	1	1	1	1	0	1	1	1	1	2	1	1	1	0	0	0	0	0	0	0	0
2601979720	lysine N6-hydroxylase	COG3486	Q	13	1	1	1	1	1	1	1	1	1	1	1	1	1	0	0	0	0	0	0	0	0	0	0
2601979463	nucleobase:cation symporter-1, NCS1 family	COG1457	F	13	1	0	1	1	1	0	1	1	1	1	1	1	1	1	1	0	0	0	0	0	0	0	0
2601979448	Catechol 2,3-dioxygenase	COG0346	Q	13	1	1	1	1	1	1	1	1	1	1	1	0	0	0	0	1	1	0	0	0	0	0	0
2601979420	sulfate permease, SulP family	COG0659	P	13	1	1	1	1	1	1	1	1	1	1	1	0	0	1	1	0	0	0	0	0	0	0	0
2601979419	transcriptional regulator, ArsR family	COG0640	K	13	1	1	1	1	1	1	1	1	1	1	1	0	0	1	1	0	0	0	0	0	0	0	0
2601979391	peptide/nickel transport system substrate-binding protein	COG0747	E	13	1	0	1	1	1	0	1	1	1	1	0	1	1	0	1	1	1	0	0	0	0	0	0
2601979130	Uncharacterized conserved protein YndB, AHSA1/START domain	COG3832	S	13	1	1	1	1	1	0	1	1	0	1	1	1	1	1	1	0	0	0	0	0	0	0	0
2601978978	primary-amine oxidase	COG3733	Q	13	1	1	1	1	1	1	1	1	1	0	0	1	1	0	0	1	1	0	0	0	0	0	0
2601978901	putative transcriptional regulator	COG1476	K	13	1	2	1	2	1	1	1	0	0	1	1	1	1	1	1	0	0	0	0	0	0	0	0
2601978775	amino acid/polyamine/organocation transporter, APC superfamily	COG0531	E	13	1	1	1	1	1	1	1	0	0	1	1	1	1	1	1	0	0	0	0	0	0	0	0
2601978451	Acetyl esterase/lipase	COG0657	I	13	1	1	1	1	1	1	1	0	0	1	1	1	1	1	1	0	0	0	0	0	0	0	0
2601978094	biotin synthase	COG0502	H	13	1	1	1	1	1	1	1	0	0	1	1	0	1	1	1	0	0	0	0	1	0	0	0
2601978051	tRNA threonylcarbamoyl adenosine modification protein YeaZ	COG1214	J	13	1	1	1	1	1	1	1	0	0	1	1	1	1	1	1	0	0	0	0	0	0	0	0
2601977936	catechol 2,3-dioxygenase	COG2514	Q	13	1	1	1	1	1	1	1	0	0	1	1	1	1	1	1	0	0	0	0	0	0	0	0
2601977586	UDPglucose--hexose-1-phosphate uridylyltransferase	COG1085	G	13	1	1	1	1	1	1	1	0	0	1	1	1	1	1	1	0	0	0	0	0	0	0	0
2601977483	benzoate transport	COG2814	G	13	1	1	1	1	1	1	1	1	1	1	1	1	1	0	0	0	0	0	0	0	0	0	0
2601977477	Predicted dithiol-disulfide isomerase, DsbA family	COG2761	O	13	1	1	1	1	1	1	1	0	0	1	1	1	1	1	1	0	0	0	0	0	0	0	0
2601977334	3-dehydroquinate dehydratase	COG0757	E	13	1	1	1	1	1	1	1	0	0	1	1	1	1	1	1	0	0	0	0	0	0	0	0
2601977333	shikimate dehydrogenase	COG0169	E	13	1	1	1	1	1	1	1	0	0	1	1	1	1	1	1	0	0	0	0	0	0	0	0
2601977073	hypothetical protein	COG3324	R	13	1	1	1	1	1	1	1	1	1	0	1	1	0	0	0	1	1	0	0	0	0	0	0
2601977027	MFS transporter, DHA1 family, chloramphenicol resistance protein	COG2814	G	13	1	1	1	1	1	1	1	1	1	0	1	1	0	0	0	1	1	0	0	0	0	0	0
2601976847	amino acid/amide ABC transporter ATP-binding protein 2, HAAT family	COG0410	E	13	1	1	1	1	1	1	1	1	1	1	1	1	1	0	0	0	0	0	0	0	0	0	0
2601976604	Glyoxalase superfamily enzyme, possibly 3-demethylubiquinone-9 3-methyltransferase	COG3865	R	13	1	1	1	1	1	1	0	0	0	0	1	1	1	1	1	1	1	0	0	0	0	0	0
2601953388	metabolite-proton symporter	COG2271	G	13	1	1	0	0	0	1	1	0	0	1	1	1	1	1	1	0	0	0	1	1	1	0	0
2601970278	hypothetical protein	COG5552	S	13	1	0	0	1	0	1	0	1	1	1	1	1	1	1	1	1	1	0	0	0	0	0	0
2601979283	Nucleotide-binding universal stress protein, UspA family	COG0589	T	13	1	1	0	1	1	1	1	1	0	1	1	1	1	1	1	0	0	0	0	0	0	0	0
2601976679	transporter, CPA2 family	COG4651	P	13	1	1	0	1	1	1	1	1	1	0	1	1	1	1	1	0	0	0	0	0	0	0	0
2601955269	hypothetical protein	COG1611	R	13	0	0	0	1	0	1	1	1	1	1	1	1	1	1	1	1	1	0	0	0	0	0	0
2601979289	putative tricarboxylic transport membrane protein	COG3181	C	13	0	1	0	1	1	1	1	0	0	1	1	1	1	1	1	1	1	0	0	0	0	0	0
2601977758	benzaldehyde dehydrogenase (NAD)	COG1012	C	13	0	1	0	0	1	1	1	1	1	1	1	1	1	0	1	1	1	0	0	0	0	0	0
2601953535	LPXTG-motif cell wall anchor domain-containing protein	-	-	13	1	1	1	1	0	1	1	0	1	1	1	1	1	1	1	0	0	0	0	0	0	0	0
2601980197	Conserved TM helix	-	-	13	1	1	1	1	1	1	1	1	1	0	1	1	1	0	1	0	0	0	0	0	0	0	0
2601979817	hypothetical protein	-	-	13	1	1	1	1	1	1	0	0	1	1	1	1	1	1	1	0	0	0	0	0	0	0	0
2601979710	putative ABC transport system permease protein	-	-	13	1	1	1	1	1	1	1	0	0	1	1	1	1	1	1	0	0	0	0	0	0	0	0
2601978856	Acyltransferase family protein	-	-	13	1	1	1	1	1	0	1	1	1	1	1	0	1	1	1	0	0	0	0	0	0	0	0
2601978442	ribosome-associated protein	-	-	13	1	1	1	1	1	1	0	1	0	1	1	1	1	1	1	0	0	0	0	0	0	0	0
2601978104	hypothetical protein	-	-	13	1	1	1	0	1	1	0	0	1	1	1	1	0	1	1	1	1	0	0	0	0	0	0
2601977696	citrate-Mg2+:H+ or citrate-Ca2+:H+ symporter, CitMHS family	-	-	13	1	1	1	1	1	1	1	0	0	1	1	1	1	1	1	0	0	0	0	0	0	0	0
2601976836	non-ribosomal peptide synthetase terminal domain of unknown function	-	-	13	1	1	1	1	1	1	0	0	0	1	1	1	0	1	1	1	1	0	0	0	0	0	0
2601976589	hypothetical protein	-	-	13	1	1	1	1	1	1	1	1	1	0	0	0	0	0	0	1	1	0	0	1	1	0	0
2601979267	3-oxoacyl-[acyl-carrier protein] reductase	COG1028	IQR	12	1	0	1	1	1	1	1	0	0	1	1	1	1	1	1	0	0	0	0	0	0	0	0
2601979263	NAD(P)-dependent dehydrogenase, short-chain alcohol dehydrogenase family	COG1028	IQR	12	1	0	1	1	1	1	1	0	0	1	1	1	1	1	1	0	0	0	0	0	0	0	0
2601979262	fatty-acyl-CoA synthase	COG0318	IQ	12	1	0	1	1	1	1	1	0	0	1	1	1	1	1	1	0	0	0	0	0	0	0	0
2601978109	pilus assembly protein CpaF	COG4962	UW	12	1	1	1	0	1	1	0	0	1	0	1	1	1	1	1	0	1	0	0	0	0	0	0
2601978074	gluconate:H+ symporter, GntP family	COG2610	GR	12	1	1	1	1	1	1	1	0	0	0	1	1	1	0	0	1	1	0	0	0	0	0	0
2601977754	putative GTP pyrophosphokinase	COG2357	FT	12	1	1	1	1	1	1	1	1	1	1	1	0	1	0	0	0	0	0	0	0	0	0	0
2601977329	DNA-binding response regulator, OmpR family, contains REC and winged-helix (wHTH) domain	COG0745	TK	12	1	1	1	1	1	1	0	0	0	0	0	1	1	1	1	1	1	0	0	0	0	0	0
2601978835	Trk-type K+ transport system, membrane component	COG0168	P	12	1	1	2	1	1	0	0	0	0	1	0	1	1	1	1	1	1	0	0	0	0	0	0
2601953715	iron complex transport system ATP-binding protein	COG1119	P	12	1	1	1	0	0	1	1	1	0	0	1	1	1	1	0	1	1	0	0	0	0	0	0
2601967170	Predicted arabinose efflux permease, MFS family	COG2814	G	12	1	1	1	1	0	0	0	1	1	1	1	1	1	1	0	0	0	0	1	0	0	0	0
2601965989	hydroxymethylpyrimidine synthase	COG0422	H	12	1	1	1	1	0	0	0	0	0	1	1	1	1	1	1	1	1	0	0	0	0	0	0
2601980015	Predicted arabinose efflux permease, MFS family	COG2814	G	12	1	1	1	1	1	1	1	1	1	0	1	1	1	0	0	0	0	0	0	0	0	0	0
2601979889	2,4-dienoyl-CoA reductase	COG1902	C	12	1	1	1	1	1	1	1	0	0	1	0	1	1	1	1	0	0	0	0	0	0	0	0
2601979888	transcriptional regulator, ArsR family	COG0640	K	12	1	1	1	1	1	1	1	0	0	1	0	1	1	1	1	0	0	0	0	0	0	0	0
2601979761	Glycosyltransferase involved in cell wall bisynthesis	COG0463	M	12	1	1	1	1	1	1	1	0	0	0	1	1	1	1	1	0	0	0	0	0	0	0	0
2601979462	Acyl-CoA dehydrogenase	COG1960	I	12	1	0	1	1	1	0	1	0	1	1	1	1	1	1	1	0	0	0	0	0	0	0	0
2601979461	CoA:oxalate CoA-transferase	COG1804	I	12	1	0	1	1	1	0	1	0	1	1	1	1	1	1	1	0	0	0	0	0	0	0	0
2601979354	3-methylfumaryl-CoA hydratase	COG3777	I	12	1	1	1	1	1	1	1	1	0	0	1	1	1	1	0	0	0	0	0	0	0	0	0
2601979352	butyryl-CoA dehydrogenase	COG1960	I	12	1	1	1	1	1	1	1	1	0	0	1	1	1	1	0	0	0	0	0	0	0	0	0
2601979312	Pyruvate/2-oxoglutarate dehydrogenase complex, dihydrolipoamide dehydrogenase (E3) component	COG1249	C	12	1	1	1	1	1	1	1	1	1	1	0	0	0	1	1	0	0	0	0	0	0	0	0
2601979265	C4-dicarboxylate transporter, DctQ subunit	COG3090	G	12	1	0	1	1	1	1	1	0	0	1	1	1	1	1	1	0	0	0	0	0	0	0	0
2601979264	tripartite ATP-independent transporter solute receptor, DctP family	COG1638	G	12	1	0	1	1	1	1	1	0	0	1	1	1	1	1	1	0	0	0	0	0	0	0	0
2601979261	acetyl-CoA C-acetyltransferase	COG0183	I	12	1	0	1	1	1	1	1	0	0	1	1	1	1	1	1	0	0	0	0	0	0	0	0
2601979004	NTE family protein	COG1752	R	12	1	1	1	1	1	1	1	1	1	0	1	1	1	0	0	0	0	0	0	0	0	0	0
2601978981	amino acid/polyamine/organocation transporter, APC superfamily	COG0531	E	12	1	1	1	1	1	1	1	1	1	0	0	1	1	0	0	0	1	0	0	0	0	0	0
2601978980	transcriptional regulator, AraC family	COG2207	K	12	1	1	1	1	1	1	1	0	1	0	0	1	1	0	0	1	1	0	0	0	0	0	0
2601978826	acyl-CoA thioester hydrolase	COG0824	I	12	1	1	1	0	1	0	0	0	0	1	1	1	1	1	1	1	1	0	0	0	0	0	0
2601978765	MFS transporter, MHS family, proline/betaine transporter	COG2223	P	12	1	1	1	1	1	1	1	0	0	0	1	1	1	0	0	1	1	0	0	0	0	0	0
2601978713	Uncharacterized OsmC-related protein	COG1765	R	12	1	1	1	1	1	1	1	1	1	1	1	1	0	0	0	0	0	0	0	0	0	0	0
2601978634	excinuclease ABC, A subunit	COG0178	L	12	1	1	1	1	1	1	1	0	0	0	1	1	1	0	0	1	1	0	0	0	0	0	0
2601978446	arsenite efflux ATP-binding protein ArsA	COG0003	P	12	1	1	1	1	1	1	0	1	1	0	0	0	0	0	0	0	0	1	1	1	1	0	0
2601978369	hypothetical protein	COG0433	L	12	1	1	1	1	1	1	1	0	0	0	0	1	1	0	1	1	1	0	0	0	0	0	0
2601978260	Short-chain dehydrogenase	COG0300	R	12	1	1	1	1	1	1	1	0	0	0	1	1	1	1	1	0	0	0	0	0	0	0	0
2601978246	Uncharacterized conserved protein YloU, alkaline shock protein (Asp23) family	COG1302	S	12	1	1	1	1	1	1	1	1	1	0	0	1	0	0	0	1	1	0	0	0	0	0	0
2601978245	RNA polymerase sigma-70 factor, ECF subfamily	COG1595	K	12	1	1	1	1	1	1	1	1	1	0	0	1	0	0	0	1	1	0	0	0	0	0	0
2601978159	Acyl-CoA hydrolase	COG1607	I	12	1	1	1	1	1	0	0	0	0	1	1	0	1	1	1	1	1	0	0	0	0	0	0
2601978095	adenosylmethionine-8-amino-7-oxononanoate aminotransferase	COG0161	H	12	1	1	1	1	1	1	1	0	0	1	1	0	1	1	1	0	0	0	0	0	0	0	0
2601977993	hypothetical protein	COG2910	R	12	1	0	1	1	1	1	1	0	0	1	1	1	1	1	1	0	0	0	0	0	0	0	0
2601977849	ATP-dependent Clp protease, protease subunit	COG0740	O	12	1	1	1	1	1	1	1	0	1	0	1	1	0	0	0	1	1	0	0	0	0	0	0
2601977848	ATP-dependent Clp protease proteolytic subunit ClpP (EC 3.4.21.92)	COG0740	O	12	1	1	1	1	1	1	1	0	1	0	1	1	0	0	0	1	1	0	0	0	0	0	0
2601977819	Isopenicillin N synthase	COG3491	Q	12	1	1	1	1	1	0	0	0	0	1	1	0	1	1	1	0	0	0	1	0	0	0	1
2601977769	GntR family transcriptional regulator	COG2188	K	12	1	1	1	0	1	0	1	1	1	0	1	0	1	0	1	0	0	1	0	0	1	0	0
2601977768	putative spermidine/putrescine transport system substrate-binding protein	COG1840	P	12	1	1	1	0	1	0	1	1	1	0	1	0	1	0	1	0	0	1	0	0	1	0	0
2601977767	putative spermidine/putrescine transport system permease protein	COG4132	R	12	1	1	1	0	1	0	1	1	1	0	1	0	1	0	1	0	0	1	0	0	1	0	0
2601977766	putative spermidine/putrescine transport system permease protein	COG1177	E	12	1	1	1	0	1	0	1	1	1	0	1	0	1	0	1	0	0	1	0	0	1	0	0
2601977619	choline/carnitine/betaine transport	COG1292	M	12	1	1	1	1	1	1	1	0	0	1	1	1	0	0	0	1	1	0	0	0	0	0	0
2601977589	solute:Na+ symporter, SSS family	COG0591	E	12	1	1	1	1	1	1	1	0	0	0	1	1	1	1	1	0	0	0	0	0	0	0	0
2601977094	putative oxidoreductase	COG2259	S	12	1	1	1	1	1	1	1	0	0	0	0	1	0	1	1	1	1	0	0	0	0	0	0
2601977046	putative membrane protein insertion efficiency factor	COG0759	M	12	0	1	1	0	1	1	0	0	0	1	1	1	1	1	1	1	1	0	0	0	0	0	0
2601977026	transcriptional regulator, TetR family	COG1309	K	12	1	1	1	1	1	1	1	1	1	0	0	1	0	0	0	1	1	0	0	0	0	0	0
2601976833	MFS transporter, sugar porter (SP) family	COG2814	G	12	1	1	1	1	1	1	1	1	1	0	0	0	0	1	0	1	1	0	0	0	0	0	0
2601976730	membrane protein DedA, SNARE-associated domain	COG0586	S	12	1	1	1	1	1	1	1	0	0	1	1	1	0	0	0	1	1	0	0	0	0	0	0
2601956022	peptide/nickel transport system ATP-binding protein	COG1123	O	12	1	0	0	1	0	1	1	1	1	1	1	1	1	1	1	0	0	0	0	0	0	0	0
2601980034	Peptidoglycan/LPS O-acetylase OafA/YrhL, contains acyltransferase and SGNH-hydrolase domains	COG1835	M	12	1	1	0	1	1	1	1	0	0	1	1	1	1	1	1	0	0	0	0	0	0	0	0
2601977956	iron complex transport system permease protein	COG0609	P	12	1	0	0	1	1	1	1	0	0	1	1	0	1	1	1	1	1	0	0	0	0	0	0
2601977955	iron complex transport system substrate-binding protein	COG0614	P	12	1	0	0	0	1	1	1	0	0	1	1	1	1	1	1	1	1	0	0	0	0	0	0
2601977760	hypothetical protein	COG2828	C	12	1	1	0	1	1	1	1	0	0	1	1	1	1	1	1	0	0	0	0	0	0	0	0
2601977069	acetylornithine deacetylase	COG0624	E	12	1	1	0	0	1	1	1	0	1	1	1	1	1	1	1	0	0	0	0	0	0	0	0
2601954516	acyl-CoA dehydrogenase	COG1960	I	12	0	0	0	1	0	1	1	1	1	0	1	1	1	1	1	1	1	0	0	0	0	0	0
2601960814	malonate-semialdehyde dehydrogenase (acetylating) / methylmalonate-semialdehyde dehydrogenase	COG1012	C	12	0	0	0	0	0	1	0	0	0	1	0	1	1	1	1	1	1	1	1	1	1	0	0
2601979962	transcriptional regulator, TetR family	-	-	12	1	1	1	1	1	1	0	0	0	1	1	1	1	1	1	0	0	0	0	0	0	0	0
2601979892	SnoaL-like domain-containing protein	-	-	12	1	1	1	1	1	1	1	1	1	0	1	1	1	0	0	0	0	0	0	0	0	0	0
2601979824	hypothetical protein	-	-	12	1	0	1	1	1	0	0	1	1	1	1	1	1	1	1	0	0	0	0	0	0	0	0
2601979777	Polyketide cyclase / dehydrase and lipid transport	-	-	12	1	1	1	1	1	1	1	0	0	0	1	1	1	1	1	0	0	0	0	0	0	0	0
2601978445	hypothetical protein	-	-	12	1	1	1	1	1	1	0	1	1	0	0	0	0	0	0	0	0	1	1	1	1	0	0
2601977859	stage II sporulation protein D	-	-	12	1	1	1	1	1	0	0	0	1	1	1	1	1	1	1	0	0	0	0	0	0	0	0
2601977826	Acetyltransferase (GNAT) family protein	-	-	12	1	1	1	0	1	1	0	1	1	1	1	1	1	1	0	0	0	0	0	0	0	0	0
2601977777	Major Facilitator Superfamily protein	-	-	12	1	1	1	1	1	1	1	0	0	0	1	1	1	1	1	0	0	0	0	0	0	0	0
2601977588	hypothetical protein	-	-	12	1	1	1	1	1	1	1	0	0	0	1	1	1	1	1	0	0	0	0	0	0	0	0
2601977247	O-acetylserine/cysteine efflux transporter	-	-	12	1	1	1	1	1	1	1	1	1	0	0	1	0	0	0	1	1	0	0	0	0	0	0
2601977195	hypothetical protein	-	-	12	1	1	1	1	1	1	1	1	1	0	0	1	0	0	0	1	1	0	0	0	0	0	0
2601977158	hypothetical protein	-	-	12	1	1	1	0	1	1	1	1	1	0	1	0	1	1	1	0	0	0	0	0	0	0	0
2601977156	MFS transporter, MHS family, shikimate and dehydroshikimate transport protein	-	-	12	1	1	1	1	1	0	1	0	0	1	1	1	1	1	1	0	0	0	0	0	0	0	0
2601954994	putative tRNA adenosine deaminase-associated protein	-	-	12	0	0	0	1	0	1	1	0	1	1	1	1	1	1	1	1	1	0	0	0	0	0	0
2601955898	Cytochrome c biogenesis protein CcdA	COG0785	CO	11	1	1	1	1	0	1	1	1	1	0	0	1	0	1	1	0	0	0	0	0	0	0	0
2601979206	two-component system, OmpR family, response regulator	COG0745	TK	11	1	1	1	1	1	0	0	0	0	1	1	1	1	1	1	0	0	0	0	0	0	0	0
2601978686	Polyphosphate glucokinase	COG1940	KG	11	1	1	1	1	1	1	1	1	1	0	0	0	0	0	0	1	1	0	0	0	0	0	0
2601978204	two component transcriptional regulator, LuxR family	COG2197	TK	11	1	1	1	1	1	1	1	1	1	0	0	0	0	0	0	1	1	0	0	0	0	0	0
2601977960	peptide/nickel transport system ATP-binding protein	COG0444	EP	11	1	1	1	1	1	1	1	0	0	1	1	0	0	1	1	0	0	0	0	0	0	0	0
2601977959	peptide/nickel transport system permease protein	COG1173	EP	11	1	1	1	1	1	1	1	0	0	1	1	0	0	1	1	0	0	0	0	0	0	0	0
2601977951	long-chain acyl-CoA synthetase	COG0318	IQ	11	1	1	1	1	1	1	1	1	1	0	0	0	0	0	0	1	1	0	0	0	0	0	0
2601977946	NADPH:quinone reductase	COG0604	CR	11	1	1	1	1	1	1	1	0	0	0	0	0	0	0	0	0	0	1	1	1	1	0	0
2601977535	two component transcriptional regulator, LuxR family	COG2197	TK	11	1	1	1	1	1	1	2	0	0	0	1	1	0	0	0	1	1	0	0	0	0	0	0
2601977388	hypothetical protein	COG0561	HR	11	1	1	1	1	1	1	1	1	1	0	0	0	0	0	0	1	1	0	0	0	0	0	0
2601977315	2-polyprenyl-6-methoxyphenol hydroxylase	COG0654	HC	11	1	1	1	1	1	1	1	1	1	0	1	1	0	0	0	0	0	0	0	0	0	0	0
2601980031	CDP-glycerol glycerophosphotransferase, TagB/SpsB family	COG1887	MI	11	1	1	0	1	1	1	1	0	0	1	0	1	1	1	1	0	0	0	0	0	0	0	0
2601980373	Transposase	COG3464	X	11	1	3	2	7	3	3	2	0	1	1	0	0	0	2	2	0	0	0	0	0	0	0	0
2601955899	Protein-disulfide isomerase	COG1651	O	11	1	1	1	1	0	1	1	1	1	0	0	1	0	1	1	0	0	0	0	0	0	0	0
2601957147	L-2-hydroxyglutarate oxidase LhgO	COG0579	G	11	0	0	1	0	0	1	1	1	1	0	1	0	1	1	1	1	1	0	0	0	0	0	0
2601964037	diaminopimelate decarboxylase	COG0019	E	11	1	1	1	1	0	1	0	0	0	1	1	1	1	1	1	0	0	0	0	0	0	0	0
2601980378	Transposase InsO and inactivated derivatives	COG2801	X	11	1	0	1	2	2	1	1	1	2	1	0	0	0	0	0	1	1	0	0	0	0	0	0
2601980157	glycine betaine/proline transport system substrate-binding protein	COG2113	E	11	1	1	1	1	1	1	0	0	0	0	1	1	1	1	1	0	0	0	0	0	0	0	0
2601980060	transcriptional regulator, GntR family	COG1725	K	11	0	1	1	1	1	1	0	0	0	1	1	1	1	1	1	0	0	0	0	0	0	0	0
2601980059	ABC-2 type transport system ATP-binding protein	COG1131	V	11	0	1	1	1	1	1	0	0	0	1	1	1	1	1	1	0	0	0	0	0	0	0	0
2601979798	Broad specificity phosphatase PhoE	COG0406	G	11	1	0	1	1	1	0	1	0	0	1	1	1	1	1	1	0	0	0	0	0	0	0	0
2601979791	Regulator of protease activity HflC, stomatin/prohibitin superfamily	COG0330	O	11	1	1	1	1	1	1	1	1	1	0	0	0	0	0	0	0	0	0	0	0	0	1	1
2601979450	choline/carnitine/betaine transport	COG1292	M	11	1	1	1	1	1	1	1	1	1	1	1	0	0	0	0	0	0	0	0	0	0	0	0
2601979446	hypothetical protein	COG0730	S	11	1	1	1	1	1	1	1	0	0	0	1	1	0	0	0	1	1	0	0	0	0	0	0
2601979084	energy-coupling factor transport system ATP-binding protein	COG1123	O	11	1	1	1	1	1	1	1	1	1	0	0	0	0	0	0	1	1	0	0	0	0	0	0
2601978963	putative glutamine amidotransferase	COG2071	E	11	1	1	1	1	1	1	1	1	1	0	0	1	0	1	0	0	0	0	0	0	0	0	0
2601978936	betaine-aldehyde dehydrogenase	COG1012	C	11	1	1	1	1	1	1	1	1	1	0	0	0	0	0	0	1	1	0	0	0	0	0	0
2601978794	selenocysteine-specific translation elongation factor SelB	COG3276	J	11	1	1	1	1	1	1	1	1	1	0	0	0	0	0	0	1	1	0	0	0	0	0	0
2601978784	sulfate permease, SulP family	COG0659	P	11	2	1	1	1	1	0	0	1	1	0	0	0	0	0	0	0	0	1	1	1	1	0	0
2601978715	DNA-binding transcriptional regulator, Lrp family	COG1522	K	11	1	1	1	1	1	1	1	1	1	0	0	0	0	0	0	1	1	0	0	0	0	0	0
2601978689	hypothetical protein	COG3022	P	11	1	1	1	1	1	1	1	1	1	0	0	0	0	0	0	1	1	0	0	0	0	0	0
2601978665	leucyl/phenylalanyl-tRNA--protein transferase	COG2360	O	11	1	1	1	1	1	1	1	1	1	0	0	0	0	0	0	1	1	0	0	0	0	0	0
2601978557	Glycosyltransferase involved in cell wall bisynthesis	COG0438	M	11	1	1	1	1	1	1	1	1	1	0	0	0	0	0	0	1	1	0	0	0	0	0	0
2601978542	Uncharacterized membrane protein	COG4243	S	11	1	1	1	1	1	1	1	1	1	0	0	0	0	0	0	1	1	0	0	0	0	0	0
2601978466	ribosome biogenesis GTPase	COG1162	J	11	1	1	1	1	1	1	1	1	1	0	0	0	0	0	0	1	1	0	0	0	0	0	0
2601978447	Alanine dehydrogenase	COG0686	E	11	1	1	1	1	1	1	1	1	1	0	0	0	0	0	0	0	0	0	0	1	1	0	0
2601978420	thymidine kinase	COG1435	F	11	1	1	1	1	1	1	1	1	1	0	0	0	0	0	0	1	1	0	0	0	0	0	0
2601978164	amino acid/polyamine/organocation transporter, APC superfamily	COG0531	E	11	1	1	1	1	1	1	0	0	0	0	0	1	1	1	0	1	1	0	0	0	0	0	0
2601978096	8-amino-7-oxononanoate synthase	COG0156	H	11	1	1	1	1	1	1	1	0	0	1	1	0	1	0	1	0	0	0	0	0	0	0	0
2601977957	peptide/nickel transport system substrate-binding protein	COG0747	E	11	1	1	1	1	1	1	1	0	0	1	1	0	0	1	1	0	0	0	0	0	0	0	0
2601977779	transcriptional regulator, GntR family	COG1802	K	11	1	1	1	1	1	1	1	1	1	0	0	0	0	0	0	1	1	0	0	0	0	0	0
2601977765	putative spermidine/putrescine transport system ATP-binding protein	COG3842	E	11	1	1	1	0	1	0	1	1	1	0	1	0	1	0	1	0	0	1	0	0	0	0	0
2601977763	Exonuclease III	COG0708	L	11	1	1	1	0	1	0	1	1	1	0	1	0	1	0	1	0	0	1	0	0	0	0	0
2601977683	hypothetical protein	COG2321	R	11	1	1	1	0	1	0	0	0	0	1	1	0	1	1	1	1	1	0	0	0	0	0	0
2601977602	ATP-dependent DNA helicase RecG	COG1200	L	11	1	1	1	1	1	1	1	1	1	0	0	0	0	0	0	1	1	0	0	0	0	0	0
2601977556	septum formation protein	COG0424	Q	11	1	1	1	1	1	1	1	1	1	0	0	0	0	0	0	1	1	0	0	0	0	0	0
2601977473	hippurate hydrolase	COG1473	R	11	1	1	1	1	1	1	1	0	0	0	0	1	1	0	0	1	1	0	0	0	0	0	0
2601977453	6-pyruvoyltetrahydropterin/6-carboxytetrahydropterin synthase	COG0720	H	11	1	1	1	1	1	1	1	1	1	0	1	1	0	0	0	0	0	0	0	0	0	0	0
2601977335	transcriptional regulator, IclR family	COG1414	K	11	1	1	1	1	1	1	1	0	0	1	1	1	1	0	0	0	0	0	0	0	0	0	0
2601977325	ATP-binding cassette, subfamily B	COG1132	V	11	1	1	1	1	1	1	0	0	0	0	0	1	0	1	1	1	1	0	0	0	0	0	0
2601977275	hypothetical protein	COG2358	R	11	1	1	1	1	1	1	0	1	1	0	0	0	1	1	1	0	0	0	0	0	0	0	0
2601977274	TRAP transporter, 4TM/12TM fusion protein	COG4666	R	11	1	1	1	1	1	1	0	1	1	0	0	0	1	1	1	0	0	0	0	0	0	0	0
2601977227	transcriptional regulator, LacI family	COG1609	K	11	1	1	1	1	1	1	1	1	1	0	0	0	0	0	0	1	1	0	0	0	0	0	0
2601977196	hypothetical protein	COG0730	S	11	1	1	1	1	1	1	1	1	1	0	0	0	0	0	0	1	1	0	0	0	0	0	0
2601977151	Ribosomal protein S18 acetylase RimI	COG0456	J	11	1	1	1	1	1	1	1	1	1	0	0	0	0	0	0	1	1	0	0	0	0	0	0
2601977122	Uncharacterized conserved protein YndB, AHSA1/START domain	COG3832	S	11	1	1	1	1	1	1	0	0	0	1	1	1	0	0	0	1	1	0	0	0	0	0	0
2601977020	Uncharacterized protein, linocin/CFP29 family	COG1659	S	11	1	1	1	1	1	0	0	0	0	1	1	1	1	1	1	0	0	0	0	0	0	0	0
2601976961	aminobenzoyl-glutamate transport protein	COG2978	H	11	1	1	1	1	1	1	1	0	0	1	1	0	1	1	0	0	0	0	0	0	0	0	0
2601976959	GntR family transcriptional regulator, transcriptional repressor for pyruvate dehydrogenase complex	COG2186	K	11	1	1	1	1	1	1	1	0	0	1	1	0	1	1	0	0	0	0	0	0	0	0	0
2601976921	Thiosulfate reductase cytochrome b subunit	COG4117	P	11	1	1	1	1	1	0	0	0	0	1	1	1	1	1	1	0	0	0	0	0	0	0	0
2601976913	arginine decarboxylase	COG1982	E	11	1	1	1	1	1	1	1	1	1	0	0	1	1	0	0	0	0	0	0	0	0	0	0
2601976912	DNA-binding transcriptional regulator, LysR family	COG0583	K	11	1	1	1	1	1	1	1	1	1	0	0	1	1	0	0	0	0	0	0	0	0	0	0
2601976834	membrane protein DedA, SNARE-associated domain	COG0586	S	11	1	1	1	1	1	1	1	1	1	0	0	0	0	0	0	1	1	0	0	0	0	0	0
2601976759	ElaA protein	COG2153	R	11	1	1	1	1	1	1	1	1	1	0	0	0	0	0	0	1	1	0	0	0	0	0	0
2601976608	glucose-6-phosphate isomerase	COG0166	G	11	1	1	1	1	1	1	1	1	1	0	0	0	0	0	0	1	1	0	0	0	0	0	0
2601976592	ribonuclease HI	COG0328	L	11	1	1	1	1	1	1	1	1	1	0	0	0	0	0	0	1	1	0	0	0	0	0	0
2601980051	DNA end-binding protein Ku	COG1273	L	11	1	0	0	1	1	1	1	1	1	1	1	0	0	1	1	0	0	0	0	0	0	0	0
2601953675	pyruvate dehydrogenase E1 component	COG2609	C	11	0	0	0	0	0	0	1	1	1	0	1	1	1	0	1	1	1	1	1	0	0	0	0
2636726657	acetyl-CoA C-acetyltransferase	COG0183	I	11	0	1	0	0	0	0	0	0	0	1	1	1	1	1	1	0	0	1	1	1	1	0	0
2601966955	hypothetical protein	-	-	11	1	0	1	0	0	0	0	1	1	1	1	0	1	1	1	1	1	0	0	0	0	0	0
2601980058	hypothetical protein	-	-	11	0	1	1	1	1	1	0	0	0	1	1	1	1	1	1	0	0	0	0	0	0	0	0
2601980026	Protein of unknown function (DUF421)	-	-	11	1	1	1	1	1	1	1	1	1	0	0	0	0	0	0	1	1	0	0	0	0	0	0
2601979682	hypothetical protein	-	-	11	1	1	1	1	1	1	1	1	1	0	0	0	0	0	0	1	1	0	0	0	0	0	0
2601979440	Lipase maturation factor	-	-	11	1	1	1	1	1	1	1	1	1	0	0	0	0	0	0	1	1	0	0	0	0	0	0
2601979266	C4-dicarboxylate transporter, DctM subunit	-	-	11	1	0	1	1	1	1	1	0	0	0	1	1	1	1	1	0	0	0	0	0	0	0	0
2601979209	protein of unknown function (DUF1707)	-	-	11	1	1	1	1	1	1	1	1	1	0	0	0	0	0	0	1	1	0	0	0	0	0	0
2601978979	transcriptional regulator, TetR family	-	-	11	1	1	1	1	1	1	1	1	1	0	0	1	1	0	0	0	0	0	0	0	0	0	0
2601978900	hypothetical protein	-	-	11	1	1	1	1	1	0	0	0	0	1	1	1	1	1	1	0	0	0	0	0	0	0	0
2601978626	hypothetical protein	-	-	11	1	1	1	1	1	1	1	1	1	0	0	0	0	0	0	1	1	0	0	0	0	0	0
2601978425	YrhK-like protein	-	-	11	1	1	1	1	1	1	1	1	1	0	0	0	0	0	0	1	1	0	0	0	0	0	0
2601978422	hypothetical protein	-	-	11	1	1	1	1	1	1	1	1	1	0	0	0	0	0	0	1	1	0	0	0	0	0	0
2601978306	aminopeptidase Y	-	-	11	1	1	1	1	1	1	1	1	1	0	0	0	0	0	0	1	1	0	0	0	0	0	0
2601978301	methyltransferase, FkbM family	-	-	11	1	1	1	1	1	1	1	1	1	0	0	0	0	0	0	1	1	0	0	0	0	0	0
2601978169	Acetyltransferase (GNAT) family protein	-	-	11	1	1	1	1	1	1	1	1	1	0	0	0	0	0	0	1	1	0	0	0	0	0	0
2601978126	hypothetical protein	-	-	11	1	1	1	1	1	1	1	1	1	0	0	0	0	0	0	1	1	0	0	0	0	0	0
2601978105	TadE-like protein	-	-	11	1	1	1	0	1	1	0	0	1	1	1	1	0	1	1	0	0	0	0	0	0	0	0
2601977961	peptide/nickel transport system ATP-binding protein	-	-	11	1	1	1	1	1	1	1	0	0	1	1	0	0	1	1	0	0	0	0	0	0	0	0
2601977657	hypothetical protein	-	-	11	1	1	1	1	1	1	1	1	1	0	0	0	0	0	0	1	1	0	0	0	0	0	0
2601977493	hypothetical protein	-	-	11	1	1	1	1	1	1	1	1	1	0	0	0	0	0	0	1	1	0	0	0	0	0	0
2601977075	FtsX-like permease family protein	-	-	11	1	1	1	1	1	1	1	1	1	0	0	0	0	0	0	1	1	0	0	0	0	0	0
2601953555	hypothetical protein	-	-	11	3	0	0	1	0	0	1	1	1	0	0	0	0	1	1	1	0	0	2	1	0	1	0
2601956925	RDD family protein	-	-	11	0	0	0	1	0	1	1	0	0	1	1	1	1	1	1	1	1	0	0	0	0	0	0
2601978965	NAD(P)-dependent dehydrogenase, short-chain alcohol dehydrogenase family	COG1028	IQR	10	1	1	1	1	1	1	1	1	1	0	0	1	0	0	0	0	0	0	0	0	0	0	0
2601977371	NAD(P)-dependent dehydrogenase, short-chain alcohol dehydrogenase family	COG1028	IQR	10	1	1	1	1	1	0	1	1	1	0	0	0	0	0	0	1	1	0	0	0	0	0	0
2601979298	meso-butanediol dehydrogenase / (S,S)-butanediol dehydrogenase / diacetyl reductase	COG1028	IQR	10	1	1	0	1	1	1	0	0	0	0	1	1	1	1	1	0	0	0	0	0	0	0	0
2601964490	Acyl-CoA synthetase (AMP-forming)/AMP-acid ligase II	COG0318	IQ	10	1	1	1	1	0	0	0	0	0	1	1	1	1	1	1	0	0	0	0	0	0	0	0
2601978975	choline dehydrogenase	COG2303	IR	10	1	1	1	1	1	1	1	1	0	0	0	1	1	0	0	0	0	0	0	0	0	0	0
2601978408	two component transcriptional regulator, LuxR family	COG2197	TK	10	1	1	1	1	1	1	1	0	0	1	1	1	0	0	0	0	0	0	0	0	0	0	0
2601977958	peptide/nickel transport system permease protein	COG0601	EP	10	1	1	1	1	1	1	1	0	0	1	1	0	0	0	1	0	0	0	0	0	0	0	0
2601977828	Protein N-acetyltransferase, RimJ/RimL family	COG1670	JO	10	1	1	1	1	1	1	1	1	1	1	0	0	0	0	0	0	0	0	0	0	0	0	0
2601954931	polar amino acid transport system substrate-binding protein	COG0834	ET	10	0	1	0	0	0	1	1	1	1	1	1	1	1	0	0	0	1	0	0	0	0	0	0
2601955332	NADP-dependent 3-hydroxy acid dehydrogenase YdfG	COG4221	C	10	0	1	1	1	0	0	1	0	1	1	0	0	0	0	0	0	0	1	1	1	1	0	0
2601953312	butyryl-CoA dehydrogenase	COG1960	I	10	0	0	1	0	0	0	1	1	1	1	1	1	1	1	1	0	0	0	0	0	0	0	0
2601967167	transcriptional attenuator, LytR family	COG1316	M	10	0	1	1	1	0	0	0	1	1	1	1	1	1	1	0	0	0	0	0	0	0	0	0
2601966956	phenylacetate-CoA ligase	COG1541	H	10	1	0	1	0	0	0	0	1	1	0	1	0	1	1	1	1	1	0	0	0	0	0	0
2601980250	Uncharacterized membrane protein YdjX, TVP38/TMEM64 family, SNARE-associated domain	COG0398	S	10	1	1	1	1	1	1	1	1	1	0	1	0	0	0	0	0	0	0	0	0	0	0	0
2601980223	ribonucleoside-diphosphate reductase class Ib beta subunit	COG0208	F	10	1	1	1	1	1	0	0	0	0	0	0	0	0	1	1	0	0	1	0	2	0	0	1
2601980057	hypothetical protein	COG0701	S	10	1	1	1	1	1	1	1	0	0	1	1	0	1	0	0	0	0	0	0	0	0	0	0
2601979877	solute:Na+ symporter, SSS family	COG0591	E	10	0	1	1	1	1	1	1	0	0	0	1	1	0	0	0	1	1	0	0	0	0	0	0
2601979797	glutaconate CoA-transferase subunit A	COG1788	I	10	1	1	1	1	1	0	1	0	1	1	1	0	1	0	0	0	0	0	0	0	0	0	0
2601979796	glutaconate CoA-transferase subunit B	COG2057	I	10	1	1	1	1	1	0	1	0	1	1	1	0	1	0	0	0	0	0	0	0	0	0	0
2601979782	hypothetical protein	COG3224	R	10	0	0	1	0	1	0	1	1	1	0	0	1	0	1	1	1	1	0	0	0	0	0	0
2601979772	hypothetical protein	COG3324	R	10	1	1	1	1	1	1	0	0	0	0	1	0	1	0	0	1	1	0	0	0	0	0	0
2601979428	N-carbamoyl-L-amino-acid hydrolase	COG0624	E	10	1	1	1	1	1	1	1	1	1	0	0	1	0	0	0	0	0	0	0	0	0	0	0
2601979334	methyl acetate hydrolase	COG1680	V	10	1	0	1	1	1	1	0	0	1	1	0	0	1	1	1	0	0	0	0	0	0	0	0
2601979333	Acetyl esterase/lipase	COG0657	I	10	1	0	1	1	1	1	0	0	1	1	0	0	1	1	1	0	0	0	0	0	0	0	0
2601979235	D-amino-acid dehydrogenase	COG0665	E	10	1	1	1	1	1	1	1	0	0	0	0	0	1	1	1	0	0	0	0	0	0	0	0
2601978994	putative ABC transport system ATP-binding protein	COG1132	V	10	1	1	1	1	1	1	1	1	1	0	0	0	0	1	0	0	0	0	0	0	0	0	0
2601978977	Predicted arabinose efflux permease, MFS family	COG2814	G	10	1	1	1	1	1	0	0	1	1	0	0	0	0	1	0	0	0	0	0	1	1	0	0
2601978966	transcriptional regulator, GntR family	COG2186	K	10	1	1	1	1	1	1	1	1	1	0	0	1	0	0	0	0	0	0	0	0	0	0	0
2601978964	Acyl-CoA reductase	COG1012	C	10	1	1	1	1	1	1	1	1	1	0	0	1	0	0	0	0	0	0	0	0	0	0	0
2601978962	L-glutamine synthetase	COG0174	E	10	1	1	1	1	1	1	1	1	1	0	0	1	0	0	0	0	0	0	0	0	0	0	0
2601978898	putative ATPase	COG2256	L	10	1	1	1	1	1	1	1	1	1	0	0	0	0	0	0	0	0	1	0	0	0	0	0
[truncated: 23,383 more rows]

## Sheet: Gene list
Orthologous gene clusters in the 23 Brevibacterium genomes (the IMG locus tags are indicated for each orthologous cluster)
Orthologous cluster IDa	Predicted protein product	COG IDb	COG Categoryc	Straind Number of strains	B. aurantiacum 8(6)	B. aurantiacum CNRZ 920	B. aurantiacum 6(3)	B. aurantiacum ATCC 9174	B. aurantiacum ATCC 9175*	B. sandarakinum DSM 22082*	B. sp. 239c	B. antiquum CNRZ 918	B. antiquum P10	B. iodinum ATCC 49514*	B. sp. AE038-8	B. siliguriense DSM 23676*	B. linens VCM10	B. linens ATCC 9172*	B. linens Mu101	B. casei CIP 102111*	B. casei S18	B. album DSM 18261*	B. senegalense JC43*	B. sp. Mu109	B. jeotgali SJ5-8*	B. mcbrellneri ATCC 49030*	B. ravenspurgense 5401308*
2601976842	3-oxoacyl-[acyl-carrier protein] reductase	COG1028	IQR	23	Ga0063698_03548	Ga0063691_01496	Ga0063697_03107	BlinB01001540	Ga0063690_00289	Ga0074739_3497	Ga0063696_03706	Ga0063689_00033	Ga0063701_00031	Ga0063693_01840	Ga0077612_11739	Ga0074751_1942	AD89DRAFT_02855	Ga0063694_00048	Ga0063699_00044	Ga0063692_00766	S272_02646	K318DRAFT_3629	HGBRDRAFT_02639	Ga0063700_00509	Ga0063679_02129	HMPREF0183_2411	Y1ADRAFT_01363
2601976697	Diadenosine tetraphosphate (Ap4A) hydrolase	COG0537	FGR	23	Ga0063698_00123	Ga0063691_00052	Ga0063697_01516	BlinB01000177	Ga0063690_00144	Ga0074739_3781	Ga0063696_00816	Ga0063689_00175	Ga0063701_00172	Ga0063693_02923	Ga0077612_11526	Ga0074751_2122	AD89DRAFT_01342	Ga0063694_00198	Ga0063699_00211	Ga0063692_00928	S272_01349	K318DRAFT_2514	HGBRDRAFT_00278	Ga0063700_00470	Ga0063679_00587	HMPREF0183_1757	Y1ADRAFT_01181
2601976587	3-oxoacyl-[acyl-carrier-protein] reductase	COG1028	IQR	23	Ga0063698_00231	Ga0063691_00160	Ga0063697_01625	BlinB01000067	Ga0063690_00033	Ga0074739_3890	Ga0063696_00704	Ga0063689_00282	Ga0063701_00279	Ga0063693_00658	Ga0077612_115136	Ga0074751_2231	AD89DRAFT_01917	Ga0063694_00306	Ga0063699_00319	Ga0063692_01041	S272_00737	K318DRAFT_2629	HGBRDRAFT_00170	Ga0063700_00364	Ga0063679_00483	HMPREF0183_0419	Y1ADRAFT_01074
2601980063	ferredoxin--NADP+ reductase	COG0493	ER	23	Ga0063698_03432 Ga0063698_02949	Ga0063691_02471 Ga0063691_02146	Ga0063697_03005 Ga0063697_01423	BlinB01002021 BlinB01001373	Ga0063690_03518 Ga0063690_02689	Ga0074739_0653 Ga0074739_0631	Ga0063696_04112	Ga0063689_01351	Ga0063701_02742	Ga0063693_02427 Ga0063693_01990	Ga0077612_118181 Ga0077612_11867	Ga0074751_3086 Ga0074751_0039	AD89DRAFT_00157 AD89DRAFT_00105	Ga0063694_03263 Ga0063694_02904	Ga0063699_03397 Ga0063699_01522	Ga0063692_01516 Ga0063692_01477	S272_02258 S272_02231	K318DRAFT_0627	HGBRDRAFT_02249	Ga0063700_01376	Ga0063679_00086	HMPREF0183_2049	Y1ADRAFT_00629
2601979620	acyl carrier protein	COG0236	IQ	23	Ga0063698_04108 Ga0063698_00405	Ga0063691_03064	Ga0063697_02958	BlinB01000987	Ga0063690_03073	Ga0074739_4042	Ga0063696_03549	Ga0063689_00428	Ga0063701_02301	Ga0063693_02329	Ga0077612_120358	Ga0074751_2374	AD89DRAFT_00190	Ga0063694_00916	Ga0063699_00467	Ga0063692_01204	S272_00580	K318DRAFT_1899	HGBRDRAFT_00022	Ga0063700_00613	Ga0063679_02832	HMPREF0183_1675	Y1ADRAFT_01397
2601979619	3-oxoacyl-[acyl-carrier-protein] synthase II	COG0304	IQ	23	Ga0063698_00406	Ga0063691_03065	Ga0063697_02959	BlinB01000988	Ga0063690_03072	Ga0074739_4043	Ga0063696_03548	Ga0063689_00429	Ga0063701_02302	Ga0063693_02330	Ga0077612_120357	Ga0074751_2375	AD89DRAFT_00191	Ga0063694_00915	Ga0063699_00468	Ga0063692_01205	S272_00579	K318DRAFT_1900	HGBRDRAFT_00021	Ga0063700_00612	Ga0063679_02831	HMPREF0183_1676	Y1ADRAFT_01398
2601979395	dihydroxyacid dehydratase	COG0129	EG	23	Ga0063698_03026	Ga0063691_01066	Ga0063697_03287	BlinB01001191	Ga0063690_02848	Ga0074739_3206	Ga0063696_03109	Ga0063689_01472	Ga0063701_00660	Ga0063693_00799	Ga0077612_120519	Ga0074751_1605	AD89DRAFT_02460	Ga0063694_00387	Ga0063699_02292	Ga0063692_03108	S272_02373	K318DRAFT_0269	HGBRDRAFT_01739	Ga0063700_03040	Ga0063679_00773	HMPREF0183_0129	Y1ADRAFT_00772
2601979380	ketol-acid reductoisomerase	COG0059	EH	23	Ga0063698_03011	Ga0063691_01076	Ga0063697_02706	BlinB01001175	Ga0063690_02833	Ga0074739_3222	Ga0063696_03126	Ga0063689_01488	Ga0063701_00676	Ga0063693_00818	Ga0077612_120505	Ga0074751_1626	AD89DRAFT_02480	Ga0063694_00403	Ga0063699_01843	Ga0063692_03123	S272_01858	K318DRAFT_0255	HGBRDRAFT_01727	Ga0063700_03002	Ga0063679_00786	HMPREF0183_0119	Y1ADRAFT_00793
2601979118	inorganic pyrophosphatase	COG0221	CP	23	Ga0063698_02859	Ga0063691_02237	Ga0063697_01331	BlinB01001811	Ga0063690_02571	Ga0074739_0743	Ga0063696_01047	Ga0063689_01267	Ga0063701_01176	Ga0063693_01554	Ga0077612_11120	Ga0074751_3181	AD89DRAFT_01521	Ga0063694_02948	Ga0063699_01434	Ga0063692_01607	S272_03116	K318DRAFT_0717	HGBRDRAFT_02317	Ga0063700_00051	Ga0063679_00151	HMPREF0183_1258	Y1ADRAFT_00556
2601978911	teichoic acid transport system ATP-binding protein	COG1134	GM	23	Ga0063698_02488	Ga0063691_01685	Ga0063697_02141	BlinB01002958	Ga0063690_02362	Ga0074739_1333	Ga0063696_02505	Ga0063689_00993	Ga0063701_02048	Ga0063693_02002	Ga0077612_118162	Ga0074751_0058	AD89DRAFT_00169	Ga0063694_02917	Ga0063699_03244	Ga0063692_02339	S272_01455	K318DRAFT_1515	HGBRDRAFT_01029	Ga0063700_01035	Ga0063679_01404	HMPREF0183_1395	Y1ADRAFT_01970
2601978180	two component transcriptional regulator, LuxR family	COG2197	TK	23	Ga0063698_01082	Ga0063691_03231	Ga0063697_00333	BlinB01000456	Ga0063690_01629	Ga0074739_2373	Ga0063696_01437	Ga0063689_02719	Ga0063701_02128	Ga0063693_00535	Ga0077612_122664	Ga0074751_0846	AD89DRAFT_02198	Ga0063694_02465	Ga0063699_02652	Ga0063692_00353	S272_02172	K318DRAFT_0953	HGBRDRAFT_01379	Ga0063700_02972	Ga0063679_00345	HMPREF0183_1041	Y1ADRAFT_00362
2601978034	Superfamily II DNA or RNA helicase	COG1061	KL	23	Ga0063698_01105	Ga0063691_03164	Ga0063697_01116	BlinB01002439	Ga0063690_01483	Ga0074739_0537	Ga0063696_00006	Ga0063689_01909	Ga0063701_03216	Ga0063693_01235	Ga0077612_1146	Ga0074751_2977	AD89DRAFT_02738	Ga0063694_02589	Ga0063699_02120	Ga0063692_02451	S272_00005	K318DRAFT_3219	HGBRDRAFT_01875	Ga0063700_02227	Ga0063679_02092	HMPREF0183_2365	Y1ADRAFT_01758
2601978011	ribose-phosphate pyrophosphokinase	COG0462	FE	23	Ga0063698_01128	Ga0063691_03141	Ga0063697_01093	BlinB01002417	Ga0063690_01460	Ga0074739_0515	Ga0063696_00029	Ga0063689_01886	Ga0063701_03194	Ga0063693_01212	Ga0077612_11429	Ga0074751_2954	AD89DRAFT_01123	Ga0063694_02566	Ga0063699_02143	Ga0063692_02474	S272_00028	K318DRAFT_3242	HGBRDRAFT_01898	Ga0063700_02250	Ga0063679_02069	HMPREF0183_2338	Y1ADRAFT_01739
2601977529	two-component system, OmpR family, response regulator MtrA	COG0745	TK	23	Ga0063698_01342	Ga0063691_01942	Ga0063697_00877	BlinB01003081	Ga0063690_00978	Ga0074739_0295	Ga0063696_00249	Ga0063689_01718	Ga0063701_01251	Ga0063693_02184	Ga0077612_1255	Ga0074751_2753	AD89DRAFT_00631	Ga0063694_02378	Ga0063699_01640	Ga0063692_02643	S272_00187	K318DRAFT_3339	HGBRDRAFT_01978	Ga0063700_02102	Ga0063679_01983	HMPREF0183_1499	Y1ADRAFT_01682
2601977244	two-component system, OmpR family, response regulator RegX3	COG0745	TK	23	Ga0063698_00817	Ga0063691_03180	Ga0063697_00119	BlinB01002054	Ga0063690_00693	Ga0074739_2583	Ga0063696_02873	Ga0063689_01963	Ga0063701_01829	Ga0063693_00348	Ga0077612_117125	Ga0074751_1057	AD89DRAFT_02271	Ga0063694_01674	Ga0063699_01552	Ga0063692_00586	S272_02919	K318DRAFT_1333	HGBRDRAFT_00923	Ga0063700_00982	Ga0063679_01308	HMPREF0183_0187	Y1ADRAFT_01853
2601977190	phage shock protein A (PspA) family protein	COG1842	KT	23	Ga0063698_00763	Ga0063691_02886	Ga0063697_00065	BlinB01000571	Ga0063690_00639	Ga0074739_2637	Ga0063696_03485	Ga0063689_02013	Ga0063701_01780	Ga0063693_00268	Ga0077612_117173	Ga0074751_1105	AD89DRAFT_03103	Ga0063694_01628	Ga0063699_01598	Ga0063692_00634	S272_00979	K318DRAFT_1292	HGBRDRAFT_00878	Ga0063700_00934	Ga0063679_01262	HMPREF0183_0230	Y1ADRAFT_01812
2601977186	two-component system, OmpR family, response regulator	COG0745	TK	23	Ga0063698_00759	Ga0063691_02890	Ga0063697_00061	BlinB01000575	Ga0063690_00635	Ga0074739_2641	Ga0063696_03481	Ga0063689_02018	Ga0063701_01775	Ga0063693_00264	Ga0077612_117177	Ga0074751_1109	AD89DRAFT_03107	Ga0063694_01624	Ga0063699_01602	Ga0063692_00638	S272_00975	K318DRAFT_1288	HGBRDRAFT_00873	Ga0063700_00930	Ga0063679_01258	HMPREF0183_0234	Y1ADRAFT_01808
2601977183	DNA excision repair protein ERCC-3	COG1061	KL	23	Ga0063698_00756	Ga0063691_02893	Ga0063697_00058	BlinB01000578	Ga0063690_00632	Ga0074739_2644	Ga0063696_03478	Ga0063689_02021	Ga0063701_01772	Ga0063693_00260	Ga0077612_117181	Ga0074751_1121	AD89DRAFT_03111	Ga0063694_01620	Ga0063699_01606	Ga0063692_00642	S272_00971	K318DRAFT_1280	HGBRDRAFT_00867	Ga0063700_00924	Ga0063679_01252	HMPREF0183_0236	Y1ADRAFT_01805
2601976694	DNA-binding regulatory protein, YebC/PmpR family	COG0217	KJ	23	Ga0063698_00126	Ga0063691_00055	Ga0063697_01519	BlinB01000174	Ga0063690_00141	Ga0074739_3784	Ga0063696_00813	Ga0063689_00178	Ga0063701_00175	Ga0063693_02920	Ga0077612_11529	Ga0074751_2125	AD89DRAFT_01339	Ga0063694_00201	Ga0063699_00214	Ga0063692_00932	S272_01353	K318DRAFT_2517	HGBRDRAFT_00275	Ga0063700_00467	Ga0063679_00584	HMPREF0183_1760	Y1ADRAFT_01178
2601976687	GTP pyrophosphokinase	COG0317	TK	23	Ga0063698_00133	Ga0063691_00062	Ga0063697_01526	BlinB01000167	Ga0063690_00134	Ga0074739_3791	Ga0063696_00805	Ga0063689_00186	Ga0063701_00183	Ga0063693_02913	Ga0077612_11536	Ga0074751_2132	AD89DRAFT_01332	Ga0063694_00208	Ga0063699_00221	Ga0063692_00940	S272_01361	K318DRAFT_2524	HGBRDRAFT_00268	Ga0063700_00460	Ga0063679_00577	HMPREF0183_1767	Y1ADRAFT_01171
2601976659	carbamoyl-phosphate synthase large subunit	COG0458	EF	23	Ga0063698_00159	Ga0063691_00088	Ga0063697_01553	BlinB01000138	Ga0063690_00105	Ga0074739_3816	Ga0063696_00779	Ga0063689_00211	Ga0063701_00208	Ga0063693_00733	Ga0077612_11561	Ga0074751_2156	AD89DRAFT_01306	Ga0063694_00233	Ga0063699_00246	Ga0063692_00964	S272_01385	K318DRAFT_2548	HGBRDRAFT_00243	Ga0063700_00436	Ga0063679_00553	HMPREF0183_1818	Y1ADRAFT_01147
2601976628	response regulator receiver and ANTAR domain protein	COG3707	TK	23	Ga0063698_00190	Ga0063691_00119	Ga0063697_01584	BlinB01000108	Ga0063690_00074	Ga0074739_3848	Ga0063696_00747	Ga0063689_00242	Ga0063701_00239	Ga0063693_00700	Ga0077612_11593	Ga0074751_2189	AD89DRAFT_01275	Ga0063694_00264	Ga0063699_00277	Ga0063692_00999	S272_01417	K318DRAFT_2583	HGBRDRAFT_00213	Ga0063700_00406	Ga0063679_00525	HMPREF0183_1022	Y1ADRAFT_01116
2601976605	protoheme IX farnesyltransferase	COG0109	HI	23	Ga0063698_00213	Ga0063691_00142	Ga0063697_01607	BlinB01000085	Ga0063690_00051	Ga0074739_3872	Ga0063696_00722	Ga0063689_00265	Ga0063701_00262	Ga0063693_00676	Ga0077612_115118	Ga0074751_2214	AD89DRAFT_01936	Ga0063694_00288	Ga0063699_00301	Ga0063692_01023	S272_01441	K318DRAFT_2609	HGBRDRAFT_00189	Ga0063700_00382	Ga0063679_00501	HMPREF0183_0998	Y1ADRAFT_01091
2601979221	aldehyde dehydrogenase	COG1012	C	23	Ga0063698_03417 Ga0063698_03341	Ga0063691_02456 Ga0063691_00508	Ga0063697_03020 Ga0063697_01201	BlinB01002007 BlinB01001640	Ga0063690_02674 Ga0063690_01280	Ga0074739_0871 Ga0074739_0614	Ga0063696_03364 Ga0063696_01177	Ga0063689_03269 Ga0063689_01162	Ga0063701_02971 Ga0063701_00999	Ga0063693_02820 Ga0063693_02599	Ga0077612_11641 Ga0077612_11032	Ga0074751_3290 Ga0074751_3056	AD89DRAFT_02152 AD89DRAFT_00073	Ga0063694_02845 Ga0063694_02612	Ga0063699_02577 Ga0063699_01340	Ga0063692_01461	S272_02274	K318DRAFT_1014	HGBRDRAFT_00649	Ga0063700_02648	Ga0063679_01799	HMPREF0183_1340	Y1ADRAFT_00453
2601978916	UDP-glucose pyrophosphorylase	COG1210	M	23	Ga0063698_03670 Ga0063698_00734	Ga0063691_03324	Ga0063697_02146 Ga0063697_00036	BlinB01002954 BlinB01000599	Ga0063690_02367 Ga0063690_00610	Ga0074739_2666	Ga0063696_03455	Ga0063689_02041 Ga0063689_00998	Ga0063701_01752	Ga0063693_00240	Ga0077612_117201	Ga0074751_1142	AD89DRAFT_03024	Ga0063694_03435	Ga0063699_03048 Ga0063699_01629	Ga0063692_00663	S272_00949	K318DRAFT_1261	HGBRDRAFT_00845	Ga0063700_00890	Ga0063679_01224	HMPREF0183_1888	Y1ADRAFT_01783
2601980274	argininosuccinate lyase	COG0165	E	23	Ga0063698_02095	Ga0063691_03542	Ga0063697_03603	BlinB01003667	Ga0063690_03729	Ga0074739_3455	Ga0063696_01219	Ga0063689_03128	Ga0063701_02978	Ga0063693_03136	Ga0077612_112133	Ga0074751_1895	AD89DRAFT_03056	Ga0063694_03184	Ga0063699_02591	Ga0063692_03074	S272_03223	K318DRAFT_0028	HGBRDRAFT_01541	Ga0063700_00666	Ga0063679_00959	HMPREF0183_1151	Y1ADRAFT_00959
2601980271	ornithine carbamoyltransferase	COG0078	E	23	Ga0063698_02093	Ga0063691_03544	Ga0063697_03601	BlinB01003665	Ga0063690_03726	Ga0074739_3453	Ga0063696_01221	Ga0063689_03126	Ga0063701_02980	Ga0063693_03134	Ga0077612_112131	Ga0074751_1893	AD89DRAFT_03054	Ga0063694_03182	Ga0063699_02593	Ga0063692_03072	S272_03225	K318DRAFT_0031	HGBRDRAFT_01544	Ga0063700_00669	Ga0063679_00956	HMPREF0183_1148	Y1ADRAFT_00955
2601980269	N-acetylglutamate kinase	COG0548	E	23	Ga0063698_02091	Ga0063691_03546	Ga0063697_03599	BlinB01003663	Ga0063690_03724	Ga0074739_3451	Ga0063696_01223	Ga0063689_03124	Ga0063701_02982	Ga0063693_03132	Ga0077612_112129	Ga0074751_1891	AD89DRAFT_03052	Ga0063694_03180	Ga0063699_02595	Ga0063692_03070	S272_03227	K318DRAFT_0033	HGBRDRAFT_01546	Ga0063700_00671	Ga0063679_00954	HMPREF0183_1146	Y1ADRAFT_00953
2601980203	GMP synthase (glutamine-hydrolyzing)	COG0519	F	23	Ga0063698_02814	Ga0063691_01850	Ga0063697_01789	BlinB01002266	Ga0063690_03658	Ga0074739_2981	Ga0063696_02999	Ga0063689_02753	Ga0063701_02201	Ga0063693_00050	Ga0077612_119283	Ga0074751_1389	AD89DRAFT_00278	Ga0063694_01087	Ga0063699_01124	Ga0063692_02765	S272_00812	K318DRAFT_1131	HGBRDRAFT_00746	Ga0063700_01727	Ga0063679_01893	HMPREF0183_0851	Y1ADRAFT_02114
2601980200	IMP dehydrogenase	COG0516	F	23	Ga0063698_02817	Ga0063691_01847	Ga0063697_01786	BlinB01002263	Ga0063690_03655	Ga0074739_2978	Ga0063696_03002	Ga0063689_02750	Ga0063701_02204	Ga0063693_00053	Ga0077612_119286	Ga0074751_1386	AD89DRAFT_00281	Ga0063694_01090	Ga0063699_01127	Ga0063692_02762	S272_00815	K318DRAFT_1135	HGBRDRAFT_00751	Ga0063700_01732	Ga0063679_01897	HMPREF0183_0848	Y1ADRAFT_02117
2601980139	dCTP deaminase	COG0717	F	23	Ga0063698_02611	Ga0063691_01230	Ga0063697_00463	BlinB01000883	Ga0063690_03594	Ga0074739_2231	Ga0063696_01586	Ga0063689_02492	Ga0063701_02626	Ga0063693_02294	Ga0077612_122524	Ga0074751_0719	AD89DRAFT_03119	Ga0063694_01398	Ga0063699_02024	Ga0063692_00208	S272_01045	K318DRAFT_1670	HGBRDRAFT_02521	Ga0063700_01439	Ga0063679_01695	HMPREF0183_0670	Y1ADRAFT_00022
2601980066	hypothetical protein	COG1666	S	23	Ga0063698_02952	Ga0063691_02143	Ga0063697_01426	BlinB01001370	Ga0063690_03521	Ga0074739_0650	Ga0063696_03804	Ga0063689_01354	Ga0063701_02739	Ga0063693_02425	Ga0077612_11862	Ga0074751_3082	AD89DRAFT_00103	Ga0063694_03278	Ga0063699_01524	Ga0063692_01510	S272_02237	K318DRAFT_0623	HGBRDRAFT_02244	Ga0063700_01372	Ga0063679_00082	HMPREF0183_2115	Y1ADRAFT_00630
2601979952	phosphoribosylformylglycinamidine synthase	COG0046	F	23	Ga0063698_04026	Ga0063691_03357	Ga0063697_03480	BlinB01002765	Ga0063690_03406	Ga0074739_1198	Ga0063696_02261	Ga0063689_02961	Ga0063701_02528	Ga0063693_01705	Ga0077612_118316	Ga0074751_3476	AD89DRAFT_02760	Ga0063694_03461	Ga0063699_02436	Ga0063692_02439	S272_02783	K318DRAFT_1532	HGBRDRAFT_01037	Ga0063700_01043	Ga0063679_01412	HMPREF0183_1387	Y1ADRAFT_01959
2601979951	UPF0176 protein	COG1054	R	23	Ga0063698_04025	Ga0063691_03356	Ga0063697_03479	BlinB01002766	Ga0063690_03405	Ga0074739_1197	Ga0063696_02262	Ga0063689_02962	Ga0063701_02527	Ga0063693_01704	Ga0077612_118317	Ga0074751_3475	AD89DRAFT_02759	Ga0063694_03462	Ga0063699_02435	Ga0063692_02440	S272_02782	K318DRAFT_1531	HGBRDRAFT_01036	Ga0063700_01041	Ga0063679_01410	HMPREF0183_1383	Y1ADRAFT_01957
2601979897	Adenylosuccinate synthetase	COG0104	F	23	Ga0063698_03613	Ga0063691_03488	Ga0063697_03389	BlinB01002727	Ga0063690_03351	Ga0074739_1235	Ga0063696_02213	Ga0063689_02934	Ga0063701_02555	Ga0063693_01741	Ga0077612_118290	Ga0074751_3505	AD89DRAFT_02785	Ga0063694_02022	Ga0063699_02464	Ga0063692_02396	S272_02816	K318DRAFT_1548	HGBRDRAFT_01039	Ga0063700_01044	Ga0063679_01413	HMPREF0183_1391	Y1ADRAFT_01966
2601979718	inosine-5'-monophosphate dehydrogenase	COG0516	F	23	Ga0063698_03838	Ga0063691_01822	Ga0063697_01761	BlinB01001675	Ga0063690_03171	Ga0074739_2953	Ga0063696_03029	Ga0063689_02889	Ga0063701_02230	Ga0063693_00077	Ga0077612_119312	Ga0074751_1362	AD89DRAFT_00307	Ga0063694_01112	Ga0063699_01150	Ga0063692_02738	S272_00837	K318DRAFT_1150	HGBRDRAFT_00760	Ga0063700_01742	Ga0063679_01906	HMPREF0183_0842	Y1ADRAFT_02123
2601979708	chaperonin GroEL	COG0459	O	23	Ga0063698_03826	Ga0063691_01812	Ga0063697_01749	BlinB01001686	Ga0063690_03161	Ga0074739_2940	Ga0063696_03041	Ga0063689_02878	Ga0063701_02241	Ga0063693_00088	Ga0077612_119322	Ga0074751_1350	AD89DRAFT_01774	Ga0063694_01122	Ga0063699_01160	Ga0063692_02732	S272_00845	K318DRAFT_1164	HGBRDRAFT_00768	Ga0063700_02782	Ga0063679_01922	HMPREF0183_1848	Y1ADRAFT_02127
2601979707	chaperonin GroES	COG0234	O	23	Ga0063698_03825	Ga0063691_01811	Ga0063697_01748	BlinB01001687	Ga0063690_03160	Ga0074739_2939	Ga0063696_03042	Ga0063689_02877	Ga0063701_02242	Ga0063693_00089	Ga0077612_119323	Ga0074751_1349	AD89DRAFT_01775	Ga0063694_01123	Ga0063699_01161	Ga0063692_02731	S272_00846	K318DRAFT_1165	HGBRDRAFT_00769	Ga0063700_02781	Ga0063679_01923	HMPREF0183_1849	Y1ADRAFT_02128
2601979662	pyruvate dehydrogenase E1 component beta subunit	COG0022	C	23	Ga0063698_02628	Ga0063691_01247	Ga0063697_00480	BlinB01000866	Ga0063690_03115	Ga0074739_2213	Ga0063696_01608	Ga0063689_02474	Ga0063701_03056	Ga0063693_02718	Ga0077612_122503	Ga0074751_0697	AD89DRAFT_02330	Ga0063694_01415	Ga0063699_00989	Ga0063692_00190	S272_01062	K318DRAFT_1756	HGBRDRAFT_02481	Ga0063700_01467	Ga0063679_01730	HMPREF0183_0613	Y1ADRAFT_00300
2601979659	large subunit ribosomal protein L28	COG0227	J	23	Ga0063698_02625	Ga0063691_01244	Ga0063697_00477	BlinB01000869	Ga0063690_03112	Ga0074739_2217	Ga0063696_01604	Ga0063689_02478	Ga0063701_03060	Ga0063693_02715	Ga0077612_122510	Ga0074751_0704	AD89DRAFT_02337	Ga0063694_01412	Ga0063699_00992	Ga0063692_00194	S272_01059	K318DRAFT_1753	HGBRDRAFT_02486	Ga0063700_01463	Ga0063679_01726	HMPREF0183_0616	Y1ADRAFT_00302
2601979658	LSU ribosomal protein L33P	COG0267	J	23	Ga0063698_02624	Ga0063691_01243	Ga0063697_00476	BlinB01000870	Ga0063690_03111	Ga0074739_2218	Ga0063696_01603	Ga0063689_02479	Ga0063701_03061	Ga0063693_02714	Ga0077612_122511	Ga0074751_0705	AD89DRAFT_02338	Ga0063694_01411	Ga0063699_00993	Ga0063692_00195	S272_01058	K318DRAFT_1752	HGBRDRAFT_02487	Ga0063700_01462	Ga0063679_01725	HMPREF0183_0617	Y1ADRAFT_00303
2601979657	SSU ribosomal protein S14P	COG0199	J	23	Ga0063698_02623	Ga0063691_01242	Ga0063697_00475	BlinB01000871	Ga0063690_03110	Ga0074739_2219	Ga0063696_01602	Ga0063689_02480	Ga0063701_03062	Ga0063693_02713	Ga0077612_122512	Ga0074751_0706	AD89DRAFT_02339	Ga0063694_01410	Ga0063699_00994	Ga0063692_00196	S272_01057	K318DRAFT_1751	HGBRDRAFT_02488	Ga0063700_01461	Ga0063679_01724	HMPREF0183_0618	Y1ADRAFT_00304
2601979656	DNA-binding protein HU-beta	COG0776	L	23	Ga0063698_02622	Ga0063691_01241	Ga0063697_00474	BlinB01000872	Ga0063690_03109	Ga0074739_2220	Ga0063696_01601	Ga0063689_02481	Ga0063701_03063	Ga0063693_02712	Ga0077612_122513	Ga0074751_0707	AD89DRAFT_02340	Ga0063694_01409	Ga0063699_00995	Ga0063692_00197	S272_01056	K318DRAFT_1750	HGBRDRAFT_02489	Ga0063700_01460	Ga0063679_01723	HMPREF0183_0619	Y1ADRAFT_00305
2601979569	CRP/FNR family transcriptional regulator, anaerobic regulatory protein	COG0664	T	23	Ga0063698_03269	Ga0063691_00579	Ga0063697_01271	BlinB01001760	Ga0063690_03022	Ga0074739_0802	Ga0063696_01114	Ga0063689_01219	Ga0063701_01068	Ga0063693_01508	Ga0077612_1217	Ga0074751_3227	AD89DRAFT_01567	Ga0063694_03033	Ga0063699_01259	Ga0063692_01745	S272_03045	K318DRAFT_0788	HGBRDRAFT_01520	Ga0063700_00103	Ga0063679_00209	HMPREF0183_1206	Y1ADRAFT_00481
2601979522	DNA topoisomerase-1	COG0550	L	23	Ga0063698_03249	Ga0063691_00599	Ga0063697_01291	BlinB01001780	Ga0063690_02975	Ga0074739_0782	Ga0063696_01097	Ga0063689_01237	Ga0063701_01086	Ga0063693_01524	Ga0077612_12126	Ga0074751_3211	AD89DRAFT_01551	Ga0063694_03052	Ga0063699_01240	Ga0063692_01725	S272_03065	K318DRAFT_0768	HGBRDRAFT_02343	Ga0063700_00084	Ga0063679_00189	HMPREF0183_1230	Y1ADRAFT_00505
2601979411	tRNA (5-methylaminomethyl-2-thiouridylate)-methyltransferase	COG0482	J	23	Ga0063698_03042	Ga0063691_01050	Ga0063697_03271	BlinB01001207	Ga0063690_02864	Ga0074739_3190	Ga0063696_03093	Ga0063689_01456	Ga0063701_00644	Ga0063693_00782	Ga0077612_11999	Ga0074751_1588	AD89DRAFT_02033	Ga0063694_00371	Ga0063699_02308	Ga0063692_03091	S272_02390	K318DRAFT_0470	HGBRDRAFT_03086	Ga0063700_02815	Ga0063679_02306	HMPREF0183_0146	Y1ADRAFT_00758
2601979404	aspartyl/glutamyl-tRNA(Asn/Gln) amidotransferase subunit B	COG0064	J	23	Ga0063698_03035	Ga0063691_01057	Ga0063697_03278	BlinB01001200	Ga0063690_02857	Ga0074739_3197	Ga0063696_03100	Ga0063689_01463	Ga0063701_00651	Ga0063693_00789	Ga0077612_120528	Ga0074751_1595	AD89DRAFT_02451	Ga0063694_00378	Ga0063699_02301	Ga0063692_03098	S272_02383	K318DRAFT_0462	HGBRDRAFT_03094	Ga0063700_03247	Ga0063679_02299	HMPREF0183_0138	Y1ADRAFT_00764
2601979402	peptide deformylase	COG0242	J	23	Ga0063698_03033	Ga0063691_01059	Ga0063697_03280	BlinB01001198	Ga0063690_02855	Ga0074739_3199	Ga0063696_03102	Ga0063689_01465	Ga0063701_00653	Ga0063693_00791	Ga0077612_120526	Ga0074751_1598	AD89DRAFT_02453	Ga0063694_00380	Ga0063699_02299	Ga0063692_03100	S272_02381	K318DRAFT_0289	HGBRDRAFT_01763	Ga0063700_02328	Ga0063679_00753	HMPREF0183_0134	Y1ADRAFT_00766
2601979401	cysteine synthase	COG0031	E	23	Ga0063698_03032	Ga0063691_01060	Ga0063697_03281	BlinB01001197	Ga0063690_02854	Ga0074739_3200	Ga0063696_03103	Ga0063689_01466	Ga0063701_00654	Ga0063693_00792	Ga0077612_120525	Ga0074751_1599	AD89DRAFT_02454	Ga0063694_00381	Ga0063699_02298	Ga0063692_03101	S272_02380	K318DRAFT_0287	HGBRDRAFT_01759	Ga0063700_02322	Ga0063679_00756	HMPREF0183_0133	Y1ADRAFT_00767
2601979366	thymidylate synthase (FAD)	COG1351	F	23	Ga0063698_01888	Ga0063691_01090	Ga0063697_02720	BlinB01001161	Ga0063690_02819	Ga0074739_3237	Ga0063696_03141	Ga0063689_01506	Ga0063701_00694	Ga0063693_00832	Ga0077612_120491	Ga0074751_1638	AD89DRAFT_02493	Ga0063694_00416	Ga0063699_01856	Ga0063692_03143	S272_01878	K318DRAFT_0230	HGBRDRAFT_01698	Ga0063700_00808	Ga0063679_00815	HMPREF0183_0094	Y1ADRAFT_00806
2601979359	glutamyl-tRNA synthetase	COG0008	J	23	Ga0063698_01895	Ga0063691_01097	Ga0063697_02727	BlinB01001154	Ga0063690_02812	Ga0074739_3244	Ga0063696_03148	Ga0063689_01513	Ga0063701_00701	Ga0063693_00839	Ga0077612_120484	Ga0074751_1646	AD89DRAFT_00820	Ga0063694_00423	Ga0063699_01863	Ga0063692_03149	S272_01885	K318DRAFT_0193	HGBRDRAFT_01684	Ga0063700_00799	Ga0063679_00824	HMPREF0183_1689	Y1ADRAFT_00819
2601979224	LSU ribosomal protein L11P	COG0080	J	23	Ga0063698_03420	Ga0063691_02459	Ga0063697_03017	BlinB01002010	Ga0063690_02677	Ga0074739_0619	Ga0063696_03361	Ga0063689_03266	Ga0063701_03408	Ga0063693_03075	Ga0077612_11029	Ga0074751_3060	AD89DRAFT_00076	Ga0063694_02609	Ga0063699_02580	Ga0063692_01464	S272_02271	K318DRAFT_0603	HGBRDRAFT_02222	Ga0063700_01351	Ga0063679_00061	HMPREF0183_2148	Y1ADRAFT_00643
2601979223	LSU ribosomal protein L1P	COG0081	J	23	Ga0063698_03419	Ga0063691_02458	Ga0063697_03018	BlinB01002009	Ga0063690_02676	Ga0074739_0618	Ga0063696_03362	Ga0063689_03267	Ga0063701_03409	Ga0063693_03076	Ga0077612_11030	Ga0074751_3059	AD89DRAFT_00075	Ga0063694_02610	Ga0063699_02579	Ga0063692_01463	S272_02272	K318DRAFT_0602	HGBRDRAFT_02221	Ga0063700_01350	Ga0063679_00060	HMPREF0183_2149	Y1ADRAFT_00644
2601979220	alcohol dehydrogenase, propanol-preferring	COG1064	G	23	Ga0063698_03416	Ga0063691_02455	Ga0063697_03021	BlinB01002006	Ga0063690_02673	Ga0074739_0613	Ga0063696_03365	Ga0063689_03270	Ga0063701_02970	Ga0063693_02600	Ga0077612_11033	Ga0074751_3055	AD89DRAFT_00072	Ga0063694_02613	Ga0063699_02576	Ga0063692_01460	S272_02275	K318DRAFT_1013	HGBRDRAFT_00648	Ga0063700_02647	Ga0063679_01798	HMPREF0183_2364	Y1ADRAFT_01423
2601979219	LSU ribosomal protein L10P	COG0244	J	23	Ga0063698_03415	Ga0063691_02454	Ga0063697_03022	BlinB01002005	Ga0063690_02672	Ga0074739_0612	Ga0063696_03366	Ga0063689_03271	Ga0063701_02969	Ga0063693_02601	Ga0077612_10874	Ga0074751_3053	AD89DRAFT_01438	Ga0063694_02614	Ga0063699_02575	Ga0063692_01458	S272_02277	K318DRAFT_0597	HGBRDRAFT_02216	Ga0063700_01346	Ga0063679_00058	HMPREF0183_2152	Y1ADRAFT_00645
2601979218	LSU ribosomal protein L12P	COG0222	J	23	Ga0063698_03414	Ga0063691_02453	Ga0063697_03023	BlinB01002004	Ga0063690_02671	Ga0074739_0611	Ga0063696_03367	Ga0063689_03272	Ga0063701_02968	Ga0063693_02602	Ga0077612_10873	Ga0074751_3052	AD89DRAFT_01437	Ga0063694_02615	Ga0063699_02574	Ga0063692_01457	S272_02278	K318DRAFT_0596	HGBRDRAFT_02215	Ga0063700_01345	Ga0063679_00057	HMPREF0183_2153	Y1ADRAFT_00646
2601979212	DNA-directed RNA polymerase subunit beta	COG0085	K	23	Ga0063698_03407	Ga0063691_02447	Ga0063697_03029	BlinB01001998	Ga0063690_02665	Ga0074739_0605	Ga0063696_03373	Ga0063689_03035	Ga0063701_02963	Ga0063693_02611	Ga0077612_10867	Ga0074751_3046	AD89DRAFT_01432	Ga0063694_02620	Ga0063699_02569	Ga0063692_01449	S272_02286	K318DRAFT_0593	HGBRDRAFT_02213	Ga0063700_01342	Ga0063679_00054	HMPREF0183_0081	Y1ADRAFT_00649
2601979211	DNA-directed RNA polymerase subunit beta'	COG0086	K	23	Ga0063698_03406	Ga0063691_02446	Ga0063697_03030	BlinB01001997	Ga0063690_02664	Ga0074739_0604	Ga0063696_03374	Ga0063689_03036	Ga0063701_02962	Ga0063693_02612	Ga0077612_10866	Ga0074751_3045	AD89DRAFT_01431	Ga0063694_02621	Ga0063699_02568	Ga0063692_01448	S272_02287	K318DRAFT_0592	HGBRDRAFT_02212	Ga0063700_01341	Ga0063679_00053	HMPREF0183_0080	Y1ADRAFT_00650
2601979210	6-phosphofructokinase	COG0205	G	23	Ga0063698_03405	Ga0063691_02445	Ga0063697_03031	BlinB01001996	Ga0063690_02663	Ga0074739_0603	Ga0063696_03375	Ga0063689_03037	Ga0063701_02961	Ga0063693_02613	Ga0077612_10865	Ga0074751_3044	AD89DRAFT_01430	Ga0063694_02622	Ga0063699_02567	Ga0063692_01447	S272_02288	K318DRAFT_0590	HGBRDRAFT_02211	Ga0063700_01340	Ga0063679_00051	HMPREF0183_0079	Y1ADRAFT_00652
2601979201	SSU ribosomal protein S12P	COG0048	J	23	Ga0063698_03396	Ga0063691_02436	Ga0063697_03040	BlinB01001986	Ga0063690_02654	Ga0074739_0598	Ga0063696_03379	Ga0063689_03041	Ga0063701_02957	Ga0063693_02622	Ga0077612_10856	Ga0074751_3036	AD89DRAFT_01421	Ga0063694_02631	Ga0063699_02558	Ga0063692_01443	S272_02292	K318DRAFT_0588	HGBRDRAFT_02206	Ga0063700_01338	Ga0063679_00049	HMPREF0183_0077	Y1ADRAFT_00654
2601979200	SSU ribosomal protein S7P	COG0049	J	23	Ga0063698_03395	Ga0063691_02435	Ga0063697_03041	BlinB01001985	Ga0063690_02653	Ga0074739_0597	Ga0063696_03380	Ga0063689_03042	Ga0063701_02956	Ga0063693_02623	Ga0077612_10855	Ga0074751_3035	AD89DRAFT_01420	Ga0063694_02632	Ga0063699_02557	Ga0063692_01442	S272_02293	K318DRAFT_0587	HGBRDRAFT_02205	Ga0063700_01337	Ga0063679_00048	HMPREF0183_0076	Y1ADRAFT_00655
2601979199	translation elongation factor 2 (EF-2/EF-G)	COG0480	J	23	Ga0063698_03394	Ga0063691_02434	Ga0063697_03042	BlinB01001984	Ga0063690_02652	Ga0074739_0596	Ga0063696_03381	Ga0063689_03043	Ga0063701_02955	Ga0063693_02624	Ga0077612_10854	Ga0074751_3034	AD89DRAFT_01419	Ga0063694_02633	Ga0063699_02556	Ga0063692_01441	S272_02294	K318DRAFT_0586	HGBRDRAFT_02204	Ga0063700_01336	Ga0063679_00047	HMPREF0183_0075	Y1ADRAFT_00656
2601979198	translation elongation factor 1A (EF-1A/EF-Tu)	COG0050	J	23	Ga0063698_03393	Ga0063691_02433	Ga0063697_03043	BlinB01001983	Ga0063690_02651	Ga0074739_0595	Ga0063696_03382	Ga0063689_03044	Ga0063701_02954	Ga0063693_02625	Ga0077612_10853	Ga0074751_3033	AD89DRAFT_01418	Ga0063694_02634	Ga0063699_02555	Ga0063692_01440	S272_02295	K318DRAFT_0585	HGBRDRAFT_02203	Ga0063700_01335	Ga0063679_00046	HMPREF0183_0073	Y1ADRAFT_00657
2601979197	SSU ribosomal protein S10P	COG0051	J	23	Ga0063698_03392	Ga0063691_02432	Ga0063697_03044	BlinB01001982	Ga0063690_02650	Ga0074739_0594	Ga0063696_03383	Ga0063689_03045	Ga0063701_02953	Ga0063693_02626	Ga0077612_10852	Ga0074751_3032	AD89DRAFT_01417	Ga0063694_02635	Ga0063699_02554	Ga0063692_01433	S272_02301	K318DRAFT_0584	HGBRDRAFT_02202	Ga0063700_01334	Ga0063679_00045	HMPREF0183_0072	Y1ADRAFT_00658
2601979196	LSU ribosomal protein L3P	COG0087	J	23	Ga0063698_03391	Ga0063691_02431	Ga0063697_03045	BlinB01001981	Ga0063690_02649	Ga0074739_0593	Ga0063696_03384	Ga0063689_03046	Ga0063701_02952	Ga0063693_02627	Ga0077612_10851	Ga0074751_3031	AD89DRAFT_01416	Ga0063694_02636	Ga0063699_02553	Ga0063692_01432	S272_02302	K318DRAFT_0583	HGBRDRAFT_02201	Ga0063700_01333	Ga0063679_00044	HMPREF0183_0071	Y1ADRAFT_00659
2601979195	LSU ribosomal protein L4P	COG0088	J	23	Ga0063698_03390	Ga0063691_02430	Ga0063697_03046	BlinB01001980	Ga0063690_02648	Ga0074739_0592	Ga0063696_03385	Ga0063689_03047	Ga0063701_02951	Ga0063693_02628	Ga0077612_10850	Ga0074751_3030	AD89DRAFT_01415	Ga0063694_02637	Ga0063699_02552	Ga0063692_01431	S272_02303	K318DRAFT_0582	HGBRDRAFT_02200	Ga0063700_01332	Ga0063679_00043	HMPREF0183_0070	Y1ADRAFT_00660
2601979194	LSU ribosomal protein L23P	COG0089	J	23	Ga0063698_03389	Ga0063691_02429	Ga0063697_03047	BlinB01001979	Ga0063690_02647	Ga0074739_0591	Ga0063696_03386	Ga0063689_03048	Ga0063701_02950	Ga0063693_02629	Ga0077612_10849	Ga0074751_3029	AD89DRAFT_01414	Ga0063694_02638	Ga0063699_02551	Ga0063692_01430	S272_02304	K318DRAFT_0581	HGBRDRAFT_02199	Ga0063700_01331	Ga0063679_00042	HMPREF0183_0069	Y1ADRAFT_00661
2601979193	LSU ribosomal protein L2P	COG0090	J	23	Ga0063698_03388	Ga0063691_02428	Ga0063697_03048	BlinB01001978	Ga0063690_02646	Ga0074739_0590	Ga0063696_03387	Ga0063689_03049	Ga0063701_02949	Ga0063693_02630	Ga0077612_10848	Ga0074751_3028	AD89DRAFT_01413	Ga0063694_02639	Ga0063699_02550	Ga0063692_01429	S272_02305	K318DRAFT_0580	HGBRDRAFT_02198	Ga0063700_01330	Ga0063679_00041	HMPREF0183_0068	Y1ADRAFT_00662
2601979191	LSU ribosomal protein L22P	COG0091	J	23	Ga0063698_03386	Ga0063691_02426	Ga0063697_03050	BlinB01001976	Ga0063690_02644	Ga0074739_0588	Ga0063696_03389	Ga0063689_03051	Ga0063701_02947	Ga0063693_02632	Ga0077612_10846	Ga0074751_3026	AD89DRAFT_01411	Ga0063694_02641	Ga0063699_02548	Ga0063692_01427	S272_02307	K318DRAFT_0578	HGBRDRAFT_02196	Ga0063700_01328	Ga0063679_00039	HMPREF0183_0066	Y1ADRAFT_00664
2601979190	SSU ribosomal protein S3P	COG0092	J	23	Ga0063698_03385	Ga0063691_02425	Ga0063697_03051	BlinB01001975	Ga0063690_02643	Ga0074739_0587	Ga0063696_03390	Ga0063689_03052	Ga0063701_02946	Ga0063693_02633	Ga0077612_10845	Ga0074751_3025	AD89DRAFT_01410	Ga0063694_02642	Ga0063699_02547	Ga0063692_01426	S272_02308	K318DRAFT_0577	HGBRDRAFT_02195	Ga0063700_01327	Ga0063679_00038	HMPREF0183_0065	Y1ADRAFT_00665
2601979189	LSU ribosomal protein L16P	COG0197	J	23	Ga0063698_03384	Ga0063691_02424	Ga0063697_03052	BlinB01001974	Ga0063690_02642	Ga0074739_0586	Ga0063696_03391	Ga0063689_03053	Ga0063701_02945	Ga0063693_02634	Ga0077612_10844	Ga0074751_3024	AD89DRAFT_01409	Ga0063694_02643	Ga0063699_02546	Ga0063692_01425	S272_02309	K318DRAFT_0576	HGBRDRAFT_02194	Ga0063700_01326	Ga0063679_00037	HMPREF0183_0064	Y1ADRAFT_00666
2601979188	LSU ribosomal protein L29P	COG0255	J	23	Ga0063698_03383	Ga0063691_02423	Ga0063697_03053	BlinB01001973	Ga0063690_02641	Ga0074739_0585	Ga0063696_03392	Ga0063689_03054	Ga0063701_02944	Ga0063693_02635	Ga0077612_10843	Ga0074751_3023	AD89DRAFT_01408	Ga0063694_02644	Ga0063699_02545	Ga0063692_01424	S272_02310	K318DRAFT_0575	HGBRDRAFT_02193	Ga0063700_01325	Ga0063679_00036	HMPREF0183_0063	Y1ADRAFT_00667
2601979187	small subunit ribosomal protein S17	COG0186	J	23	Ga0063698_03382	Ga0063691_02422	Ga0063697_03054	BlinB01001972	Ga0063690_02640	Ga0074739_0584	Ga0063696_03393	Ga0063689_03055	Ga0063701_02943	Ga0063693_02636	Ga0077612_10842	Ga0074751_3022	AD89DRAFT_01407	Ga0063694_02645	Ga0063699_02544	Ga0063692_01423	S272_02311	K318DRAFT_0574	HGBRDRAFT_02192	Ga0063700_01324	Ga0063679_00035	HMPREF0183_0062	Y1ADRAFT_00668
2601979186	LSU ribosomal protein L14P	COG0093	J	23	Ga0063698_03381	Ga0063691_02421	Ga0063697_03055	BlinB01001971	Ga0063690_02639	Ga0074739_0583	Ga0063696_03394	Ga0063689_03056	Ga0063701_02942	Ga0063693_02637	Ga0077612_10841	Ga0074751_3021	AD89DRAFT_01406	Ga0063694_02646	Ga0063699_02543	Ga0063692_01422	S272_02312	K318DRAFT_0573	HGBRDRAFT_02191	Ga0063700_01323	Ga0063679_00034	HMPREF0183_0061	Y1ADRAFT_00669
2601979185	LSU ribosomal protein L24P	COG0198	J	23	Ga0063698_03380	Ga0063691_02420	Ga0063697_03056	BlinB01001970	Ga0063690_02638	Ga0074739_0582	Ga0063696_03395	Ga0063689_03057	Ga0063701_02941	Ga0063693_02638	Ga0077612_10840	Ga0074751_3020	AD89DRAFT_01405	Ga0063694_02647	Ga0063699_02542	Ga0063692_01421	S272_02313	K318DRAFT_0572	HGBRDRAFT_02190	Ga0063700_01322	Ga0063679_00033	HMPREF0183_0060	Y1ADRAFT_00670
2601979184	LSU ribosomal protein L5P	COG0094	J	23	Ga0063698_03379	Ga0063691_02419	Ga0063697_03057	BlinB01001969	Ga0063690_02637	Ga0074739_0581	Ga0063696_03396	Ga0063689_03058	Ga0063701_02940	Ga0063693_02639	Ga0077612_10839	Ga0074751_3019	AD89DRAFT_01404	Ga0063694_02648	Ga0063699_02541	Ga0063692_01420	S272_02314	K318DRAFT_0571	HGBRDRAFT_02189	Ga0063700_01321	Ga0063679_00032	HMPREF0183_0059	Y1ADRAFT_00671
2601979183	SSU ribosomal protein S8P	COG0096	J	23	Ga0063698_03378	Ga0063691_02418	Ga0063697_03058	BlinB01001968	Ga0063690_02636	Ga0074739_0580	Ga0063696_03397	Ga0063689_03059	Ga0063701_02939	Ga0063693_02640	Ga0077612_10838	Ga0074751_3018	AD89DRAFT_01403	Ga0063694_02649	Ga0063699_02540	Ga0063692_01419	S272_02315	K318DRAFT_0570	HGBRDRAFT_02188	Ga0063700_01320	Ga0063679_00031	HMPREF0183_0058	Y1ADRAFT_00672
2601979182	LSU ribosomal protein L6P	COG0097	J	23	Ga0063698_03377	Ga0063691_02417	Ga0063697_03059	BlinB01001967	Ga0063690_02635	Ga0074739_0579	Ga0063696_03398	Ga0063689_03060	Ga0063701_02938	Ga0063693_02641	Ga0077612_10837	Ga0074751_3017	AD89DRAFT_01402	Ga0063694_02650	Ga0063699_02539	Ga0063692_01418	S272_02316	K318DRAFT_0569	HGBRDRAFT_02187	Ga0063700_01319	Ga0063679_00030	HMPREF0183_0057	Y1ADRAFT_00673
2601979181	LSU ribosomal protein L18P	COG0256	J	23	Ga0063698_03376	Ga0063691_02416	Ga0063697_03060	BlinB01001966	Ga0063690_02634	Ga0074739_0578	Ga0063696_03399	Ga0063689_03061	Ga0063701_02937	Ga0063693_02642	Ga0077612_10836	Ga0074751_3016	AD89DRAFT_01401	Ga0063694_02651	Ga0063699_02538	Ga0063692_01417	S272_02317	K318DRAFT_0568	HGBRDRAFT_02186	Ga0063700_01318	Ga0063679_00029	HMPREF0183_0056	Y1ADRAFT_00674
2601979180	SSU ribosomal protein S5P	COG0098	J	23	Ga0063698_03375	Ga0063691_02415	Ga0063697_03061	BlinB01001965	Ga0063690_02633	Ga0074739_0577	Ga0063696_03400	Ga0063689_03062	Ga0063701_02936	Ga0063693_02643	Ga0077612_10835	Ga0074751_3015	AD89DRAFT_01400	Ga0063694_02652	Ga0063699_02537	Ga0063692_01416	S272_02318	K318DRAFT_0567	HGBRDRAFT_02185	Ga0063700_01317	Ga0063679_00028	HMPREF0183_0055	Y1ADRAFT_00675
2601979177	protein translocase subunit secY/sec61 alpha	COG0201	U	23	Ga0063698_03372	Ga0063691_02412	Ga0063697_03064	BlinB01003341	Ga0063690_02630	Ga0074739_0574	Ga0063696_03403	Ga0063689_03065	Ga0063701_02933	Ga0063693_02646	Ga0077612_10832	Ga0074751_3012	AD89DRAFT_01397	Ga0063694_02655	Ga0063699_02534	Ga0063692_01413	S272_02321	K318DRAFT_0564	HGBRDRAFT_02182	Ga0063700_01314	Ga0063679_00025	HMPREF0183_2110	Y1ADRAFT_00678
2601979176	Adenylate kinase	COG0563	F	23	Ga0063698_03371	Ga0063691_02411	Ga0063697_03065	BlinB01003340	Ga0063690_02629	Ga0074739_0573	Ga0063696_03404	Ga0063689_03066	Ga0063701_02932	Ga0063693_02647	Ga0077612_10831	Ga0074751_3011	AD89DRAFT_01396	Ga0063694_02656	Ga0063699_02533	Ga0063692_01412	S272_02322	K318DRAFT_0563	HGBRDRAFT_02181	Ga0063700_01313	Ga0063679_00024	HMPREF0183_2109	Y1ADRAFT_00679
2601979170	bacterial translation initiation factor 1 (bIF-1)	COG0361	J	23	Ga0063698_03365	Ga0063691_02405	Ga0063697_03071	BlinB01003334	Ga0063690_02623	Ga0074739_0567	Ga0063696_03411	Ga0063689_03074	Ga0063701_02926	Ga0063693_02650	Ga0077612_10826	Ga0074751_3007	AD89DRAFT_01391	Ga0063694_02661	Ga0063699_02528	Ga0063692_01405	S272_02329	K318DRAFT_0556	HGBRDRAFT_02176	Ga0063700_01308	Ga0063679_00019	HMPREF0183_2103	Y1ADRAFT_00683
2601979169	SSU ribosomal protein S13P	COG0099	J	23	Ga0063698_03364	Ga0063691_02403	Ga0063697_03072	BlinB01003333	Ga0063690_02622	Ga0074739_0565	Ga0063696_03413	Ga0063689_03075	Ga0063701_02924	Ga0063693_02651	Ga0077612_10824	Ga0074751_3005	AD89DRAFT_01390	Ga0063694_02662	Ga0063699_02527	Ga0063692_01404	S272_02331	K318DRAFT_0554	HGBRDRAFT_02174	Ga0063700_01307	Ga0063679_00018	HMPREF0183_2101	Y1ADRAFT_00685
2601979168	SSU ribosomal protein S11P	COG0100	J	23	Ga0063698_03363	Ga0063691_02402	Ga0063697_03073	BlinB01003332	Ga0063690_02621	Ga0074739_0564	Ga0063696_03414	Ga0063689_03076	Ga0063701_02923	Ga0063693_02652	Ga0077612_10823	Ga0074751_3004	AD89DRAFT_01389	Ga0063694_02663	Ga0063699_02526	Ga0063692_01403	S272_02332	K318DRAFT_0553	HGBRDRAFT_02173	Ga0063700_01306	Ga0063679_00017	HMPREF0183_2100	Y1ADRAFT_00686
2601979167	DNA-directed RNA polymerase subunit alpha	COG0202	K	23	Ga0063698_03362	Ga0063691_02401	Ga0063697_03074	BlinB01003331	Ga0063690_02620	Ga0074739_0563	Ga0063696_03415	Ga0063689_03077	Ga0063701_02922	Ga0063693_02653	Ga0077612_10822	Ga0074751_3003	AD89DRAFT_01388	Ga0063694_02664	Ga0063699_02525	Ga0063692_01402	S272_02333	K318DRAFT_0552	HGBRDRAFT_02172	Ga0063700_01305	Ga0063679_00016	HMPREF0183_2099	Y1ADRAFT_00687
2601979154	serine hydroxymethyltransferase	COG0112	E	23	Ga0063698_03354	Ga0063691_02388	Ga0063697_03082	BlinB01003318	Ga0063690_02607	Ga0074739_0559	Ga0063696_03419	Ga0063689_03085	Ga0063701_02914	Ga0063693_03174	Ga0077612_10814	Ga0074751_2999	AD89DRAFT_01368	Ga0063694_02672	Ga0063699_02517	Ga0063692_01395	S272_02344	K318DRAFT_0536	HGBRDRAFT_02158	Ga0063700_01291	Ga0063679_00010	HMPREF0183_2092	Y1ADRAFT_00689
2601979145	hypothetical protein	COG1960	I	23	Ga0063698_03345	Ga0063691_02379	Ga0063697_03091	BlinB01003309	Ga0063690_02598	Ga0074739_0548	Ga0063696_03432	Ga0063689_03096	Ga0063701_02903	Ga0063693_03215	Ga0077612_1083	Ga0074751_2987	AD89DRAFT_03172	Ga0063694_03481	Ga0063699_02508	Ga0063692_01378	S272_02361	K318DRAFT_0977	HGBRDRAFT_00623	Ga0063700_02623	Ga0063679_01775	HMPREF0183_0958	Y1ADRAFT_02032
2601979136	3-methylcrotonyl-CoA carboxylase beta subunit	COG4799	I	23	Ga0063698_02841	Ga0063691_02255	Ga0063697_01313	BlinB01001793	Ga0063690_02589	Ga0074739_0760	Ga0063696_01071	Ga0063689_01249	Ga0063701_01157	Ga0063693_01536	Ga0077612_12138	Ga0074751_3199	AD89DRAFT_01539	Ga0063694_02967	Ga0063699_01415	Ga0063692_01633	S272_03090	K318DRAFT_0745	HGBRDRAFT_02331	Ga0063700_00072	Ga0063679_00171	HMPREF0183_1242	Y1ADRAFT_00522
2601979134	butyryl-CoA dehydrogenase	COG1960	I	23	Ga0063698_02843	Ga0063691_02253	Ga0063697_01315	BlinB01001795	Ga0063690_02587	Ga0074739_0758	Ga0063696_01069	Ga0063689_01251	Ga0063701_01159	Ga0063693_01538	Ga0077612_12140	Ga0074751_3197	AD89DRAFT_01537	Ga0063694_02965	Ga0063699_01417	Ga0063692_01631	S272_03092	K318DRAFT_0743	HGBRDRAFT_02329	Ga0063700_00070	Ga0063679_00169	HMPREF0183_1244	Y1ADRAFT_00524
2601979129	Acyl dehydratase	COG2030	I	23	Ga0063698_02848	Ga0063691_02248	Ga0063697_01320	BlinB01001800	Ga0063690_02582	Ga0074739_0753	Ga0063696_01062	Ga0063689_01256	Ga0063701_01166	Ga0063693_01543	Ga0077612_1119	Ga0074751_3191	AD89DRAFT_01531	Ga0063694_02959	Ga0063699_01423	Ga0063692_01621	S272_03101	K318DRAFT_0740	HGBRDRAFT_02327	Ga0063700_00068	Ga0063679_00167	HMPREF0183_1246	Y1ADRAFT_00544
2601979112	hypoxanthine phosphoribosyltransferase	COG0634	F	23	Ga0063698_02865	Ga0063691_02231	Ga0063697_01337	BlinB01001817	Ga0063690_02565	Ga0074739_0737	Ga0063696_01041	Ga0063689_01273	Ga0063701_01183	Ga0063693_01560	Ga0077612_11126	Ga0074751_3175	AD89DRAFT_01515	Ga0063694_02942	Ga0063699_01440	Ga0063692_01601	S272_03122	K318DRAFT_0712	HGBRDRAFT_02312	Ga0063700_00046	Ga0063679_00146	HMPREF0183_1262	Y1ADRAFT_00560
2601979110	GTP cyclohydrolase I	COG0302	H	23	Ga0063698_02867	Ga0063691_02229	Ga0063697_01339	BlinB01001819	Ga0063690_02563	Ga0074739_0734	Ga0063696_01039	Ga0063689_01275	Ga0063701_01185	Ga0063693_01562	Ga0077612_11128	Ga0074751_3173	AD89DRAFT_01513	Ga0063694_02940	Ga0063699_01442	Ga0063692_01599	S272_03124	K318DRAFT_0710	HGBRDRAFT_02310	Ga0063700_00044	Ga0063679_00144	HMPREF0183_1264	Y1ADRAFT_00562
2601979103	lysyl-tRNA synthetase, class II	COG1190	J	23	Ga0063698_02874	Ga0063691_02222	Ga0063697_01346	BlinB01002664	Ga0063690_02556	Ga0074739_0727	Ga0063696_01032	Ga0063689_01282	Ga0063701_01192	Ga0063693_01569	Ga0077612_11135	Ga0074751_3166	AD89DRAFT_01506	Ga0063694_02933	Ga0063699_01449	Ga0063692_01592	S272_03001	K318DRAFT_0703	HGBRDRAFT_02302	Ga0063700_00037	Ga0063679_00137	HMPREF0183_1271	Y1ADRAFT_00569
2601979100	ATP-dependent Clp protease ATP-binding subunit ClpC	COG0542	O	23	Ga0063698_02877	Ga0063691_02219	Ga0063697_01349	BlinB01002666	Ga0063690_02553	Ga0074739_0724	Ga0063696_01029	Ga0063689_01285	Ga0063701_02810	Ga0063693_01574	Ga0077612_11139	Ga0074751_3161	AD89DRAFT_01503	Ga0063694_03131	Ga0063699_01452	Ga0063692_01589	S272_02998	K318DRAFT_0701	HGBRDRAFT_02299	Ga0063700_00034	Ga0063679_00134	HMPREF0183_1274	Y1ADRAFT_00572
2601979078	2-methylcitrate dehydratase	COG2079	G	23	Ga0063698_02901	Ga0063691_02197	Ga0063697_01372	BlinB01001423	Ga0063690_02530	Ga0074739_0703	Ga0063696_01007	Ga0063689_01306	Ga0063701_02786	Ga0063693_01595	Ga0077612_11164	Ga0074751_3137	AD89DRAFT_01483	Ga0063694_03110	Ga0063699_01472	Ga0063692_01564	S272_02973	K318DRAFT_0668	HGBRDRAFT_02289	Ga0063700_00024	Ga0063679_00124	HMPREF0183_1287	Y1ADRAFT_00586
2601979077	methylisocitrate lyase	COG2513	G	23	Ga0063698_02902	Ga0063691_02196	Ga0063697_01373	BlinB01001422	Ga0063690_02529	Ga0074739_0702	Ga0063696_01006	Ga0063689_01307	Ga0063701_02785	Ga0063693_01596	Ga0077612_11165	Ga0074751_3136	AD89DRAFT_01482	Ga0063694_03109	Ga0063699_01473	Ga0063692_01563	S272_02972	K318DRAFT_0667	HGBRDRAFT_02288	Ga0063700_00023	Ga0063679_00123	HMPREF0183_1288	Y1ADRAFT_00587
2601979076	citrate synthase	COG0372	C	23	Ga0063698_02903	Ga0063691_02195	Ga0063697_01374	BlinB01001421	Ga0063690_02528	Ga0074739_0701	Ga0063696_01005	Ga0063689_01308	Ga0063701_02784	Ga0063693_01597	Ga0077612_11166	Ga0074751_3135	AD89DRAFT_01481	Ga0063694_03108	Ga0063699_01474	Ga0063692_01562	S272_02971	K318DRAFT_0666	HGBRDRAFT_02287	Ga0063700_00022	Ga0063679_00122	HMPREF0183_1289	Y1ADRAFT_00588
2601979062	trk system potassium uptake protein TrkA	COG0569	P	23	Ga0063698_02917	Ga0063691_02181	Ga0063697_01388	BlinB01001408	Ga0063690_02514	Ga0074739_0687	Ga0063696_00990	Ga0063689_01321	Ga0063701_02772	Ga0063693_02462	Ga0077612_11179	Ga0074751_3119	AD89DRAFT_01254	Ga0063694_03362	Ga0063699_01487	Ga0063692_01549	S272_02958	K318DRAFT_0659	HGBRDRAFT_02282	Ga0063700_00016	Ga0063679_00116	HMPREF0183_1295	Y1ADRAFT_00599
2601979053	glutamate-1-semialdehyde 2,1-aminomutase	COG0001	H	23	Ga0063698_02926	Ga0063691_02172	Ga0063697_01397	BlinB01001399	Ga0063690_02505	Ga0074739_0678	Ga0063696_00981	Ga0063689_01330	Ga0063701_02763	Ga0063693_02453	Ga0077612_11188	Ga0074751_3110	AD89DRAFT_01245	Ga0063694_03371	Ga0063699_01496	Ga0063692_01540	S272_02949	K318DRAFT_0649	HGBRDRAFT_02271	Ga0063700_00007	Ga0063679_00107	HMPREF0183_1304	Y1ADRAFT_00608
2601979043	1,4-Dihydroxy-2-naphthoyl-CoA synthase	COG0447	H	23	Ga0063698_02936	Ga0063691_02162	Ga0063697_01407	BlinB01001389	Ga0063690_02495	Ga0074739_0668	Ga0063696_00971	Ga0063689_01340	Ga0063701_02753	Ga0063693_02443	Ga0077612_11198	Ga0074751_3100	AD89DRAFT_01235	Ga0063694_03247	Ga0063699_01506	Ga0063692_01529	S272_02938	K318DRAFT_0637	HGBRDRAFT_02260	Ga0063700_01389	Ga0063679_00097	HMPREF0183_0970	Y1ADRAFT_00618
2601978945	phosphoribosylformylglycinamidine cyclo-ligase	COG0150	F	23	Ga0063698_02273	Ga0063691_00331	Ga0063697_02340	BlinB01000251	Ga0063690_02396	Ga0074739_1170	Ga0063696_01666	Ga0063689_03160	Ga0063701_00844	Ga0063693_01914	Ga0077612_116187	Ga0074751_3442	AD89DRAFT_03144	Ga0063694_03241	Ga0063699_03122	Ga0063692_01946	S272_01678	K318DRAFT_1505	HGBRDRAFT_01018	Ga0063700_01026	Ga0063679_01395	HMPREF0183_1363	Y1ADRAFT_01946
2601978944	amidophosphoribosyltransferase	COG0034	F	23	Ga0063698_02274	Ga0063691_00330	Ga0063697_02339	BlinB01000250	Ga0063690_02395	Ga0074739_1171	Ga0063696_01665	Ga0063689_03159	Ga0063701_00843	Ga0063693_01913	Ga0077612_116188	Ga0074751_3443	AD89DRAFT_03145	Ga0063694_03240	Ga0063699_03123	Ga0063692_01947	S272_01677	K318DRAFT_1506	HGBRDRAFT_01019	Ga0063700_01027	Ga0063679_01396	HMPREF0183_1364	Y1ADRAFT_01947
2601978842	isocitrate lyase	COG2224	C	23	Ga0063698_02416	Ga0063691_02678	Ga0063697_02070	BlinB01001859	Ga0063690_02292	Ga0074739_1476	Ga0063696_02421	Ga0063689_00922	Ga0063701_01985	Ga0063693_03106	Ga0077612_1222	Ga0074751_0142	AD89DRAFT_02428	Ga0063694_01827	Ga0063699_02415	Ga0063692_02242	S272_01555	K318DRAFT_3111	HGBRDRAFT_01303	Ga0063700_01871	Ga0063679_01131	HMPREF0183_1930	Y1ADRAFT_00289
2601978681	L-glutamine synthetase	COG0174	E	23	Ga0063698_00352	Ga0063691_00280	Ga0063697_02906	BlinB01003573	Ga0063690_02131	Ga0074739_4012	Ga0063696_03744	Ga0063689_00398	Ga0063701_00394	Ga0063693_03184	Ga0077612_115251	Ga0074751_2345	AD89DRAFT_01799	Ga0063694_02354	Ga0063699_00438	Ga0063692_01163	S272_00616	K318DRAFT_1805	HGBRDRAFT_00058	Ga0063700_00644	Ga0063679_02746	HMPREF0183_1647	Y1ADRAFT_00971
2601978678	L-glutamine synthetase	COG0174	E	23	Ga0063698_00349	Ga0063691_00277	Ga0063697_02903	BlinB01003042	Ga0063690_02128	Ga0074739_4009	Ga0063696_03747	Ga0063689_00395	Ga0063701_00391	Ga0063693_03187	Ga0077612_115248	Ga0074751_2342	AD89DRAFT_01802	Ga0063694_02351	Ga0063699_00435	Ga0063692_01160	S272_00619	K318DRAFT_1797	HGBRDRAFT_00061	Ga0063700_00647	Ga0063679_02749	HMPREF0183_1644	Y1ADRAFT_00973
2601978675	lipoic acid synthetase	COG0320	H	23	Ga0063698_00346	Ga0063691_00274	Ga0063697_02900	BlinB01003039	Ga0063690_02125	Ga0074739_4006	Ga0063696_03750	Ga0063689_00392	Ga0063701_00388	Ga0063693_00549	Ga0077612_115245	Ga0074751_2339	AD89DRAFT_01805	Ga0063694_02348	Ga0063699_00432	Ga0063692_01157	S272_00622	K318DRAFT_1794	HGBRDRAFT_00064	Ga0063700_00650	Ga0063679_02752	HMPREF0183_1641	Y1ADRAFT_00976
2601978666	Co-chaperone protein HscB	COG0316	O	23	Ga0063698_00337	Ga0063691_00265	Ga0063697_03666	BlinB01003030	Ga0063690_02116	Ga0074739_3997	Ga0063696_03759	Ga0063689_00383	Ga0063701_00379	Ga0063693_00558	Ga0077612_115236	Ga0074751_2330	AD89DRAFT_01814	Ga0063694_02339	Ga0063699_00423	Ga0063692_01148	S272_00631	K318DRAFT_1785	HGBRDRAFT_00073	Ga0063700_00659	Ga0063679_02761	HMPREF0183_1632	Y1ADRAFT_00985
2601978663	cytochrome c oxidase subunit 1	COG0843	C	23	Ga0063698_00334	Ga0063691_00262	Ga0063697_03669	BlinB01003027	Ga0063690_02113	Ga0074739_3994	Ga0063696_03762	Ga0063689_00380	Ga0063701_00376	Ga0063693_00561	Ga0077612_115233	Ga0074751_2327	AD89DRAFT_01817	Ga0063694_02336	Ga0063699_00420	Ga0063692_01145	S272_00634	K318DRAFT_1782	HGBRDRAFT_00076	Ga0063700_00662	Ga0063679_02764	HMPREF0183_1629	Y1ADRAFT_00988
2601978661	menaquinol-cytochrome c reductase cytochrome b subunit precursor	COG1290	C	23	Ga0063698_00330	Ga0063691_00258	Ga0063697_03547	BlinB01003024	Ga0063690_02111	Ga0074739_3987	Ga0063696_03266	Ga0063689_00376	Ga0063701_00372	Ga0063693_00563	Ga0077612_115231	Ga0074751_2324	AD89DRAFT_01820	Ga0063694_02333	Ga0063699_00417	Ga0063692_01142	S272_00636	K318DRAFT_2764	HGBRDRAFT_00082	Ga0063700_00272	Ga0063679_00395	HMPREF0183_1627	Y1ADRAFT_00991
2601978660	menaquinol-cytochrome c reductase iron-sulfur subunit precursor	COG0723	C	23	Ga0063698_00329	Ga0063691_00257	Ga0063697_03548	BlinB01003023	Ga0063690_02110	Ga0074739_3986	Ga0063696_03267	Ga0063689_00375	Ga0063701_00371	Ga0063693_00564	Ga0077612_115230	Ga0074751_2323	AD89DRAFT_01821	Ga0063694_02332	Ga0063699_00416	Ga0063692_01141	S272_00637	K318DRAFT_2763	HGBRDRAFT_00083	Ga0063700_00273	Ga0063679_00396	HMPREF0183_1626	Y1ADRAFT_00992
2601978659	menaquinol-cytochrome c reductase cytochrome c1 subunit precursor	COG2010	C	23	Ga0063698_00328	Ga0063691_00256	Ga0063697_03549	BlinB01003022	Ga0063690_02109	Ga0074739_3985	Ga0063696_03268	Ga0063689_00374	Ga0063701_00370	Ga0063693_00565	Ga0077612_115229	Ga0074751_2322	AD89DRAFT_01822	Ga0063694_02331	Ga0063699_00415	Ga0063692_01140	S272_00638	K318DRAFT_2762	HGBRDRAFT_00084	Ga0063700_00274	Ga0063679_00397	HMPREF0183_1625	Y1ADRAFT_00993
2601978658	cytochrome c oxidase subunit 3	COG1845	C	23	Ga0063698_00327	Ga0063691_00255	Ga0063697_03550	BlinB01003021	Ga0063690_02108	Ga0074739_3984	Ga0063696_03269	Ga0063689_00373	Ga0063701_00369	Ga0063693_00566	Ga0077612_115228	Ga0074751_2321	AD89DRAFT_01823	Ga0063694_02330	Ga0063699_00414	Ga0063692_01139	S272_00639	K318DRAFT_2761	HGBRDRAFT_00085	Ga0063700_00275	Ga0063679_00398	HMPREF0183_1624	Y1ADRAFT_00994
2601978650	pyruvate carboxylase	COG1038	C	23	Ga0063698_00319	Ga0063691_00247	Ga0063697_03558	BlinB01003013	Ga0063690_02100	Ga0074739_3976	Ga0063696_03277	Ga0063689_00365	Ga0063701_00361	Ga0063693_00574	Ga0077612_115220	Ga0074751_2313	AD89DRAFT_01831	Ga0063694_02322	Ga0063699_00406	Ga0063692_01131	S272_00647	K318DRAFT_2751	HGBRDRAFT_00095	Ga0063700_00285	Ga0063679_00408	HMPREF0183_1614	Y1ADRAFT_01004
2601978553	nicotinate-nucleotide adenylyltransferase	COG1057	H	23	Ga0063698_00522	Ga0063691_00647	Ga0063697_02543	BlinB01002570	Ga0063690_02003	Ga0074739_4102	Ga0063696_03643	Ga0063689_00505	Ga0063701_02377	Ga0063693_01473	Ga0077612_120295	Ga0074751_2450	AD89DRAFT_00232	Ga0063694_00858	Ga0063699_00538	Ga0063692_01280	S272_00486	K318DRAFT_2124	HGBRDRAFT_00468	Ga0063700_01988	Ga0063679_02448	HMPREF0183_0701	Y1ADRAFT_01439
2601978548	LSU ribosomal protein L27P	COG0211	J	23	Ga0063698_00527	Ga0063691_00652	Ga0063697_02538	BlinB01002565	Ga0063690_01998	Ga0074739_4107 Ga0074739_0009 Ga0074739_0007	Ga0063696_03648	Ga0063689_00510	Ga0063701_02382	Ga0063693_01468	Ga0077612_120290	Ga0074751_2455	AD89DRAFT_00237	Ga0063694_00853	Ga0063699_00543	Ga0063692_01285	S272_00481	K318DRAFT_2129	HGBRDRAFT_00473	Ga0063700_01993	Ga0063679_02443	HMPREF0183_0706	Y1ADRAFT_01444
2601978547	LSU ribosomal protein L21P	COG0261	J	23	Ga0063698_00528	Ga0063691_00653	Ga0063697_02537	BlinB01002564	Ga0063690_01997	Ga0074739_4108 Ga0074739_0010 Ga0074739_0006	Ga0063696_03649	Ga0063689_00511	Ga0063701_02383	Ga0063693_01467	Ga0077612_120289	Ga0074751_2456	AD89DRAFT_00238	Ga0063694_00852	Ga0063699_00544	Ga0063692_01286	S272_00480	K318DRAFT_2130	HGBRDRAFT_00474	Ga0063700_01994	Ga0063679_02442	HMPREF0183_0707	Y1ADRAFT_01445
2601978535	valyl-tRNA synthetase	COG0525	J	23	Ga0063698_00540	Ga0063691_00665	Ga0063697_02525	BlinB01002551	Ga0063690_01985	Ga0074739_0022	Ga0063696_03661	Ga0063689_00523	Ga0063701_02395	Ga0063693_01454	Ga0077612_120277	Ga0074751_2468	AD89DRAFT_00250	Ga0063694_00840	Ga0063699_00556	Ga0063692_01298	S272_00468	K318DRAFT_2146	HGBRDRAFT_00488	Ga0063700_02007	Ga0063679_02429	HMPREF0183_0717	Y1ADRAFT_01456
2601978532	ATP-dependent Clp protease ATP-binding subunit ClpX	COG1219	O	23	Ga0063698_00543	Ga0063691_00668	Ga0063697_02522	BlinB01002501	Ga0063690_01982	Ga0074739_0025	Ga0063696_03664	Ga0063689_00526	Ga0063701_02398	Ga0063693_01450	Ga0077612_120274	Ga0074751_2473	AD89DRAFT_00253	Ga0063694_00837	Ga0063699_00559	Ga0063692_01303	S272_00463	K318DRAFT_2148	HGBRDRAFT_00491	Ga0063700_02010	Ga0063679_02426	HMPREF0183_0719	Y1ADRAFT_01457
2601978531	ATP-dependent Clp protease, protease subunit	COG0740	O	23	Ga0063698_00544	Ga0063691_00669	Ga0063697_02521	BlinB01002500	Ga0063690_01981	Ga0074739_0026	Ga0063696_03665	Ga0063689_00527	Ga0063701_02399	Ga0063693_01449	Ga0077612_120273	Ga0074751_2474	AD89DRAFT_00254	Ga0063694_00836	Ga0063699_00560	Ga0063692_01304	S272_00462	K318DRAFT_2149	HGBRDRAFT_00492	Ga0063700_02011	Ga0063679_02425	HMPREF0183_0720	Y1ADRAFT_01458
2601978530	ATP-dependent Clp protease proteolytic subunit ClpP (EC 3.4.21.92)	COG0740	O	23	Ga0063698_00545	Ga0063691_00670	Ga0063697_02520	BlinB01002499	Ga0063690_01980	Ga0074739_0027	Ga0063696_03666	Ga0063689_00528	Ga0063701_02400	Ga0063693_01448	Ga0077612_120272	Ga0074751_2475	AD89DRAFT_00255	Ga0063694_00835	Ga0063699_00561	Ga0063692_01305	S272_00461	K318DRAFT_2150	HGBRDRAFT_00493	Ga0063700_02012	Ga0063679_02424	HMPREF0183_0721	Y1ADRAFT_01459
2601978523	ribose 5-phosphate isomerase B	COG0698	G	23	Ga0063698_01424	Ga0063691_00677	Ga0063697_02504	BlinB01002483	Ga0063690_01973	Ga0074739_0033	Ga0063696_01989	Ga0063689_03298	Ga0063701_02813	Ga0063693_01442	Ga0077612_120265	Ga0074751_2481	AD89DRAFT_00262	Ga0063694_00828	Ga0063699_00568	Ga0063692_01312	S272_00454	K318DRAFT_2166	HGBRDRAFT_00520	Ga0063700_02034	Ga0063679_02411	HMPREF0183_2309	Y1ADRAFT_01465
2601978514	ATP-binding cassette protein, ChvD family	COG0488	R	23	Ga0063698_01433	Ga0063691_00686	Ga0063697_02495	BlinB01002474	Ga0063690_01964	Ga0074739_0042	Ga0063696_01998	Ga0063689_03289	Ga0063701_02822	Ga0063693_01433	Ga0077612_120256	Ga0074751_2490	AD89DRAFT_00345	Ga0063694_00819	Ga0063699_00577	Ga0063692_01321	S272_00445	K318DRAFT_2174	HGBRDRAFT_00528	Ga0063700_02042	Ga0063679_02403	HMPREF0183_2317	Y1ADRAFT_01472
2601978506	acetyl-CoA C-acetyltransferase	COG0183	I	23	Ga0063698_01441	Ga0063691_00694	Ga0063697_02487	BlinB01002467	Ga0063690_01956	Ga0074739_0050	Ga0063696_02006	Ga0063689_02347	Ga0063701_02830	Ga0063693_01425	Ga0077612_120248	Ga0074751_2498	AD89DRAFT_00353	Ga0063694_00811	Ga0063699_00585	Ga0063692_01329	S272_00437	K318DRAFT_2184	HGBRDRAFT_00536	Ga0063700_02049	Ga0063679_02396	HMPREF0183_0384	Y1ADRAFT_01479
2601978502	hypothetical protein	COG1637	L	23	Ga0063698_01445	Ga0063691_00698	Ga0063697_02483	BlinB01002465	Ga0063690_01952	Ga0074739_0053	Ga0063696_02008	Ga0063689_02345	Ga0063701_02832	Ga0063693_01423	Ga0077612_120246	Ga0074751_2501	AD89DRAFT_00355	Ga0063694_00808	Ga0063699_00588	Ga0063692_01332	S272_00434	K318DRAFT_2187	HGBRDRAFT_00539	Ga0063700_01131	Ga0063679_02392	HMPREF0183_0381	Y1ADRAFT_01482
2601978498	ATP synthase F1 subcomplex beta subunit	COG0055	C	23	Ga0063698_01449	Ga0063691_00702	Ga0063697_02479	BlinB01002461	Ga0063690_01948	Ga0074739_0057	Ga0063696_02012	Ga0063689_02341	Ga0063701_02836	Ga0063693_01418	Ga0077612_120242	Ga0074751_2505	AD89DRAFT_00359	Ga0063694_00804	Ga0063699_00592	Ga0063692_01337	S272_00429	K318DRAFT_2191	HGBRDRAFT_00543	Ga0063700_01135	Ga0063679_02388	HMPREF0183_0377	Y1ADRAFT_01487
2601978496	ATP synthase F1 subcomplex alpha subunit	COG0056	C	23	Ga0063698_01451	Ga0063691_00704	Ga0063697_02477	BlinB01002459	Ga0063690_01946	Ga0074739_0059	Ga0063696_02014	Ga0063689_02339	Ga0063701_02838	Ga0063693_01416	Ga0077612_120240	Ga0074751_2507	AD89DRAFT_00361	Ga0063694_00802	Ga0063699_00594	Ga0063692_01339	S272_00427	K318DRAFT_2193	HGBRDRAFT_00545	Ga0063700_01137	Ga0063679_02386	HMPREF0183_0375	Y1ADRAFT_01489
2601978494	ATP synthase F0 subcomplex B subunit	COG0711	C	23	Ga0063698_01453	Ga0063691_00706	Ga0063697_02475	BlinB01002457	Ga0063690_01944	Ga0074739_0061	Ga0063696_02016	Ga0063689_02337	Ga0063701_02840	Ga0063693_01414	Ga0077612_120238	Ga0074751_2509	AD89DRAFT_00363	Ga0063694_00800	Ga0063699_00596	Ga0063692_01341	S272_00425	K318DRAFT_2195	HGBRDRAFT_00547	Ga0063700_01139	Ga0063679_02384	HMPREF0183_0373	Y1ADRAFT_01491
2601978490	UDP-GlcNAc:undecaprenyl-phosphate GlcNAc-1-phosphate transferase	COG0472	M	23	Ga0063698_01457	Ga0063691_00710	Ga0063697_02471	BlinB01002453	Ga0063690_01940	Ga0074739_0065	Ga0063696_02020	Ga0063689_02333	Ga0063701_02844	Ga0063693_01410	Ga0077612_120234	Ga0074751_2513	AD89DRAFT_00367	Ga0063694_00796	Ga0063699_00600	Ga0063692_01345	S272_00421	K318DRAFT_2199	HGBRDRAFT_00551	Ga0063700_01143	Ga0063679_02380	HMPREF0183_0369	Y1ADRAFT_01495
2601978484	L-threonine synthase	COG0498	E	23	Ga0063698_01463	Ga0063691_00716	Ga0063697_02465	BlinB01002447	Ga0063690_01934	Ga0074739_0071	Ga0063696_02026	Ga0063689_02327	Ga0063701_02850	Ga0063693_01404	Ga0077612_120228	Ga0074751_2519	AD89DRAFT_00373	Ga0063694_00790	Ga0063699_00606	Ga0063692_01351	S272_00415	K318DRAFT_2205	HGBRDRAFT_00557	Ga0063700_01149	Ga0063679_02374	HMPREF0183_0363	Y1ADRAFT_01501
2601978469	RNA polymerase, sigma subunit, ECF family	COG1595	K	23	Ga0063698_01478	Ga0063691_00731	Ga0063697_03616	BlinB01003724	Ga0063690_01919	Ga0074739_0086	Ga0063696_02041	Ga0063689_02310	Ga0063701_02866	Ga0063693_01389	Ga0077612_120213	Ga0074751_2533	AD89DRAFT_00388	Ga0063694_00775	Ga0063699_00621	Ga0063692_01366	S272_00400	K318DRAFT_2217	HGBRDRAFT_00569	Ga0063700_01164	Ga0063679_02358	HMPREF0183_0340	Y1ADRAFT_01517
2601978367	pyridoxal phosphate synthase yaaD subunit	COG0214	H	23	Ga0063698_01541	Ga0063691_00794	Ga0063697_02206	BlinB01003388	Ga0063690_01816	Ga0074739_0154	Ga0063696_02114	Ga0063689_02244	Ga0063701_01381	Ga0063693_01036	Ga0077612_120149	Ga0074751_2633	AD89DRAFT_01684	Ga0063694_00713	Ga0063699_00682	Ga0063692_03217	S272_00336	K318DRAFT_0505	HGBRDRAFT_00341	Ga0063700_03163	Ga0063679_00650	HMPREF0183_1779	Y1ADRAFT_00513
2601978362	isocitrate dehydrogenase	COG2838	C	23	Ga0063698_01536	Ga0063691_00789	Ga0063697_02201	BlinB01003383	Ga0063690_01811	Ga0074739_0149	Ga0063696_02109	Ga0063689_02249	Ga0063701_01386	Ga0063693_01041	Ga0077612_120154	Ga0074751_2628	AD89DRAFT_00444	Ga0063694_00718	Ga0063699_00677	Ga0063692_03222	S272_00341	K318DRAFT_2288	HGBRDRAFT_02871	Ga0063700_01234	Ga0063679_02595	HMPREF0183_1953	Y1ADRAFT_01566
2601978351	GTP-binding protein	COG1217	T	23	Ga0063698_01525	Ga0063691_00778	Ga0063697_02190	BlinB01000396	Ga0063690_01800	Ga0074739_0137	Ga0063696_02097	Ga0063689_02260	Ga0063701_01397	Ga0063693_01056	Ga0077612_120165	Ga0074751_2617	AD89DRAFT_00434	Ga0063694_00729	Ga0063699_00667	Ga0063692_03233	S272_00352	K318DRAFT_2274	HGBRDRAFT_02858	Ga0063700_01221	Ga0063679_02582	HMPREF0183_1897	Y1ADRAFT_01559
2601978347	ferredoxin	COG1146	F	23	Ga0063698_01521	Ga0063691_00774	Ga0063697_02186	BlinB01000400	Ga0063690_01796	Ga0074739_0133	Ga0063696_02093	Ga0063689_02264	Ga0063701_01401	Ga0063693_01060	Ga0077612_120169	Ga0074751_2613	AD89DRAFT_00430	Ga0063694_00733	Ga0063699_00663	Ga0063692_03237	S272_00356	K318DRAFT_2268	HGBRDRAFT_02853	Ga0063700_01217	Ga0063679_02578	HMPREF0183_1902	Y1ADRAFT_01555
2601978330	Xaa-Pro aminopeptidase	COG0006	E	23	Ga0063698_01504	Ga0063691_00757	Ga0063697_02169	BlinB01000418	Ga0063690_01779	Ga0074739_0114	Ga0063696_02074	Ga0063689_02283	Ga0063701_01420	Ga0063693_01079	Ga0077612_120188	Ga0074751_2594	AD89DRAFT_00412	Ga0063694_00751	Ga0063699_00645	Ga0063692_03257	S272_00375	K318DRAFT_2249	HGBRDRAFT_02835	Ga0063700_01199	Ga0063679_02560	HMPREF0183_0311	Y1ADRAFT_01543
2601978264	ATP-dependent Clp protease ATP-binding subunit ClpB	COG0542	O	23	Ga0063698_02543	Ga0063691_01156	Ga0063697_00395	BlinB01000538	Ga0063690_01713	Ga0074739_2301	Ga0063696_01512	Ga0063689_02558	Ga0063701_02693	Ga0063693_02882	Ga0077612_122595	Ga0074751_0788	AD89DRAFT_02263	Ga0063694_01329	Ga0063699_02094	Ga0063692_00285	S272_02106	K318DRAFT_1568	HGBRDRAFT_01093	Ga0063700_01082	Ga0063679_01602	HMPREF0183_1412	Y1ADRAFT_01988
2601978253	Exodeoxyribonuclease III	COG0708	L	23	Ga0063698_02532	Ga0063691_01145	Ga0063697_00384	BlinB01000527	Ga0063690_01702	Ga0074739_2312	Ga0063696_01501	Ga0063689_02570	Ga0063701_02706	Ga0063693_02892	Ga0077612_122605	Ga0074751_0798	AD89DRAFT_02253	Ga0063694_01319	Ga0063699_02104	Ga0063692_00293	S272_02114	K318DRAFT_1563	HGBRDRAFT_01069	Ga0063700_01058	Ga0063679_01427	HMPREF0183_1411	Y1ADRAFT_01986
2601978241	orotate phosphoribosyltransferase	COG0461	F	23	Ga0063698_02520	Ga0063691_01133	Ga0063697_00376	BlinB01000515	Ga0063690_01690	Ga0074739_2320	Ga0063696_01489	Ga0063689_02582	Ga0063701_02177	Ga0063693_02897	Ga0077612_122611	Ga0074751_0810	AD89DRAFT_02247	Ga0063694_02508	Ga0063699_02110	Ga0063692_00305	S272_02126	K318DRAFT_1560	HGBRDRAFT_01066	Ga0063700_01055	Ga0063679_01424	HMPREF0183_1409	Y1ADRAFT_01985
2601978236	Acyl-CoA dehydrogenase	COG1960	I	23	Ga0063698_02515	Ga0063691_01128	Ga0063697_00371	BlinB01000510	Ga0063690_01685	Ga0074739_2325	Ga0063696_01484	Ga0063689_02587	Ga0063701_02172	Ga0063693_02902	Ga0077612_122616	Ga0074751_0815	AD89DRAFT_02242	Ga0063694_02503	Ga0063699_02115	Ga0063692_00310	S272_02131	K318DRAFT_1554	HGBRDRAFT_01056	Ga0063700_01049	Ga0063679_01418	HMPREF0183_1402	Y1ADRAFT_01980
2601978151	succinyl-CoA synthetase (ADP-forming) alpha subunit	COG0074	C	23	Ga0063698_02685	Ga0063691_00988	Ga0063697_01918	BlinB01003495	Ga0063690_01600	Ga0074739_3118	Ga0063696_02308	Ga0063689_01404	Ga0063701_00589	Ga0063693_02509	Ga0077612_119159	Ga0074751_1530	AD89DRAFT_02092	Ga0063694_03473	Ga0063699_01006	Ga0063692_03327	S272_02444	K318DRAFT_0509	HGBRDRAFT_02130	Ga0063700_01263	Ga0063679_02330	HMPREF0183_2063	Y1ADRAFT_00710
2601978150	succinyl-CoA synthetase (ADP-forming) beta subunit	COG0045	C	23	Ga0063698_02686	Ga0063691_00987	Ga0063697_01917	BlinB01003494	Ga0063690_01599	Ga0074739_3117	Ga0063696_02309	Ga0063689_01403	Ga0063701_00588	Ga0063693_02510	Ga0077612_119160	Ga0074751_1529	AD89DRAFT_02093	Ga0063694_03472	Ga0063699_01007	Ga0063692_03328	S272_02445	K318DRAFT_0510	HGBRDRAFT_02131	Ga0063700_01264	Ga0063679_02331	HMPREF0183_2064	Y1ADRAFT_00709
2601978142	amidohydrolase	COG1473	R	23	Ga0063698_02698	Ga0063691_00979	Ga0063697_01905	BlinB01003599	Ga0063690_01591	Ga0074739_3109	Ga0063696_02321	Ga0063689_01395	Ga0063701_00580	Ga0063693_02518	Ga0077612_119168	Ga0074751_1521	AD89DRAFT_02101	Ga0063694_03464	Ga0063699_01015	Ga0063692_03335	S272_02452	K318DRAFT_0517	HGBRDRAFT_02137	Ga0063700_01270	Ga0063679_02337	HMPREF0183_2077	Y1ADRAFT_00704
2601978140	succinate dehydrogenase subunit C	COG2009	C	23	Ga0063698_02700	Ga0063691_00977	Ga0063697_01903	BlinB01003597	Ga0063690_01589	Ga0074739_3107	Ga0063696_02323	Ga0063689_01393	Ga0063701_00578	Ga0063693_02520	Ga0077612_119170	Ga0074751_1519	AD89DRAFT_02103	Ga0063694_02851	Ga0063699_01017	Ga0063692_03339	S272_02456	K318DRAFT_0519	HGBRDRAFT_02139	Ga0063700_01272	Ga0063679_02339	HMPREF0183_2079	Y1ADRAFT_00702
2601978139	succinate dehydrogenase subunit D	COG2142	C	23	Ga0063698_02701	Ga0063691_00976	Ga0063697_01902	BlinB01003596	Ga0063690_01588	Ga0074739_3106	Ga0063696_02324	Ga0063689_01392	Ga0063701_00577	Ga0063693_02521	Ga0077612_119171	Ga0074751_1518	AD89DRAFT_02104	Ga0063694_02852	Ga0063699_01018	Ga0063692_03340	S272_02457	K318DRAFT_0520	HGBRDRAFT_02140	Ga0063700_01273	Ga0063679_02340	HMPREF0183_2080	Y1ADRAFT_00701
2601978138	succinate dehydrogenase subunit A	COG1053	C	23	Ga0063698_02702	Ga0063691_00975	Ga0063697_01901	BlinB01003595	Ga0063690_01587	Ga0074739_3105	Ga0063696_02325	Ga0063689_01391	Ga0063701_00576	Ga0063693_02522	Ga0077612_119172	Ga0074751_1517	AD89DRAFT_02105	Ga0063694_02853	Ga0063699_01019	Ga0063692_03341	S272_02458	K318DRAFT_0521	HGBRDRAFT_02141	Ga0063700_01274	Ga0063679_02341	HMPREF0183_2081	Y1ADRAFT_00700
2601978137	succinate dehydrogenase subunit B	COG0479	C	23	Ga0063698_02703	Ga0063691_00974	Ga0063697_01900	BlinB01003594	Ga0063690_01586	Ga0074739_3104	Ga0063696_02326	Ga0063689_01390	Ga0063701_00575	Ga0063693_02523	Ga0077612_119173	Ga0074751_1516	AD89DRAFT_02106	Ga0063694_02854	Ga0063699_01020	Ga0063692_03342	S272_02459	K318DRAFT_0522	HGBRDRAFT_02142	Ga0063700_01275	Ga0063679_02342	HMPREF0183_2082	Y1ADRAFT_00699
2601978133	ribonucleoside-diphosphate reductase class Ib beta subunit	COG0208	F	23	Ga0063698_02707	Ga0063691_00970	Ga0063697_01896	BlinB01000657	Ga0063690_01582	Ga0074739_3100	Ga0063696_02335	Ga0063689_03018	Ga0063701_00492	Ga0063693_02526	Ga0077612_119177	Ga0074751_1513	AD89DRAFT_02113	Ga0063694_00998	Ga0063699_01035	Ga0063692_03347	S272_02464	K318DRAFT_0999	HGBRDRAFT_00632	Ga0063700_02629	Ga0063679_01781	HMPREF0183_0954	Y1ADRAFT_02043
2601978132	ribonucleoside-diphosphate reductase class Ib alpha subunit	COG0209	F	23	Ga0063698_02708	Ga0063691_00969	Ga0063697_01895	BlinB01000656	Ga0063690_01581	Ga0074739_3099	Ga0063696_02336	Ga0063689_03017	Ga0063701_00491	Ga0063693_02527	Ga0077612_119178	Ga0074751_1512	AD89DRAFT_02114	Ga0063694_00999	Ga0063699_01036	Ga0063692_03348	S272_02465	K318DRAFT_1000	HGBRDRAFT_00633	Ga0063700_02630	Ga0063679_01782	HMPREF0183_0953	Y1ADRAFT_02044
2601978120	agmatinase	COG0010	E	23	Ga0063698_02720	Ga0063691_00958	Ga0063697_01884	BlinB01000645	Ga0063690_01569	Ga0074739_3088	Ga0063696_02347	Ga0063689_03006	Ga0063701_00480	Ga0063693_02538	Ga0077612_119189	Ga0074751_1501	AD89DRAFT_02125	Ga0063694_01010	Ga0063699_01047	Ga0063692_03359	S272_02476	K318DRAFT_1009	HGBRDRAFT_00643	Ga0063700_02640	Ga0063679_01792	HMPREF0183_0944	Y1ADRAFT_02048
2601978115	SsrA-binding protein	COG0691	O	23	Ga0063698_02725	Ga0063691_00953	Ga0063697_01879	BlinB01000641	Ga0063690_01564	Ga0074739_3070	Ga0063696_02356	Ga0063689_03000	Ga0063701_00473	Ga0063693_03231	Ga0077612_119199	Ga0074751_1471	AD89DRAFT_03354	Ga0063694_01016	Ga0063699_01053	Ga0063692_03369	S272_02485	K318DRAFT_1017	HGBRDRAFT_00657	Ga0063700_01648	Ga0063679_01805	HMPREF0183_0926	Y1ADRAFT_02058
2601978111	bacterial peptide chain release factor 2 (bRF-2)	COG1186	J	23	Ga0063698_02729	Ga0063691_00949	Ga0063697_01875	BlinB01000637	Ga0063690_01560	Ga0074739_3066	Ga0063696_02360	Ga0063689_02996	Ga0063701_00469	Ga0063693_03221	Ga0077612_119203	Ga0074751_1467	AD89DRAFT_03420	Ga0063694_01020	Ga0063699_01057	Ga0063692_03373	S272_02489	K318DRAFT_1021	HGBRDRAFT_00661	Ga0063700_01652	Ga0063679_01809	HMPREF0183_0925	Y1ADRAFT_02059
2601978087	nucleoside ABC transporter ATP-binding protein	COG3845	R	23	Ga0063698_02753	Ga0063691_00925	Ga0063697_01851	BlinB01003688	Ga0063690_01536	Ga0074739_3045	Ga0063696_02388	Ga0063689_02810	Ga0063701_00447	Ga0063693_00006	Ga0077612_119224	Ga0074751_1449	AD89DRAFT_02504	Ga0063694_01038	Ga0063699_01075	Ga0063692_02895	S272_00760	K318DRAFT_1043	HGBRDRAFT_00685	Ga0063700_01674	Ga0063679_01834	HMPREF0183_0906	Y1ADRAFT_02077
2601978045	glutamine--fructose-6-phosphate transaminase	COG0449	M	23	Ga0063698_02798	Ga0063691_01866	Ga0063697_01805	BlinB01002282	Ga0063690_01494	Ga0074739_2998	Ga0063696_02980	Ga0063689_02769	Ga0063701_02185	Ga0063693_00034	Ga0077612_119264	Ga0074751_1409	AD89DRAFT_02540	Ga0063694_01070	Ga0063699_01107	Ga0063692_02788	S272_00789	K318DRAFT_1100	HGBRDRAFT_00724	Ga0063700_01706	Ga0063679_01870	HMPREF0183_0866	Y1ADRAFT_02097
2601978042	phosphoglucosamine mutase	COG1109	G	23	Ga0063698_02801	Ga0063691_01863	Ga0063697_01802	BlinB01002279	Ga0063690_01491	Ga0074739_2994	Ga0063696_02984	Ga0063689_02765	Ga0063701_02189	Ga0063693_00037	Ga0077612_119270	Ga0074751_1403	AD89DRAFT_02543	Ga0063694_01073	Ga0063699_01110	Ga0063692_02779	S272_00798	K318DRAFT_1118	HGBRDRAFT_00732	Ga0063700_01713	Ga0063679_01879	HMPREF0183_0862	Y1ADRAFT_02104
2601978041	SSU ribosomal protein S9P	COG0103	J	23	Ga0063698_02802	Ga0063691_01862	Ga0063697_01801	BlinB01002278	Ga0063690_01490	Ga0074739_2993	Ga0063696_02985	Ga0063689_02764	Ga0063701_02190	Ga0063693_00038	Ga0077612_119271	Ga0074751_1402	AD89DRAFT_02544	Ga0063694_01074	Ga0063699_01111	Ga0063692_02778	S272_00799	K318DRAFT_1119	HGBRDRAFT_00733	Ga0063700_01714	Ga0063679_01880	HMPREF0183_0860	Y1ADRAFT_02105
2601978040	LSU ribosomal protein L13P	COG0102	J	23	Ga0063698_02803	Ga0063691_01861	Ga0063697_01800	BlinB01002277	Ga0063690_01489	Ga0074739_2992	Ga0063696_02986	Ga0063689_02763	Ga0063701_02191	Ga0063693_00039	Ga0077612_119272	Ga0074751_1401	AD89DRAFT_02545	Ga0063694_01075	Ga0063699_01112	Ga0063692_02777	S272_00800	K318DRAFT_1120	HGBRDRAFT_00734	Ga0063700_01715	Ga0063679_01881	HMPREF0183_0859	Y1ADRAFT_02106
2601978029	RNAse PH	COG0689	J	23	Ga0063698_01110	Ga0063691_03159	Ga0063697_01111	BlinB01002434	Ga0063690_01478	Ga0074739_0532	Ga0063696_00011	Ga0063689_01904	Ga0063701_03211	Ga0063693_01230	Ga0077612_11411	Ga0074751_2972	AD89DRAFT_02743	Ga0063694_02584	Ga0063699_02125	Ga0063692_02456	S272_00010	K318DRAFT_3224	HGBRDRAFT_01880	Ga0063700_02232	Ga0063679_02087	HMPREF0183_2359	Y1ADRAFT_01753
2601978000	enolase	COG0148	G	23	Ga0063698_01138	Ga0063691_03131	Ga0063697_01083	BlinB01002407	Ga0063690_01449	Ga0074739_0505	Ga0063696_00039	Ga0063689_01876	Ga0063701_03184	Ga0063693_01202	Ga0077612_11439	Ga0074751_2944	AD89DRAFT_01133	Ga0063694_02556	Ga0063699_02153	Ga0063692_02482	S272_00036	K318DRAFT_3253	HGBRDRAFT_01906	Ga0063700_02258	Ga0063679_02060	HMPREF0183_2331	Y1ADRAFT_01733
2601977994	NADH dehydrogenase	COG1252	C	23	Ga0063698_01144	Ga0063691_03125	Ga0063697_01077	BlinB01002401	Ga0063690_01443	Ga0074739_0498	Ga0063696_00044	Ga0063689_01870	Ga0063701_03178	Ga0063693_01196	Ga0077612_11444	Ga0074751_2939	AD89DRAFT_01140	Ga0063694_02550	Ga0063699_02159	Ga0063692_02488	S272_00042	K318DRAFT_3257	HGBRDRAFT_01911	Ga0063700_02263	Ga0063679_02055	HMPREF0183_2326	Y1ADRAFT_01728
2601977986	polyphosphate kinase 2, PA0141 family	COG2326	C	23	Ga0063698_01152	Ga0063691_02692	Ga0063697_01069	BlinB01002394	Ga0063690_01435	Ga0074739_0492	Ga0063696_00052	Ga0063689_01866	Ga0063701_03172	Ga0063693_01186	Ga0077612_11454	Ga0074751_2900	AD89DRAFT_01151	Ga0063694_02538	Ga0063699_02170	Ga0063692_02495	S272_00049	K318DRAFT_3262	HGBRDRAFT_01917	Ga0063700_02270	Ga0063679_02046	HMPREF0183_1544	Y1ADRAFT_01725
2601977976	bacterial peptide chain release factor 3 (bRF-3)	COG4108	J	23	Ga0063698_01162	Ga0063691_02702	Ga0063697_01059	BlinB01002384	Ga0063690_01425	Ga0074739_0481	Ga0063696_00061	Ga0063689_01858	Ga0063701_03164	Ga0063693_01177	Ga0077612_11464	Ga0074751_2890	AD89DRAFT_01161	Ga0063694_02528	Ga0063699_02180	Ga0063692_02507	S272_00062	K318DRAFT_3272	HGBRDRAFT_01924	Ga0063700_02278	Ga0063679_02037	HMPREF0183_1539	Y1ADRAFT_01720
2601977975	myo-inositol-1-phosphate synthase	COG1260	I	23	Ga0063698_01163	Ga0063691_02703	Ga0063697_01058	BlinB01002383	Ga0063690_01424	Ga0074739_0480	Ga0063696_00062	Ga0063689_01857	Ga0063701_03163	Ga0063693_01176	Ga0077612_11465	Ga0074751_2889	AD89DRAFT_01162	Ga0063694_02527	Ga0063699_02181	Ga0063692_02508	S272_00063	K318DRAFT_3273	HGBRDRAFT_01925	Ga0063700_02279	Ga0063679_02036	HMPREF0183_1538	Y1ADRAFT_01719
2601977889	aspartate kinase	COG0527	E	23	Ga0063698_03283	Ga0063691_00567	Ga0063697_01259	BlinB01001747	Ga0063690_01338	Ga0074739_0813	Ga0063696_01126	Ga0063689_01208	Ga0063701_01057	Ga0063693_02951	Ga0077612_120547	Ga0074751_3238	AD89DRAFT_03390	Ga0063694_02798	Ga0063699_01270	Ga0063692_01758	S272_03034	K318DRAFT_0798	HGBRDRAFT_01509	Ga0063700_00113	Ga0063679_00219	HMPREF0183_1195	Y1ADRAFT_00470
2601977886	DNA replication and repair protein RecR	COG0353	L	23	Ga0063698_03286	Ga0063691_00564	Ga0063697_01256	BlinB01001585	Ga0063690_01335	Ga0074739_0816	Ga0063696_01129	Ga0063689_01205	Ga0063701_01054	Ga0063693_02952	Ga0077612_120546	Ga0074751_3239	AD89DRAFT_03389	Ga0063694_02801	Ga0063699_01271	Ga0063692_01761	S272_03030	K318DRAFT_0801	HGBRDRAFT_01506	Ga0063700_00116	Ga0063679_00222	HMPREF0183_1194	Y1ADRAFT_00469
2601977740	phenylalanyl-tRNA synthetase, alpha subunit	COG0016	J	23	Ga0063698_02053	Ga0063691_01436	Ga0063697_02616	BlinB01002546	Ga0063690_01189	Ga0074739_3411	Ga0063696_01272	Ga0063689_01660	Ga0063701_03358	Ga0063693_02544	Ga0077612_11262	Ga0074751_1808	AD89DRAFT_02694	Ga0063694_00581	Ga0063699_02016	Ga0063692_03049	S272_02045	K318DRAFT_0043	HGBRDRAFT_01556	Ga0063700_00678	Ga0063679_00947	HMPREF0183_1138	Y1ADRAFT_00947
2601977733	LSU ribosomal protein L20P	COG0292	J	23	Ga0063698_02046	Ga0063691_01429	Ga0063697_02622	BlinB01003420	Ga0063690_01182	Ga0074739_3404	Ga0063696_01284	Ga0063689_01653	Ga0063701_03364	Ga0063693_02550	Ga0077612_11249	Ga0074751_1802	AD89DRAFT_02684	Ga0063694_00571	Ga0063699_02007	Ga0063692_03045	S272_02041	K318DRAFT_0046	HGBRDRAFT_01558	Ga0063700_00680	Ga0063679_00945	HMPREF0183_1135	Y1ADRAFT_00945
2601977732	LSU ribosomal protein L35P	COG0291	J	23	Ga0063698_02045	Ga0063691_01428	Ga0063697_02623	BlinB01003421	Ga0063690_01181	Ga0074739_3403	Ga0063696_01285	Ga0063689_01652	Ga0063701_03365	Ga0063693_02551	Ga0077612_11248	Ga0074751_1801	AD89DRAFT_02683	Ga0063694_00570	Ga0063699_02006	Ga0063692_03044	S272_02040	K318DRAFT_0047	HGBRDRAFT_01559	Ga0063700_00681	Ga0063679_00944	HMPREF0183_1134	Y1ADRAFT_00944
2601977731	bacterial translation initiation factor 3 (bIF-3)	COG0290	J	23	Ga0063698_02044	Ga0063691_01427	Ga0063697_02624	BlinB01003422	Ga0063690_01180	Ga0074739_3402	Ga0063696_01286	Ga0063689_01651	Ga0063701_03366	Ga0063693_02552	Ga0077612_11247	Ga0074751_1800	AD89DRAFT_02682	Ga0063694_00569	Ga0063699_02005	Ga0063692_03043	S272_02039	K318DRAFT_0048	HGBRDRAFT_01560	Ga0063700_00682	Ga0063679_00943	HMPREF0183_1133	Y1ADRAFT_00943
2601977710	tRNA-i(6)A37 thiotransferase enzyme MiaB	COG0621	J	23	Ga0063698_02023	Ga0063691_01406	Ga0063697_02646	BlinB01003443	Ga0063690_01159	Ga0074739_3381	Ga0063696_01305	Ga0063689_01627	Ga0063701_00815	Ga0063693_02571	Ga0077612_11229	Ga0074751_1780	AD89DRAFT_02660	Ga0063694_00548	Ga0063699_01984	Ga0063692_03022	S272_02018	K318DRAFT_0078	HGBRDRAFT_01576	Ga0063700_00698	Ga0063679_00927	HMPREF0183_1109	Y1ADRAFT_00926
2601977708	recombination protein RecA	COG0468	L	23	Ga0063698_02021	Ga0063691_01404	Ga0063697_02648	BlinB01003445	Ga0063690_01157	Ga0074739_3379	Ga0063696_01307	Ga0063689_01625	Ga0063701_00813	Ga0063693_02573	Ga0077612_11227	Ga0074751_1778	AD89DRAFT_02658	Ga0063694_00546	Ga0063699_01982	Ga0063692_03020	S272_02016	K318DRAFT_0081	HGBRDRAFT_01579	Ga0063700_00701	Ga0063679_00924	HMPREF0183_1107	Y1ADRAFT_00923
2601977689	ribonuclease J	COG0595	J	23	Ga0063698_02002	Ga0063691_01383	Ga0063697_02664	BlinB01001440	Ga0063690_01138	Ga0074739_3359	Ga0063696_01325	Ga0063689_01611	Ga0063701_00800	Ga0063693_02587	Ga0077612_11211	Ga0074751_1758	AD89DRAFT_02642	Ga0063694_00528	Ga0063699_01968	Ga0063692_03009	S272_02005	K318DRAFT_0092	HGBRDRAFT_01590	Ga0063700_00712	Ga0063679_00913	HMPREF0183_1085	Y1ADRAFT_00908
2601977680	dihydrodipicolinate reductase	COG0289	E	23	Ga0063698_01993	Ga0063691_01375	Ga0063697_02671	BlinB01001446	Ga0063690_01129	Ga0074739_3353	Ga0063696_01331	Ga0063689_01605	Ga0063701_00794	Ga0063693_02597	Ga0077612_1122	Ga0074751_1751	AD89DRAFT_02634	Ga0063694_00520	Ga0063699_01960	Ga0063692_03001	S272_01997	K318DRAFT_0096	HGBRDRAFT_01595	Ga0063700_00717	Ga0063679_00908	HMPREF0183_1081	Y1ADRAFT_00904
2601977678	superoxide dismutase, Fe-Mn family	COG0605	P	23	Ga0063698_01991	Ga0063691_01373	Ga0063697_02673	BlinB01001448	Ga0063690_01127	Ga0074739_3351	Ga0063696_01333	Ga0063689_01603	Ga0063701_00792	Ga0063693_03019	Ga0077612_120385	Ga0074751_1749	AD89DRAFT_00724	Ga0063694_00519	Ga0063699_01959	Ga0063692_02999	S272_01995	K318DRAFT_0100	HGBRDRAFT_01596	Ga0063700_00718	Ga0063679_00907	HMPREF0183_1079	Y1ADRAFT_00902
2601977673	polyribonucleotide nucleotidyltransferase	COG1185	J	23	Ga0063698_01986	Ga0063691_01368	Ga0063697_02678	BlinB01001455	Ga0063690_01122	Ga0074739_3344	Ga0063696_01340	Ga0063689_01596	Ga0063701_00785	Ga0063693_03025	Ga0077612_120393	Ga0074751_1740	AD89DRAFT_00731	Ga0063694_00512	Ga0063699_01952	Ga0063692_02992	S272_01988	K318DRAFT_0102	HGBRDRAFT_01598	Ga0063700_00720	Ga0063679_00905	HMPREF0183_1077	Y1ADRAFT_00899
2601977671	SSU ribosomal protein S15P	COG0184	J	23	Ga0063698_01984	Ga0063691_01366	Ga0063697_02680	BlinB01001456	Ga0063690_01120	Ga0074739_3342	Ga0063696_01343	Ga0063689_01594	Ga0063701_00783	Ga0063693_03027	Ga0077612_120395	Ga0074751_1738	AD89DRAFT_00733	Ga0063694_00510	Ga0063699_01950	Ga0063692_02990	S272_01986	K318DRAFT_0104	HGBRDRAFT_01599	Ga0063700_00722	Ga0063679_00903	HMPREF0183_1076	Y1ADRAFT_00898
2601977663	NusA antitermination factor	COG0195	K	23	Ga0063698_01976	Ga0063691_01359	Ga0063697_02688	BlinB01001464	Ga0063690_01112	Ga0074739_3333	Ga0063696_01351	Ga0063689_01586	Ga0063701_00775	Ga0063693_03036	Ga0077612_120403	Ga0074751_1729	AD89DRAFT_00741	Ga0063694_00502	Ga0063699_01942	Ga0063692_02983	S272_01979	K318DRAFT_0111	HGBRDRAFT_01608	Ga0063700_00731	Ga0063679_00895	HMPREF0183_1023	Y1ADRAFT_00888
2601977654	4-hydroxy-3-methylbut-2-en-1-yl diphosphate synthase	COG0821	I	23	Ga0063698_01967	Ga0063691_01350	Ga0063697_02800	BlinB01001473	Ga0063690_01103	Ga0074739_3324	Ga0063696_01360	Ga0063689_01577	Ga0063701_00766	Ga0063693_00920	Ga0077612_120412	Ga0074751_1720	AD89DRAFT_00750	Ga0063694_00493	Ga0063699_01933	Ga0063692_02974	S272_01970	K318DRAFT_0126	HGBRDRAFT_01620	Ga0063700_00742	Ga0063679_00886	HMPREF0183_2029	Y1ADRAFT_00881
2601977650	glutaryl-CoA dehydrogenase	COG1960	I	23	Ga0063698_01963	Ga0063691_01346	Ga0063697_02796	BlinB01001477	Ga0063690_01099	Ga0074739_3320	Ga0063696_01364	Ga0063689_01573	Ga0063701_00762	Ga0063693_00916	Ga0077612_120416	Ga0074751_1716	AD89DRAFT_00754	Ga0063694_00489	Ga0063699_01929	Ga0063692_02970	S272_01966	K318DRAFT_0129	HGBRDRAFT_01623	Ga0063700_00745	Ga0063679_00883	HMPREF0183_2026	Y1ADRAFT_00876
2601977646	23S rRNA m(2)A-2503 methyltransferase	COG0820	J	23	Ga0063698_01959	Ga0063691_01342	Ga0063697_02792	BlinB01001481	Ga0063690_01095	Ga0074739_3316	Ga0063696_01368	Ga0063689_01569	Ga0063701_00758	Ga0063693_00912	Ga0077612_120420	Ga0074751_1712	AD89DRAFT_00758	Ga0063694_00485	Ga0063699_01925	Ga0063692_02967	S272_01963	K318DRAFT_0135	HGBRDRAFT_01628	Ga0063700_00750	Ga0063679_00874	HMPREF0183_2023	Y1ADRAFT_00873
2601977643	uridylate kinase	COG0528	F	23	Ga0063698_01956	Ga0063691_01339	Ga0063697_02789	BlinB01003452	Ga0063690_01092	Ga0074739_3313	Ga0063696_01371	Ga0063689_01566	Ga0063701_00755	Ga0063693_00909	Ga0077612_120423	Ga0074751_1707	AD89DRAFT_00761	Ga0063694_00482	Ga0063699_01922	Ga0063692_02964	S272_01960	K318DRAFT_0138	HGBRDRAFT_01631	Ga0063700_00753	Ga0063679_00871	HMPREF0183_2020	Y1ADRAFT_00870
2601977642	translation elongation factor Ts (EF-Ts)	COG0264	J	23	Ga0063698_01955	Ga0063691_01338	Ga0063697_02788	BlinB01003453	Ga0063690_01091	Ga0074739_3312	Ga0063696_01372	Ga0063689_01565	Ga0063701_00754	Ga0063693_00908	Ga0077612_120424	Ga0074751_1706	AD89DRAFT_00762	Ga0063694_00481	Ga0063699_01921	Ga0063692_02963	S272_01959	K318DRAFT_0139	HGBRDRAFT_01632	Ga0063700_00754	Ga0063679_00870	HMPREF0183_2018	Y1ADRAFT_00868
2601977641	SSU ribosomal protein S2P	COG0052	J	23	Ga0063698_01954	Ga0063691_01337	Ga0063697_02787	BlinB01003454	Ga0063690_01090	Ga0074739_3311	Ga0063696_01373	Ga0063689_01564	Ga0063701_00753	Ga0063693_00907	Ga0077612_120425	Ga0074751_1705	AD89DRAFT_00763	Ga0063694_00480	Ga0063699_01920	Ga0063692_02962	S272_01958	K318DRAFT_0140	HGBRDRAFT_01633	Ga0063700_00755	Ga0063679_00869	HMPREF0183_2017	Y1ADRAFT_00867
2601977631	LSU ribosomal protein L19P	COG0335	J	23	Ga0063698_01944	Ga0063691_01327	Ga0063697_02777	BlinB01003464	Ga0063690_01080	Ga0074739_3301	Ga0063696_01387	Ga0063689_01554	Ga0063701_00743	Ga0063693_00897	Ga0077612_120435	Ga0074751_1695	AD89DRAFT_00773	Ga0063694_00470	Ga0063699_01910	Ga0063692_02952	S272_01948	K318DRAFT_0152	HGBRDRAFT_01644	Ga0063700_00765	Ga0063679_00859	HMPREF0183_1736	Y1ADRAFT_00856
2601977627	SSU ribosomal protein S16P	COG0228	J	23	Ga0063698_01940	Ga0063691_01323	Ga0063697_02773	BlinB01003470	Ga0063690_01076	Ga0074739_3297	Ga0063696_01391	Ga0063689_01551	Ga0063701_00739	Ga0063693_00893	Ga0077612_120439	Ga0074751_1691	AD89DRAFT_00777	Ga0063694_00466	Ga0063699_01906	Ga0063692_02948	S272_01944	K318DRAFT_0157	HGBRDRAFT_01649	Ga0063700_00769	Ga0063679_00855	HMPREF0183_1727	Y1ADRAFT_00852
2601977626	signal recognition particle subunit FFH/SRP54 (srp54)	COG0541	U	23	Ga0063698_01939	Ga0063691_01322	Ga0063697_02772	BlinB01003471	Ga0063690_01075	Ga0074739_3296	Ga0063696_01392	Ga0063689_01550	Ga0063701_00738	Ga0063693_00892	Ga0077612_120440	Ga0074751_1690	AD89DRAFT_00778	Ga0063694_00465	Ga0063699_01905	Ga0063692_02947	S272_01943	K318DRAFT_0158	HGBRDRAFT_01650	Ga0063700_00770	Ga0063679_00854	HMPREF0183_1725	Y1ADRAFT_00851
2601977614	RNAse III	COG0571	K	23	Ga0063698_01929	Ga0063691_01311	Ga0063697_02761	BlinB01003481	Ga0063690_01063	Ga0074739_3277	Ga0063696_01401	Ga0063689_01543	Ga0063701_00731	Ga0063693_00869	Ga0077612_120449	Ga0074751_1679	AD89DRAFT_00786	Ga0063694_00457	Ga0063699_01897	Ga0063692_03181	S272_01916	K318DRAFT_0164	HGBRDRAFT_01661	Ga0063700_00776	Ga0063679_00849	HMPREF0183_1713	Y1ADRAFT_00842
2601977594	UDP-N-acetylglucosamine 1-carboxyvinyltransferase	COG0766	M	23	Ga0063698_01909	Ga0063691_01291	Ga0063697_02741	BlinB01001042	Ga0063690_01043	Ga0074739_3258	Ga0063696_01422	Ga0063689_01522	Ga0063701_00710	Ga0063693_00850	Ga0077612_120468	Ga0074751_1661	AD89DRAFT_00805	Ga0063694_00438	Ga0063699_01878	Ga0063692_03158	S272_01894	K318DRAFT_0181	HGBRDRAFT_01678	Ga0063700_00793	Ga0063679_00832	HMPREF0183_1700	Y1ADRAFT_00826
2601977593	3-isopropylmalate dehydratase, small subunit	COG0066	E	23	Ga0063698_01908	Ga0063691_01290	Ga0063697_02740	BlinB01001041	Ga0063690_01042	Ga0074739_3257	Ga0063696_01423	Ga0063689_01521	Ga0063701_00709	Ga0063693_00849	Ga0077612_120469	Ga0074751_1660	AD89DRAFT_00806	Ga0063694_00437	Ga0063699_01877	Ga0063692_03157	S272_01893	K318DRAFT_0182	HGBRDRAFT_01679	Ga0063700_00794	Ga0063679_00831	HMPREF0183_1699	Y1ADRAFT_00825
2601977592	3-isopropylmalate dehydratase, large subunit	COG0065	E	23	Ga0063698_01907	Ga0063691_01289	Ga0063697_02739	BlinB01001040	Ga0063690_01041	Ga0074739_3256	Ga0063696_01424	Ga0063689_01520	Ga0063701_00708	Ga0063693_00848	Ga0077612_120470	Ga0074751_1659	AD89DRAFT_00807	Ga0063694_00436	Ga0063699_01876	Ga0063692_03156	S272_01892	K318DRAFT_0183	HGBRDRAFT_01680	Ga0063700_00795	Ga0063679_00830	HMPREF0183_1698	Y1ADRAFT_00824
2601977591	transcriptional regulator, IclR family	COG1414	K	23	Ga0063698_01906	Ga0063691_01288	Ga0063697_02738	BlinB01001039	Ga0063690_01040	Ga0074739_3255	Ga0063696_01425	Ga0063689_01519	Ga0063701_00707	Ga0063693_00847	Ga0077612_120471	Ga0074751_1658	AD89DRAFT_00808	Ga0063694_00435	Ga0063699_01875	Ga0063692_03155	S272_01891	K318DRAFT_0184	HGBRDRAFT_01681	Ga0063700_00796	Ga0063679_00829	HMPREF0183_1697	Y1ADRAFT_00823
2601977574	hypothetical protein	COG0012	J	23	Ga0063698_01387	Ga0063691_01987	Ga0063697_00832	BlinB01002126	Ga0063690_01023	Ga0074739_0250	Ga0063696_00293	Ga0063689_01677	Ga0063701_01292	Ga0063693_02225	Ga0077612_12052	Ga0074751_2712	AD89DRAFT_01598	Ga0063694_02419	Ga0063699_02839	Ga0063692_02689	S272_00233	K318DRAFT_3381	HGBRDRAFT_02029	Ga0063700_02056	Ga0063679_01942	HMPREF0183_1453	Y1ADRAFT_01631
2601977568	fructose-1,6-bisphosphatase II	COG1494	G	23	Ga0063698_01381	Ga0063691_01981	Ga0063697_00838	BlinB01002120	Ga0063690_01017	Ga0074739_0256	Ga0063696_00287	Ga0063689_01683	Ga0063701_01286	Ga0063693_02220	Ga0077612_12046	Ga0074751_2718	AD89DRAFT_01592	Ga0063694_02413	Ga0063699_02833	Ga0063692_02683	S272_00227	K318DRAFT_3372	HGBRDRAFT_02012	Ga0063700_02069	Ga0063679_01950	HMPREF0183_1468	Y1ADRAFT_01652
2601977566	fumarase, class II	COG0114	C	23	Ga0063698_01379	Ga0063691_01979	Ga0063697_00840	BlinB01002118	Ga0063690_01015	Ga0074739_0258	Ga0063696_00285	Ga0063689_01685	Ga0063701_01284	Ga0063693_02218	Ga0077612_12044	Ga0074751_2720	AD89DRAFT_01590	Ga0063694_02411	Ga0063699_02831	Ga0063692_02681	S272_00225	K318DRAFT_3370	HGBRDRAFT_02010	Ga0063700_02071	Ga0063679_01952	HMPREF0183_1470	Y1ADRAFT_01654
2601977539	protein translocase subunit secA	COG0653	U	23	Ga0063698_01352	Ga0063691_01952	Ga0063697_00867	BlinB01003071	Ga0063690_00988	Ga0074739_0285	Ga0063696_00258	Ga0063689_01712	Ga0063701_01257	Ga0063693_02190	Ga0077612_12017	Ga0074751_2747	AD89DRAFT_03349	Ga0063694_02384	Ga0063699_02804	Ga0063692_02653	S272_00197	K318DRAFT_3345	HGBRDRAFT_01984	Ga0063700_02096	Ga0063679_01977	HMPREF0183_1494	Y1ADRAFT_01677
2601977510	3-oxoacid CoA-transferase subunit A	COG1788	I	23	Ga0063698_01324	Ga0063691_01923	Ga0063697_00896	BlinB01002921	Ga0063690_00959	Ga0074739_0312	Ga0063696_00232	Ga0063689_01735	Ga0063701_01234	Ga0063693_02167	Ga0077612_12522	Ga0074751_2770	AD89DRAFT_00614	Ga0063694_02361	Ga0063699_01657	Ga0063692_02626	S272_00170	K318DRAFT_3321	HGBRDRAFT_01959	Ga0063700_02119	Ga0063679_02000	HMPREF0183_1515	Y1ADRAFT_01697
2601977509	3-oxoacid CoA-transferase subunit B	COG2057	I	23	Ga0063698_01323	Ga0063691_01922	Ga0063697_00897	BlinB01002922	Ga0063690_00958	Ga0074739_0313	Ga0063696_00231	Ga0063689_01736	Ga0063701_01233	Ga0063693_02166	Ga0077612_12523	Ga0074751_2771	AD89DRAFT_00613	Ga0063694_02360	Ga0063699_01658	Ga0063692_02625	S272_00169	K318DRAFT_3320	HGBRDRAFT_01958	Ga0063700_02120	Ga0063679_02001	HMPREF0183_1516	Y1ADRAFT_01698
2601977505	acyl-CoA dehydrogenase	COG1960	I	23	Ga0063698_01319	Ga0063691_01918	Ga0063697_00901	BlinB01002926	Ga0063690_00954	Ga0074739_0317	Ga0063696_00227	Ga0063689_01740	Ga0063701_01229	Ga0063693_02162	Ga0077612_12527	Ga0074751_2775	AD89DRAFT_00609	Ga0063694_02268	Ga0063699_01662	Ga0063692_02621	S272_00165	K318DRAFT_3314	HGBRDRAFT_01952	Ga0063700_02126	Ga0063679_02006	HMPREF0183_1520	Y1ADRAFT_01701
2601977494	propionyl-CoA carboxylase beta chain	COG4799	I	23	Ga0063698_01308	Ga0063691_01907	Ga0063697_00912	BlinB01002937	Ga0063690_00943	Ga0074739_0328	Ga0063696_00216	Ga0063689_01751	Ga0063701_01218	Ga0063693_02151	Ga0077612_12537	Ga0074751_2785	AD89DRAFT_00599	Ga0063694_02257	Ga0063699_01673	Ga0063692_02610	S272_00154	K318DRAFT_3287	HGBRDRAFT_01941	Ga0063700_02137	Ga0063679_02017	HMPREF0183_1531	Y1ADRAFT_01711
2601977398	molecular chaperone DnaK	COG0443	O	23	Ga0063698_01018	Ga0063691_02289	Ga0063697_00271	BlinB01001146	Ga0063690_00847	Ga0074739_2441	Ga0063696_02903	Ga0063689_02667	Ga0063701_02076	Ga0063693_00484	Ga0077612_1237	Ga0074751_0907	AD89DRAFT_03327	Ga0063694_01509	Ga0063699_01736	Ga0063692_00405	S272_03272	K318DRAFT_1366	HGBRDRAFT_01411	Ga0063700_00235	Ga0063679_00313	HMPREF0183_2293	Y1ADRAFT_00386
2601977390	seryl-tRNA synthetase	COG0172	J	23	Ga0063698_01010	Ga0063691_02297	Ga0063697_00263	BlinB01001137	Ga0063690_00839	Ga0074739_2448	Ga0063696_02896	Ga0063689_02658	Ga0063701_02068	Ga0063693_00476	Ga0077612_12315	Ga0074751_0914	AD89DRAFT_03337	Ga0063694_01525	Ga0063699_01752	Ga0063692_00423	S272_03213	K318DRAFT_1358	HGBRDRAFT_01420	Ga0063700_00227	Ga0063679_00305	HMPREF0183_2283	Y1ADRAFT_00394
2601977357	phosphoenolpyruvate carboxykinase (GTP)	COG1274	C	23	Ga0063698_00976	Ga0063691_02331	Ga0063697_00230	BlinB01001106	Ga0063690_00806	Ga0074739_2474	Ga0063696_02767	Ga0063689_02630	Ga0063701_03415	Ga0063693_00445	Ga0077612_11925	Ga0074751_0943	AD89DRAFT_01109	Ga0063694_01554	Ga0063699_01781	Ga0063692_00450	S272_03186	K318DRAFT_0932	HGBRDRAFT_01437	Ga0063700_00196	Ga0063679_00286	HMPREF0183_2391	Y1ADRAFT_00415
2601977297	phosphate ABC transporter ATP-binding protein, PhoT family	COG1117	P	23	Ga0063698_00868	Ga0063691_03420	Ga0063697_00171	BlinB01002105	Ga0063690_00746	Ga0074739_2532	Ga0063696_02820	Ga0063689_01915	Ga0063701_01877	Ga0063693_00396	Ga0077612_11980	Ga0074751_1006	AD89DRAFT_01045	Ga0063694_01723	Ga0063699_02949	Ga0063692_00536	S272_02870	K318DRAFT_1426	HGBRDRAFT_00953	Ga0063700_03284	Ga0063679_01338	HMPREF0183_0162	Y1ADRAFT_01881
2601977285	4-aminobutyrate aminotransferase apoenzyme	COG0160	E	23	Ga0063698_00855	Ga0063691_03433	Ga0063697_00158	BlinB01002092	Ga0063690_00734	Ga0074739_2545	Ga0063696_02832	Ga0063689_01926	Ga0063701_01866	Ga0063693_00385	Ga0077612_11994	Ga0074751_1019	AD89DRAFT_01034	Ga0063694_01712	Ga0063699_02938	Ga0063692_00548	S272_02882	K318DRAFT_1413	HGBRDRAFT_00941	Ga0063700_02960	Ga0063679_01327	HMPREF0183_0173	Y1ADRAFT_01869
2601977249	phosphoglycerate mutase	COG0588	G	23	Ga0063698_00822	Ga0063691_03185	Ga0063697_00124	BlinB01002059	Ga0063690_00698	Ga0074739_2578	Ga0063696_02868	Ga0063689_01958	Ga0063701_01834	Ga0063693_00351	Ga0077612_117122	Ga0074751_1052	AD89DRAFT_00823	Ga0063694_01677	Ga0063699_01549	Ga0063692_00581	S272_02914	K318DRAFT_1336	HGBRDRAFT_00926	Ga0063700_00985	Ga0063679_01311	HMPREF0183_0184	Y1ADRAFT_01856
2601977242	transcriptional regulator, CarD family	COG1329	K	23	Ga0063698_00815	Ga0063691_03178	Ga0063697_00117	BlinB01002052	Ga0063690_00691	Ga0074739_2585	Ga0063696_03261	Ga0063689_01965	Ga0063701_01827	Ga0063693_00346	Ga0077612_117127	Ga0074751_1059	AD89DRAFT_02273	Ga0063694_01672	Ga0063699_01554	Ga0063692_00588	S272_02921	K318DRAFT_1331	HGBRDRAFT_00921	Ga0063700_00980	Ga0063679_01306	HMPREF0183_0189	Y1ADRAFT_01851
2601977236	S-(hydroxymethyl)mycothiol dehydrogenase	COG1062	R	23	Ga0063698_00809	Ga0063691_03172	Ga0063697_00111	BlinB01002842	Ga0063690_00685	Ga0074739_2591	Ga0063696_03255	Ga0063689_01971	Ga0063701_01821	Ga0063693_00340	Ga0077612_117132	Ga0074751_1064	AD89DRAFT_02279	Ga0063694_01666	Ga0063699_01560	Ga0063692_00597	S272_01017	K318DRAFT_1326	HGBRDRAFT_00914	Ga0063700_00974	Ga0063679_01300	HMPREF0183_0203	Y1ADRAFT_01846
2601977203	aldehyde dehydrogenase (NAD+)	COG1012	C	23	Ga0063698_00776	Ga0063691_02872	Ga0063697_00078	BlinB01000558	Ga0063690_00652	Ga0074739_2622	Ga0063696_03156	Ga0063689_02000	Ga0063701_01793	Ga0063693_00281	Ga0077612_117160	Ga0074751_1092	AD89DRAFT_03090	Ga0063694_01641	Ga0063699_01585	Ga0063692_00621	S272_00992	K318DRAFT_1306	HGBRDRAFT_00889	Ga0063700_00946	Ga0063679_01274	HMPREF0183_0218	Y1ADRAFT_01825
2601977199	chaperonin GroEL	COG0459	O	23	Ga0063698_00772	Ga0063691_02876	Ga0063697_00074	BlinB01000562	Ga0063690_00648	Ga0074739_2627	Ga0063696_03152	Ga0063689_02004	Ga0063701_01789	Ga0063693_00277	Ga0077612_117164	Ga0074751_1096	AD89DRAFT_03094	Ga0063694_01637	Ga0063699_01589	Ga0063692_00625	S272_00988	K318DRAFT_1301	HGBRDRAFT_00886	Ga0063700_00943	Ga0063679_01271	HMPREF0183_0223	Y1ADRAFT_01817
2601977077	primary replicative DNA helicase	COG0305	L	23	Ga0063698_01859	Ga0063691_02046	Ga0063697_00733	BlinB01001299	Ga0063690_00526	Ga0074739_1971	Ga0063696_01930	Ga0063689_00613	Ga0063701_01576	Ga0063693_02108	Ga0077612_122366	Ga0074751_0567	AD89DRAFT_02595	Ga0063694_01922	Ga0063699_00864	Ga0063692_00056	S272_01198	K318DRAFT_2770	HGBRDRAFT_02425	Ga0063700_01838	Ga0063679_01584	HMPREF0183_0585	Y1ADRAFT_00258
2601977067	LSU ribosomal protein L9P	COG0359	J	23	Ga0063698_01849	Ga0063691_02056	Ga0063697_00721	BlinB01001287	Ga0063690_00516	Ga0074739_1951	Ga0063696_01947	Ga0063689_00623	Ga0063701_01564	Ga0063693_02118	Ga0077612_122352	Ga0074751_0556	AD89DRAFT_02582	Ga0063694_01908	Ga0063699_00854	Ga0063692_00043	S272_01211	K318DRAFT_3442	HGBRDRAFT_02411	Ga0063700_01814	Ga0063679_01555	HMPREF0183_0580	Y1ADRAFT_00244
2601977066	SSU ribosomal protein S18P	COG0238	J	23	Ga0063698_01848	Ga0063691_02057	Ga0063697_00720	BlinB01001286	Ga0063690_00515	Ga0074739_1950	Ga0063696_01948	Ga0063689_00624	Ga0063701_01563	Ga0063693_02119	Ga0077612_122351	Ga0074751_0555	AD89DRAFT_02581	Ga0063694_01907	Ga0063699_00853	Ga0063692_00042	S272_01212	K318DRAFT_3443	HGBRDRAFT_02410	Ga0063700_01813	Ga0063679_01554	HMPREF0183_0579	Y1ADRAFT_00243
2601977064	SSU ribosomal protein S6P	COG0360	J	23	Ga0063698_01846	Ga0063691_02059	Ga0063697_00718	BlinB01001284	Ga0063690_00513	Ga0074739_1948	Ga0063696_01950	Ga0063689_00626	Ga0063701_01561	Ga0063693_02121	Ga0077612_122349	Ga0074751_0553	AD89DRAFT_02579	Ga0063694_01905	Ga0063699_00851	Ga0063692_00040	S272_01214	K318DRAFT_3445	HGBRDRAFT_02408	Ga0063700_01811	Ga0063679_01552	HMPREF0183_0577	Y1ADRAFT_00241
2601977055	thioredoxin reductase (NADPH)	COG0492	O	23	Ga0063698_01837	Ga0063691_02068	Ga0063697_00709	BlinB01001275	Ga0063690_00504	Ga0074739_1939	Ga0063696_01959	Ga0063689_00635	Ga0063701_01551	Ga0063693_02130	Ga0077612_122340	Ga0074751_0544	AD89DRAFT_02569	Ga0063694_01895	Ga0063699_00841	Ga0063692_00031	S272_01223	K318DRAFT_3463	HGBRDRAFT_02396	Ga0063700_01796	Ga0063679_01538	HMPREF0183_0568	Y1ADRAFT_00232
2601977050	chromosome segregation ATPase	COG1192	N	23	Ga0063698_01833	Ga0063691_02073	Ga0063697_00705	BlinB01001271	Ga0063690_00499	Ga0074739_1935	Ga0063696_01963	Ga0063689_00639	Ga0063701_01547	Ga0063693_02135	Ga0077612_122336	Ga0074751_0540	AD89DRAFT_02563	Ga0063694_01889	Ga0063699_00836	Ga0063692_00026	S272_01228	K318DRAFT_3468	HGBRDRAFT_02391	Ga0063700_01791	Ga0063679_01533	HMPREF0183_0564	Y1ADRAFT_00228
2601977039	DNA gyrase subunit B	COG0187	L	23	Ga0063698_01823	Ga0063691_02084	Ga0063697_00694	BlinB01001262	Ga0063690_00488	Ga0074739_1924	Ga0063696_01974	Ga0063689_00649	Ga0063701_01537	Ga0063693_02145	Ga0077612_122325	Ga0074751_0529	AD89DRAFT_02552	Ga0063694_01878	Ga0063699_00825	Ga0063692_00015	S272_01238	K318DRAFT_3486	HGBRDRAFT_02377	Ga0063700_01777	Ga0063679_01520	HMPREF0183_0553	Y1ADRAFT_00216
2601977038	DNA gyrase subunit A	COG0188	L	23	Ga0063698_01822	Ga0063691_02085	Ga0063697_00693	BlinB01001261	Ga0063690_00487	Ga0074739_1923	Ga0063696_01975	Ga0063689_00650	Ga0063701_01536	Ga0063693_02146	Ga0077612_122324	Ga0074751_0528	AD89DRAFT_02551	Ga0063694_01877	Ga0063699_00824	Ga0063692_00014	S272_01239	K318DRAFT_3487	HGBRDRAFT_02376	Ga0063700_01776	Ga0063679_01519	HMPREF0183_0552	Y1ADRAFT_00215
2601976856	chromosome partitioning protein	COG1192	N	23	Ga0063698_03562	Ga0063691_01482	Ga0063697_03121	BlinB01001526	Ga0063690_00303	Ga0074739_3483	Ga0063696_03692	Ga0063689_00019	Ga0063701_00017	Ga0063693_01826	Ga0077612_11725	Ga0074751_1929	AD89DRAFT_02870	Ga0063694_00020	Ga0063699_00019	Ga0063692_00757	S272_02655	K318DRAFT_3614	HGBRDRAFT_02656	Ga0063700_00496	Ga0063679_02116	HMPREF0183_2420	Y1ADRAFT_01370
2601976841	acetyl-CoA C-acetyltransferase	COG0183	I	23	Ga0063698_03547	Ga0063691_01497	Ga0063697_03106	BlinB01001541	Ga0063690_00288	Ga0074739_3498	Ga0063696_03707	Ga0063689_00034	Ga0063701_00032	Ga0063693_01841	Ga0077612_11740	Ga0074751_1943	AD89DRAFT_02854	Ga0063694_00049	Ga0063699_00045	Ga0063692_00767	S272_02645	K318DRAFT_3630	HGBRDRAFT_02636	Ga0063700_00512	Ga0063679_02132	HMPREF0183_2410	Y1ADRAFT_01362
2601976826	3-deoxy-D-arabinoheptulosonate-7-phosphate synthase	COG3200	E	23	Ga0063698_03532	Ga0063691_01512	Ga0063697_02882	BlinB01001556	Ga0063690_00273	Ga0074739_3513	Ga0063696_00950	Ga0063689_00047	Ga0063701_00045	Ga0063693_01855	Ga0077612_11755	Ga0074751_1957	AD89DRAFT_02839	Ga0063694_00064	Ga0063699_00079	Ga0063692_00792	S272_02631	K318DRAFT_2002	HGBRDRAFT_02621	Ga0063700_00526	Ga0063679_02148	HMPREF0183_0433	Y1ADRAFT_01325
2601976809	Phospho-N-acetylmuramoyl-pentapeptide-transferase	COG0472	M	23	Ga0063698_00011	Ga0063691_01529	Ga0063697_02865	BlinB01001573	Ga0063690_00256	Ga0074739_3530	Ga0063696_00933	Ga0063689_00064	Ga0063701_00062	Ga0063693_01873	Ga0077612_11773	Ga0074751_1975	AD89DRAFT_01454	Ga0063694_00082	Ga0063699_00097	Ga0063692_00810	S272_02613	K318DRAFT_1984	HGBRDRAFT_02603	Ga0063700_00544	Ga0063679_02166	HMPREF0183_0449	Y1ADRAFT_01309
2601976803	cell division protein FtsZ	COG0206	D	23	Ga0063698_00017	Ga0063691_01535	Ga0063697_02859	BlinB01001579	Ga0063690_00250	Ga0074739_3536	Ga0063696_00927	Ga0063689_00070	Ga0063701_00068	Ga0063693_01879	Ga0077612_11779	Ga0074751_1981	AD89DRAFT_01448	Ga0063694_00088	Ga0063699_00103	Ga0063692_00816	S272_02607	K318DRAFT_1978	HGBRDRAFT_02597	Ga0063700_00550	Ga0063679_02172	HMPREF0183_0455	Y1ADRAFT_01303
2601976796	DNA polymerase III, alpha subunit	COG0587	L	23	Ga0063698_00024	Ga0063691_01542	Ga0063697_02852	BlinB01002773	Ga0063690_00243	Ga0074739_3543	Ga0063696_00919	Ga0063689_00077	Ga0063701_00075	Ga0063693_01886	Ga0077612_11786	Ga0074751_1988	AD89DRAFT_01441	Ga0063694_00095	Ga0063699_00110	Ga0063692_00823	S272_02600	K318DRAFT_1971	HGBRDRAFT_02590	Ga0063700_00557	Ga0063679_02179	HMPREF0183_0462	Y1ADRAFT_01296
2601976794	transcriptional repressor NrdR	COG1327	K	23	Ga0063698_00026	Ga0063691_01544	Ga0063697_02850	BlinB01002775	Ga0063690_00241	Ga0074739_3545	Ga0063696_00917	Ga0063689_00079	Ga0063701_00077	Ga0063693_01888	Ga0077612_11788	Ga0074751_1990	AD89DRAFT_01439	Ga0063694_00097	Ga0063699_00112	Ga0063692_00825	S272_02598	K318DRAFT_1969	HGBRDRAFT_02588	Ga0063700_00559	Ga0063679_02181	HMPREF0183_0464	Y1ADRAFT_01294
2601976788	DNA gyrase subunit B	COG0187	L	23	Ga0063698_00032	Ga0063691_01550	Ga0063697_02844	BlinB01002781	Ga0063690_00235	Ga0074739_3551	Ga0063696_00910	Ga0063689_00085	Ga0063701_00083	Ga0063693_02666	Ga0077612_12010	Ga0074751_1996	AD89DRAFT_00199	Ga0063694_00103	Ga0063699_00118	Ga0063692_00831	S272_01254	K318DRAFT_1954	HGBRDRAFT_02581	Ga0063700_00566	Ga0063679_02188	HMPREF0183_0472	Y1ADRAFT_01286
2601976768	aconitase	COG1048	C	23	Ga0063698_00051	Ga0063691_01569	Ga0063697_02825	BlinB01002800	Ga0063690_00215	Ga0074739_3570	Ga0063696_00891	Ga0063689_00104	Ga0063701_00102	Ga0063693_02685	Ga0077612_118137	Ga0074751_2015	AD89DRAFT_03310	Ga0063694_00122	Ga0063699_00137	Ga0063692_00850	S272_01273	K318DRAFT_1933	HGBRDRAFT_02565	Ga0063700_00580	Ga0063679_02202	HMPREF0183_0488	Y1ADRAFT_01270
2601976750	2-isopropylmalate synthase	COG0119	E	23	Ga0063698_00069	Ga0063691_01620	Ga0063697_01462	BlinB01000226	Ga0063690_00197	Ga0074739_3725	Ga0063696_00870	Ga0063689_00122	Ga0063701_00120	Ga0063693_02704	Ga0077612_11899	Ga0074751_2065	AD89DRAFT_03291	Ga0063694_00141	Ga0063699_00156	Ga0063692_00871	S272_01293	K318DRAFT_1918	HGBRDRAFT_02548	Ga0063700_00596	Ga0063679_02216	HMPREF0183_0502	Y1ADRAFT_01254
2601976748	Undecaprenyl pyrophosphate synthetase	COG0020	I	23	Ga0063698_00071	Ga0063691_01622	Ga0063697_01464	BlinB01000224	Ga0063690_00195	Ga0074739_3727	Ga0063696_00868	Ga0063689_00124	Ga0063701_00122	Ga0063693_02706	Ga0077612_11897	Ga0074751_2067	AD89DRAFT_03289	Ga0063694_00143	Ga0063699_00158	Ga0063692_00873	S272_01295	K318DRAFT_1916	HGBRDRAFT_02546	Ga0063700_00598	Ga0063679_02218	HMPREF0183_0504	Y1ADRAFT_01252
2601976746	glycyl-tRNA synthetase	COG0423	J	23	Ga0063698_00073	Ga0063691_00002	Ga0063697_01466	BlinB01000222	Ga0063690_00193	Ga0074739_3731	Ga0063696_00866	Ga0063689_00126	Ga0063701_00124	Ga0063693_02708	Ga0077612_11895	Ga0074751_2069	AD89DRAFT_03287	Ga0063694_00145	Ga0063699_00160	Ga0063692_00875	S272_01297	K318DRAFT_2458	HGBRDRAFT_00323	Ga0063700_02575	Ga0063679_00631	HMPREF0183_0508	Y1ADRAFT_01250
2601976739	putative TIM-barrel protein, nifR3 family	COG0042	J	23	Ga0063698_00081	Ga0063691_00010	Ga0063697_01474	BlinB01000215	Ga0063690_00186	Ga0074739_3739	Ga0063696_00858	Ga0063689_00134	Ga0063701_00131	Ga0063693_03168	Ga0077612_11888	Ga0074751_2078	AD89DRAFT_03188	Ga0063694_00154	Ga0063699_00168	Ga0063692_00885	S272_01306	K318DRAFT_2469	HGBRDRAFT_00321	Ga0063700_02577	Ga0063679_00629	HMPREF0183_0520	Y1ADRAFT_01245
2601976719	SSU ribosomal protein S20P	COG0268	J	23	Ga0063698_00101	Ga0063691_00030	Ga0063697_01494	BlinB01000195	Ga0063690_00166	Ga0074739_3759	Ga0063696_00838	Ga0063689_00153	Ga0063701_00150	Ga0063693_02946	Ga0077612_1151	Ga0074751_2098	AD89DRAFT_01366	Ga0063694_00173	Ga0063699_00187	Ga0063692_00905	S272_01326	K318DRAFT_2493	HGBRDRAFT_00300	Ga0063700_02597	Ga0063679_00609	HMPREF0183_0542	Y1ADRAFT_01214
2601976716	GTP-binding protein LepA	COG0481	J	23	Ga0063698_00104	Ga0063691_00033	Ga0063697_01497	BlinB01000192	Ga0063690_00163	Ga0074739_3762	Ga0063696_00835	Ga0063689_00156	Ga0063701_00153	Ga0063693_02943	Ga0077612_1154	Ga0074751_2101	AD89DRAFT_01362	Ga0063694_00176	Ga0063699_00190	Ga0063692_00908	S272_01329	K318DRAFT_2496	HGBRDRAFT_00297	Ga0063700_02600	Ga0063679_00606	HMPREF0183_0544	Y1ADRAFT_01212
2601976706	GTP-binding protein Era	COG1159	J	23	Ga0063698_00114	Ga0063691_00043	Ga0063697_01507	BlinB01000182	Ga0063690_00153	Ga0074739_3772	Ga0063696_00825	Ga0063689_00166	Ga0063701_00163	Ga0063693_02932	Ga0077612_11516	Ga0074751_2113	AD89DRAFT_01351	Ga0063694_00188	Ga0063699_00201	Ga0063692_00919	S272_01340	K318DRAFT_2506	HGBRDRAFT_00287	Ga0063700_02610	Ga0063679_00596	HMPREF0183_1750	Y1ADRAFT_01191
2601976698	Ser-tRNA(Thr) hydrolase /threonyl-tRNA synthetase	COG0441	J	23	Ga0063698_00122	Ga0063691_00051	Ga0063697_01515	BlinB01000178	Ga0063690_00145	Ga0074739_3780	Ga0063696_00817	Ga0063689_00174	Ga0063701_00171	Ga0063693_02924	Ga0077612_11525	Ga0074751_2121	AD89DRAFT_01343	Ga0063694_00197	Ga0063699_00210	Ga0063692_00927	S272_01348	K318DRAFT_2513	HGBRDRAFT_00279	Ga0063700_00471	Ga0063679_00588	HMPREF0183_1756	Y1ADRAFT_01182
2601976693	Holliday junction endonuclease RuvC	COG0817	L	23	Ga0063698_00127	Ga0063691_00056	Ga0063697_01520	BlinB01000173	Ga0063690_00140	Ga0074739_3785	Ga0063696_00812	Ga0063689_00179	Ga0063701_00176	Ga0063693_02919	Ga0077612_11530	Ga0074751_2126	AD89DRAFT_01338	Ga0063694_00202	Ga0063699_00215	Ga0063692_00933	S272_01354	K318DRAFT_2518	HGBRDRAFT_00274	Ga0063700_00466	Ga0063679_00583	HMPREF0183_1761	Y1ADRAFT_01177
2601976691	Holliday junction DNA helicase subunit RuvB	COG2255	L	23	Ga0063698_00129	Ga0063691_00058	Ga0063697_01522	BlinB01000171	Ga0063690_00138	Ga0074739_3787	Ga0063696_00809	Ga0063689_00182	Ga0063701_00179	Ga0063693_02917	Ga0077612_11532	Ga0074751_2128	AD89DRAFT_01336	Ga0063694_00204	Ga0063699_00217	Ga0063692_00936	S272_01357	K318DRAFT_2520	HGBRDRAFT_00272	Ga0063700_00464	Ga0063679_00581	HMPREF0183_1763	Y1ADRAFT_01175
2601976681	aspartyl-tRNA synthetase	COG0173	J	23	Ga0063698_00139	Ga0063691_00068	Ga0063697_01532	BlinB01000160	Ga0063690_00128	Ga0074739_3797	Ga0063696_00799	Ga0063689_00192	Ga0063701_00189	Ga0063693_00753	Ga0077612_11541	Ga0074751_2137	AD89DRAFT_01327	Ga0063694_00213	Ga0063699_00226	Ga0063692_00946	S272_01367	K318DRAFT_2530	HGBRDRAFT_00262	Ga0063700_00454	Ga0063679_00571	HMPREF0183_1773	Y1ADRAFT_01166
2601976675	SSU ribosomal protein S4P	COG0522	J	23	Ga0063698_00142	Ga0063691_00071	Ga0063697_01536	BlinB01000154	Ga0063690_00122	Ga0074739_3800	Ga0063696_00796	Ga0063689_00195	Ga0063701_00192	Ga0063693_00750	Ga0077612_11544	Ga0074751_2140	AD89DRAFT_01323	Ga0063694_00216	Ga0063699_00229	Ga0063692_00948	S272_01369	K318DRAFT_2532	HGBRDRAFT_00260	Ga0063700_00452	Ga0063679_00569	HMPREF0183_1775	Y1ADRAFT_01164
2601976669	chorismate synthase	COG0082	E	23	Ga0063698_00148	Ga0063691_00077	Ga0063697_01542	BlinB01000148	Ga0063690_00116	Ga0074739_3806	Ga0063696_00790	Ga0063689_00201	Ga0063701_00198	Ga0063693_00744	Ga0077612_11550	Ga0074751_2146	AD89DRAFT_01317	Ga0063694_00222	Ga0063699_00235	Ga0063692_00954	S272_01375	K318DRAFT_2538	HGBRDRAFT_00253	Ga0063700_00446	Ga0063679_00563	HMPREF0183_1808	Y1ADRAFT_01158
2601976666	translation elongation factor P (EF-P)	COG0231	J	23	Ga0063698_00151	Ga0063691_00080	Ga0063697_01545	BlinB01000145	Ga0063690_00113	Ga0074739_3809	Ga0063696_00787	Ga0063689_00204	Ga0063701_00201	Ga0063693_00741	Ga0077612_11553	Ga0074751_2149	AD89DRAFT_01314	Ga0063694_00225	Ga0063699_00238	Ga0063692_00957	S272_01378	K318DRAFT_2541	HGBRDRAFT_00250	Ga0063700_00443	Ga0063679_00560	HMPREF0183_1811	Y1ADRAFT_01155
2601976663	aspartate carbamoyltransferase	COG0540	F	23	Ga0063698_00155	Ga0063691_00084	Ga0063697_01549	BlinB01000142	Ga0063690_00109	Ga0074739_3812	Ga0063696_00783	Ga0063689_00207	Ga0063701_00204	Ga0063693_00737	Ga0077612_11557	Ga0074751_2152	AD89DRAFT_01310	Ga0063694_00229	Ga0063699_00242	Ga0063692_00960	S272_01381	K318DRAFT_2544	HGBRDRAFT_00247	Ga0063700_00440	Ga0063679_00557	HMPREF0183_1814	Y1ADRAFT_01151
2601976649	ribulose-5-phosphate 3-epimerase	COG0036	G	23	Ga0063698_00169	Ga0063691_00098	Ga0063697_01563	BlinB01000128	Ga0063690_00095	Ga0074739_3826	Ga0063696_00768	Ga0063689_00221	Ga0063701_00218	Ga0063693_00723	Ga0077612_11571	Ga0074751_2166	AD89DRAFT_01296	Ga0063694_00243	Ga0063699_00256	Ga0063692_00974	S272_01395	K318DRAFT_2563	HGBRDRAFT_00233	Ga0063700_00426	Ga0063679_00543	HMPREF0183_2181	Y1ADRAFT_01137
2601976624	SSU ribosomal protein S1P	COG0539	J	23	Ga0063698_00194	Ga0063691_00123	Ga0063697_01588	BlinB01000104	Ga0063690_00070	Ga0074739_3852	Ga0063696_00743	Ga0063689_00246	Ga0063701_00243	Ga0063693_00696	Ga0077612_11598	Ga0074751_2194	AD89DRAFT_01271	Ga0063694_00268	Ga0063699_00281	Ga0063692_01003	S272_01421	K318DRAFT_2587	HGBRDRAFT_00209	Ga0063700_00402	Ga0063679_00521	HMPREF0183_1018	Y1ADRAFT_01112
2601976621	Excinuclease ABC subunit B	COG0556	L	23	Ga0063698_00197	Ga0063691_00126	Ga0063697_01591	BlinB01000101	Ga0063690_00067	Ga0074739_3855	Ga0063696_00740	Ga0063689_00249	Ga0063701_00246	Ga0063693_00693	Ga0077612_115101	Ga0074751_2197	AD89DRAFT_01268	Ga0063694_00271	Ga0063699_00284	Ga0063692_01006	S272_01424	K318DRAFT_2593	HGBRDRAFT_00205	Ga0063700_00398	Ga0063679_00517	HMPREF0183_1014	Y1ADRAFT_01108
2601976617	Excinuclease ABC subunit A	COG0178	L	23	Ga0063698_00201	Ga0063691_00130	Ga0063697_01595	BlinB01000097	Ga0063690_00063	Ga0074739_3860	Ga0063696_00736	Ga0063689_00253	Ga0063701_00250	Ga0063693_00689	Ga0077612_115105	Ga0074751_2201	AD89DRAFT_01264	Ga0063694_00275	Ga0063699_00288	Ga0063692_01010	S272_01428	K318DRAFT_2597	HGBRDRAFT_00201	Ga0063700_00394	Ga0063679_00513	HMPREF0183_1010	Y1ADRAFT_01104
2601976613	hypothetical protein	COG1481	K	23	Ga0063698_00205	Ga0063691_00134	Ga0063697_01599	BlinB01000093	Ga0063690_00059	Ga0074739_3864	Ga0063696_00732	Ga0063689_00257	Ga0063701_00254	Ga0063693_00685	Ga0077612_115109	Ga0074751_2205	AD89DRAFT_01260	Ga0063694_00279	Ga0063699_00292	Ga0063692_01014	S272_01432	K318DRAFT_2601	HGBRDRAFT_00197	Ga0063700_00390	Ga0063679_00509	HMPREF0183_1006	Y1ADRAFT_01100
2601976609	protein translocase subunit secG	COG1314	U	23	Ga0063698_00209	Ga0063691_00138	Ga0063697_01603	BlinB01000089	Ga0063690_00055	Ga0074739_3868	Ga0063696_00728	Ga0063689_00261	Ga0063701_00258	Ga0063693_00681	Ga0077612_115113	Ga0074751_2209	AD89DRAFT_01256	Ga0063694_00283	Ga0063699_00296	Ga0063692_01018	S272_01436	K318DRAFT_2605	HGBRDRAFT_00193	Ga0063700_00386	Ga0063679_00505	HMPREF0183_1002	Y1ADRAFT_01096
2601976599	Iron-regulated ABC transporter membrane component SufB	COG0719	O	23	Ga0063698_00219	Ga0063691_00148	Ga0063697_01613	BlinB01000079	Ga0063690_00045	Ga0074739_3878	Ga0063696_00716	Ga0063689_00270	Ga0063701_00267	Ga0063693_00670	Ga0077612_115124	Ga0074751_2220	AD89DRAFT_01930	Ga0063694_00294	Ga0063699_00307	Ga0063692_01029	S272_01447	K318DRAFT_2617	HGBRDRAFT_00183	Ga0063700_00376	Ga0063679_00495	HMPREF0183_0991	Y1ADRAFT_01084
2601976596	Iron-regulated ABC transporter ATPase subunit SufC	COG0396	O	23	Ga0063698_00222	Ga0063691_00151	Ga0063697_01616	BlinB01000076	Ga0063690_00042	Ga0074739_3881	Ga0063696_00713	Ga0063689_00273	Ga0063701_00270	Ga0063693_00667	Ga0077612_115127	Ga0074751_2223	AD89DRAFT_01927	Ga0063694_00297	Ga0063699_00310	Ga0063692_01032	S272_01450	K318DRAFT_2620	HGBRDRAFT_00180	Ga0063700_00373	Ga0063679_00492	HMPREF0183_0988	Y1ADRAFT_01081
2601976586	Enoyl-[acyl-carrier-protein] reductase [NADH]	COG0623	I	23	Ga0063698_00232	Ga0063691_00161	Ga0063697_01626	BlinB01000066	Ga0063690_00032	Ga0074739_3891	Ga0063696_00703	Ga0063689_00283	Ga0063701_00280	Ga0063693_00657	Ga0077612_115137	Ga0074751_2232	AD89DRAFT_01916	Ga0063694_00307	Ga0063699_00320	Ga0063692_01042	S272_00736	K318DRAFT_2630	HGBRDRAFT_00169	Ga0063700_00363	Ga0063679_00482	HMPREF0183_0420	Y1ADRAFT_01073
2601976569	LSU ribosomal protein L31P	COG0254	J	23	Ga0063698_00243	Ga0063691_00172	Ga0063697_01643	BlinB01000049	Ga0063690_00015	Ga0074739_3901	Ga0063696_00694	Ga0063689_00292	Ga0063701_00289	Ga0063693_00648	Ga0077612_115146	Ga0074751_2241	AD89DRAFT_01906	Ga0063694_03281	Ga0063699_00330	Ga0063692_01052	S272_00726	K318DRAFT_2646	HGBRDRAFT_00161	Ga0063700_00352	Ga0063679_00471	HMPREF0183_1430	Y1ADRAFT_01065
2601976567	tRNA (cytidine/uridine-2'-O-)-methyltransferase	COG0219	J	23	Ga0063698_00245	Ga0063691_00174	Ga0063697_01645	BlinB01000047	Ga0063690_00013	Ga0074739_3903	Ga0063696_00692	Ga0063689_00294	Ga0063701_00291	Ga0063693_00646	Ga0077612_115148	Ga0074751_2243	AD89DRAFT_01904	Ga0063694_03283	Ga0063699_00332	Ga0063692_01054	S272_00724	K318DRAFT_2648	HGBRDRAFT_00159	Ga0063700_00350	Ga0063679_00469	HMPREF0183_1432	Y1ADRAFT_01063
2601976558	3-ketoacyl-CoA thiolase	COG0183	I	23	Ga0063698_00254	Ga0063691_00183	Ga0063697_01654	BlinB01000038	Ga0063690_00004	Ga0074739_3914	Ga0063696_03344	Ga0063689_00304	Ga0063701_00301	Ga0063693_00637	Ga0077612_115158	Ga0074751_2253	AD89DRAFT_01894	Ga0063694_03293	Ga0063699_00342	Ga0063692_01067	S272_00711	K318DRAFT_2674	HGBRDRAFT_00150	Ga0063700_00341	Ga0063679_00460	HMPREF0183_1559	Y1ADRAFT_01054
2601979882	Protein of unknown function (DUF3151)	-	-	23	Ga0063698_03599	Ga0063691_03502	Ga0063697_03403	BlinB01003532	Ga0063690_03336	Ga0074739_1254	Ga0063696_02194	Ga0063689_02920	Ga0063701_02569	Ga0063693_01751	Ga0077612_118260	Ga0074751_3523	AD89DRAFT_02803	Ga0063694_02037	Ga0063699_02474	Ga0063692_02376	S272_02836	K318DRAFT_1512	HGBRDRAFT_01025	Ga0063700_01032	Ga0063679_01401	HMPREF0183_1392	Y1ADRAFT_01967
2601978652	MerR HTH family regulatory protein	-	-	23	Ga0063698_00321	Ga0063691_00249	Ga0063697_03556	BlinB01003015	Ga0063690_02102	Ga0074739_3978	Ga0063696_03275	Ga0063689_00367	Ga0063701_00363	Ga0063693_00572	Ga0077612_115222	Ga0074751_2315	AD89DRAFT_01829	Ga0063694_02324	Ga0063699_00408	Ga0063692_01133	S272_00645	K318DRAFT_2755	HGBRDRAFT_00091	Ga0063700_00281	Ga0063679_00404	HMPREF0183_1618	Y1ADRAFT_01000
2601978624	RNA polymerase-binding protein	-	-	23	Ga0063698_00292	Ga0063691_00221	Ga0063697_01692	BlinB01003266	Ga0063690_02074	Ga0074739_3950	Ga0063696_03306	Ga0063689_00343	Ga0063701_00339	Ga0063693_00599	Ga0077612_115196	Ga0074751_2291	AD89DRAFT_01855	Ga0063694_02298	Ga0063699_00381	Ga0063692_01105	S272_00673	K318DRAFT_2734	HGBRDRAFT_00110	Ga0063700_00299	Ga0063679_00420	HMPREF0183_1605	Y1ADRAFT_01017
2601978339	Protein of unknown function (DUF3117)	-	-	23	Ga0063698_01513	Ga0063691_00766	Ga0063697_02178	BlinB01000409	Ga0063690_01788	Ga0074739_0124	Ga0063696_02084	Ga0063689_02273	Ga0063701_01410	Ga0063693_01069	Ga0077612_120178	Ga0074751_2604	AD89DRAFT_00421	Ga0063694_00742	Ga0063699_00654	Ga0063692_03248	S272_00366	K318DRAFT_2257	HGBRDRAFT_02843	Ga0063700_01207	Ga0063679_02568	HMPREF0183_0305	Y1ADRAFT_01548
2601978238	SpoU rRNA Methylase family protein	-	-	23	Ga0063698_02517	Ga0063691_01130	Ga0063697_00373	BlinB01000512	Ga0063690_01687	Ga0074739_2323	Ga0063696_01486	Ga0063689_02585	Ga0063701_02174	Ga0063693_02900	Ga0077612_122614	Ga0074751_0813	AD89DRAFT_02244	Ga0063694_02505	Ga0063699_02113	Ga0063692_00308	S272_02129	K318DRAFT_1557	HGBRDRAFT_01063	Ga0063700_01052	Ga0063679_01421	HMPREF0183_1406	Y1ADRAFT_01982
2601978035	Protein of unknown function (DUF3039)	-	-	23	Ga0063698_01104	Ga0063691_03165	Ga0063697_01117	BlinB01002440	Ga0063690_01484	Ga0074739_0538	Ga0063696_00005	Ga0063689_01910	Ga0063701_03217	Ga0063693_01236	Ga0077612_1145	Ga0074751_2978	AD89DRAFT_02737	Ga0063694_02590	Ga0063699_02119	Ga0063692_02450	S272_00004	K318DRAFT_3218	HGBRDRAFT_01874	Ga0063700_02226	Ga0063679_02093	HMPREF0183_2366	Y1ADRAFT_01759
2601977730	hypothetical protein	-	-	23	Ga0063698_02043	Ga0063691_01426	Ga0063697_02625	BlinB01003423	Ga0063690_01179	Ga0074739_3401	Ga0063696_01287	Ga0063689_01650	Ga0063701_03367	Ga0063693_02553	Ga0077612_11246	Ga0074751_1799	AD89DRAFT_02681	Ga0063694_00568	Ga0063699_02004	Ga0063692_03042	S272_02038	K318DRAFT_0049	HGBRDRAFT_01561	Ga0063700_00683	Ga0063679_00942	HMPREF0183_1132	Y1ADRAFT_00942
2601977706	Helix-turn-helix domain-containing protein	-	-	23	Ga0063698_02019	Ga0063691_01402	Ga0063697_02650	BlinB01003447	Ga0063690_01155	Ga0074739_3377	Ga0063696_01309	Ga0063689_01623	Ga0063701_00811	Ga0063693_02576	Ga0077612_11225	Ga0074751_1775	AD89DRAFT_02655	Ga0063694_00543	Ga0063699_01979	Ga0063692_03018	S272_02014	K318DRAFT_0083	HGBRDRAFT_01581	Ga0063700_00703	Ga0063679_00922	HMPREF0183_1105	Y1ADRAFT_00918
2601977647	DivIVA domain-containing protein	-	-	23	Ga0063698_01960	Ga0063691_01343	Ga0063697_02793	BlinB01001480	Ga0063690_01096	Ga0074739_3317	Ga0063696_01367	Ga0063689_01570	Ga0063701_00759	Ga0063693_00913	Ga0077612_120419	Ga0074751_1713	AD89DRAFT_00757	Ga0063694_00486	Ga0063699_01926	Ga0063692_02968	S272_01964	K318DRAFT_0134	HGBRDRAFT_01627	Ga0063700_00749	Ga0063679_00875	HMPREF0183_2024	Y1ADRAFT_00874
2601976625	Methyltransferase domain-containing protein	-	-	23	Ga0063698_00193	Ga0063691_00122	Ga0063697_01587	BlinB01000105	Ga0063690_00071	Ga0074739_3851	Ga0063696_00744	Ga0063689_00245	Ga0063701_00242	Ga0063693_00697	Ga0077612_11597	Ga0074751_2193	AD89DRAFT_01272	Ga0063694_00267	Ga0063699_00280	Ga0063692_01002	S272_01420	K318DRAFT_2586	HGBRDRAFT_00210	Ga0063700_00403	Ga0063679_00522	HMPREF0183_1019	Y1ADRAFT_01113
2601980266	NADPH2:quinone reductase	COG0604	CR	22	Ga0063698_02088	Ga0063691_03549	Ga0063697_03596	BlinB01003660	Ga0063690_03721	Ga0074739_3448	Ga0063696_01226	Ga0063689_03121	Ga0063701_02985	Ga0063693_03129	Ga0077612_112126	Ga0074751_1888	AD89DRAFT_03049	Ga0063694_03177 Ga0063694_03173	Ga0063699_02598	Ga0063692_03067	S272_03230	K318DRAFT_0036	HGBRDRAFT_01549	Ga0063700_00674	Ga0063679_00951	HMPREF0183_1143	-
2601980147	DNA-binding response regulator, OmpR family, contains REC and winged-helix (wHTH) domain	COG0745	TK	22	Ga0063698_02603	Ga0063691_01222	Ga0063697_00455	BlinB01000891	Ga0063690_03602	Ga0074739_2239	Ga0063696_01578	Ga0063689_02500	Ga0063701_02634	Ga0063693_02286	Ga0077612_122532	Ga0074751_0727	AD89DRAFT_03127	Ga0063694_01390	Ga0063699_02032	Ga0063692_00216	S272_01037	K318DRAFT_1662	HGBRDRAFT_02530	Ga0063700_01431	Ga0063679_01687	HMPREF0183_0678	-
2601979382	acetolactate synthase, large subunit	COG0028	EH	22	Ga0063698_03013	Ga0063691_01074	Ga0063697_02704	-	Ga0063690_02835	Ga0074739_3220	Ga0063696_03124	Ga0063689_01486	Ga0063701_00674	Ga0063693_00816	Ga0077612_120507	Ga0074751_1624	AD89DRAFT_02478	Ga0063694_00401	Ga0063699_01841	Ga0063692_03121	S272_01856	K318DRAFT_0257	HGBRDRAFT_01729	Ga0063700_03000	Ga0063679_00784	HMPREF0183_0121	Y1ADRAFT_00791
2601978549	GTP-binding protein	COG0536	DL	22	Ga0063698_00526	Ga0063691_00651	Ga0063697_02539	BlinB01002566	Ga0063690_01999	Ga0074739_4106	Ga0063696_03647	Ga0063689_00509	Ga0063701_02381	Ga0063693_01469	Ga0077612_120291	Ga0074751_2454	AD89DRAFT_00236	Ga0063694_00854	Ga0063699_00542	Ga0063692_01284	S272_00482	K318DRAFT_2128	HGBRDRAFT_00472	Ga0063700_01992	Ga0063679_02444	HMPREF0183_0705	-
2601978302	O-succinylbenzoate synthase	COG4948	MR	22	Ga0063698_02580	Ga0063691_01199	Ga0063697_00432	BlinB01000914	Ga0063690_01751	Ga0074739_2265	Ga0063696_01548	Ga0063689_02523	Ga0063701_02657	Ga0063693_02261	Ga0077612_122558	Ga0074751_0751	AD89DRAFT_00552	Ga0063694_01366	Ga0063699_02056	Ga0063692_00247	S272_02063	K318DRAFT_1626	HGBRDRAFT_02932	Ga0063700_01412	Ga0063679_01671	HMPREF0183_2375	-
2601980102	peroxiredoxin Q/BCP	COG1225	O	22	Ga0063698_03910	Ga0063691_01008	Ga0063697_01938	BlinB01003515	Ga0063690_03557	Ga0074739_3148	Ga0063696_02286	Ga0063689_01416	Ga0063701_00602	Ga0063693_02490	Ga0077612_119137	Ga0074751_1552	AD89DRAFT_02069	Ga0063694_00332	Ga0063699_02350	Ga0063692_03306	S272_02423	K318DRAFT_0502	HGBRDRAFT_02126	Ga0063700_01260	Ga0063679_02327	-	Y1ADRAFT_00735
2601980037	Glycerol-3-phosphate cytidylyltransferase	COG0615	M	22	Ga0063698_03704	Ga0063691_03449	Ga0063697_03428	BlinB01003754	Ga0063690_03492	Ga0074739_2844	Ga0063696_03603	Ga0063689_02140	Ga0063701_01656	Ga0063693_00152	Ga0077612_11398	Ga0074751_1266	AD89DRAFT_02373	Ga0063694_02746	Ga0063699_02275	Ga0063692_00714	S272_00898	K318DRAFT_1198	HGBRDRAFT_00803	Ga0063700_00834	Ga0063679_02793	-	Y1ADRAFT_02154
2601979667	Adenylosuccinate lyase	COG0015	F	22	Ga0063698_02633	Ga0063691_01252	Ga0063697_00485	BlinB01000861	Ga0063690_03120	Ga0074739_2208	Ga0063696_01613	Ga0063689_02469	Ga0063701_03051	Ga0063693_02723	Ga0077612_122498	Ga0074751_0692	AD89DRAFT_02325	Ga0063694_01420	Ga0063699_00984	Ga0063692_00185	S272_01067	K318DRAFT_1762	HGBRDRAFT_02476	Ga0063700_01472	Ga0063679_01735	HMPREF0183_0608	-
2601979654	Sugar phosphate permease	COG2271	G	22	Ga0063698_02620	Ga0063691_01239	Ga0063697_00472	BlinB01000874	Ga0063690_03107	Ga0074739_2222	Ga0063696_01599	Ga0063689_02483	Ga0063701_03065	Ga0063693_02710	Ga0077612_122515	Ga0074751_0709	AD89DRAFT_02342	Ga0063694_01407	Ga0063699_00997	Ga0063692_00199	S272_01054	K318DRAFT_1747	HGBRDRAFT_02493	Ga0063700_01457	Ga0063679_01719	-	Y1ADRAFT_00053
2601979624	pyruvate dehydrogenase E1 component	COG2609	C	22	Ga0063698_00401	Ga0063691_03060	Ga0063697_02954	BlinB01000983	Ga0063690_03077	Ga0074739_4038	Ga0063696_03553	Ga0063689_00424	Ga0063701_02297	Ga0063693_02325	Ga0077612_120362	Ga0074751_2370	-	Ga0063694_00920	Ga0063699_00463	Ga0063692_01200	S272_00584	K318DRAFT_1895	HGBRDRAFT_00026	Ga0063700_00617	Ga0063679_02836	HMPREF0183_1671	Y1ADRAFT_01393
2601979460	urocanate hydratase	COG2987	E	22	Ga0063698_02355	Ga0063691_02622	Ga0063697_02016	BlinB01001932	Ga0063690_02913	Ga0074739_1554	Ga0063696_02559	Ga0063689_00864	Ga0063701_01927	Ga0063693_01621	Ga0077612_12256	Ga0074751_0194	AD89DRAFT_00998	Ga0063694_01773	Ga0063699_02726	Ga0063692_02186	S272_01616	K318DRAFT_3033	-	Ga0063700_01911	Ga0063679_01090	HMPREF0183_0837	Y1ADRAFT_00306
2601979418	oligoribonuclease	COG1949	A	22	Ga0063698_03049	Ga0063691_01043	Ga0063697_03264	BlinB01001214	Ga0063690_02871	Ga0074739_3183	Ga0063696_03084	Ga0063689_01449	Ga0063701_00636	Ga0063693_00775	Ga0077612_119106	Ga0074751_1581	AD89DRAFT_02040	Ga0063694_00364	Ga0063699_02315	Ga0063692_03084	S272_02397	K318DRAFT_0478	HGBRDRAFT_03077	Ga0063700_02807	Ga0063679_02314	HMPREF0183_0153	-
2601979360	2-keto-4-pentenoate hydratase/2-oxohepta-3-ene-1,7-dioic acid hydratase (catechol pathway)	COG0179	Q	22	Ga0063698_01894	Ga0063691_01096	Ga0063697_02726	BlinB01001155	Ga0063690_02813	Ga0074739_3243	Ga0063696_03147	Ga0063689_01512	Ga0063701_00700	Ga0063693_00838	Ga0077612_120485	Ga0074751_1645	AD89DRAFT_00821	Ga0063694_00422	Ga0063699_01862	Ga0063692_03148	S272_01884	K318DRAFT_0194	HGBRDRAFT_01685	Ga0063700_00800	Ga0063679_00823	HMPREF0183_1688	-
2601979192	small subunit ribosomal protein S19	COG0185	J	22	Ga0063698_03387	Ga0063691_02427	Ga0063697_03049	-	Ga0063690_02645	Ga0074739_0589	Ga0063696_03388	Ga0063689_03050	Ga0063701_02948	Ga0063693_02631	Ga0077612_10847	Ga0074751_3027	AD89DRAFT_01412	Ga0063694_02640	Ga0063699_02549	Ga0063692_01428	S272_02306	K318DRAFT_0579	HGBRDRAFT_02197	Ga0063700_01329	Ga0063679_00040	HMPREF0183_0067	Y1ADRAFT_00663
2601979179	LSU ribosomal protein L30P	COG1841	J	22	Ga0063698_03374	Ga0063691_02414	Ga0063697_03062	BlinB01003343	Ga0063690_02632	Ga0074739_0576	Ga0063696_03401	Ga0063689_03063	Ga0063701_02935	Ga0063693_02644	Ga0077612_10834	Ga0074751_3014	AD89DRAFT_01399	Ga0063694_02653	Ga0063699_02536	Ga0063692_01415	S272_02319	K318DRAFT_0566	HGBRDRAFT_02184	Ga0063700_01316	Ga0063679_00027	HMPREF0183_0054	-
2601979178	LSU ribosomal protein L15P	COG0200	J	22	Ga0063698_03373	Ga0063691_02413	Ga0063697_03063	BlinB01003342	Ga0063690_02631	Ga0074739_0575	Ga0063696_03402	Ga0063689_03064	Ga0063701_02934	Ga0063693_02645	Ga0077612_10833	Ga0074751_3013	AD89DRAFT_01398	Ga0063694_02654	Ga0063699_02535	Ga0063692_01414	S272_02320	K318DRAFT_0565	HGBRDRAFT_02183	Ga0063700_01315	Ga0063679_00026	-	Y1ADRAFT_00677
2601979150	tryptophanyl-tRNA synthetase	COG0180	J	22	Ga0063698_03350	Ga0063691_02384	Ga0063697_03086	BlinB01003314	Ga0063690_02603	Ga0074739_0553	Ga0063696_03427	Ga0063689_03091	Ga0063701_02908	Ga0063693_03180	Ga0077612_1088	Ga0074751_2993	AD89DRAFT_03412	Ga0063694_03476	Ga0063699_02513	Ga0063692_01385	S272_02354	K318DRAFT_0525	HGBRDRAFT_02145	Ga0063700_01278	Ga0063679_00003	HMPREF0183_2086	-
2601979149	Phosphatidate phosphatase APP1	COG4850	I	22	Ga0063698_03349	Ga0063691_02383	Ga0063697_03087	BlinB01003313	Ga0063690_02602	Ga0074739_0552	Ga0063696_03428	Ga0063689_03092	Ga0063701_02907	Ga0063693_03181	Ga0077612_1087	Ga0074751_2992	AD89DRAFT_03411	Ga0063694_03477	Ga0063699_02512	Ga0063692_01384	S272_02355	K318DRAFT_0524	HGBRDRAFT_02144	Ga0063700_01277	Ga0063679_00002	HMPREF0183_2085	-
2601979111	membrane protease FtsH catalytic subunit (EC 3.4.24.-)	COG0465	O	22	Ga0063698_02866	Ga0063691_02230	Ga0063697_01338	BlinB01001818	Ga0063690_02564	Ga0074739_0735	Ga0063696_01040	Ga0063689_01274	Ga0063701_01184	Ga0063693_01561	Ga0077612_11127	Ga0074751_3174	AD89DRAFT_01514	Ga0063694_02941	Ga0063699_01441	Ga0063692_01600	S272_03123	K318DRAFT_0711	HGBRDRAFT_02311	Ga0063700_00045	Ga0063679_00145	HMPREF0183_1263	-
2601979087	Quinol monooxygenase YgiN	COG1359	C	22	Ga0063698_02891	Ga0063691_02205	Ga0063697_01362	BlinB01002678	Ga0063690_02540	Ga0074739_0712	Ga0063696_01015	Ga0063689_01298	Ga0063701_02794	Ga0063693_01586	Ga0077612_11152	Ga0074751_3145	AD89DRAFT_01492	Ga0063694_03119	Ga0063699_01463	Ga0063692_01573	S272_02982	K318DRAFT_0685	-	Ga0063700_01940	Ga0063679_01059	HMPREF0183_1281	Y1ADRAFT_00528
2601979055	porphobilinogen synthase	COG0113	H	22	Ga0063698_02924	Ga0063691_02174	Ga0063697_01395	BlinB01001401	Ga0063690_02507	Ga0074739_0680	Ga0063696_00983	Ga0063689_01328	Ga0063701_02765	Ga0063693_02455	Ga0077612_11186	Ga0074751_3112	AD89DRAFT_01247	Ga0063694_03369	Ga0063699_01494	Ga0063692_01542	S272_02951	K318DRAFT_0651	HGBRDRAFT_02273	Ga0063700_00009	Ga0063679_00109	HMPREF0183_1302	-
2601979020	taurine---2-oxoglutarate transaminase	COG0160	E	22	Ga0063698_02205	Ga0063691_00391	Ga0063697_02407	BlinB01000314	Ga0063690_02472	Ga0074739_1030	Ga0063696_01741	Ga0063689_01068	Ga0063701_00899	Ga0063693_01951	Ga0077612_116146	Ga0074751_3390	AD89DRAFT_03224	Ga0063694_01252	Ga0063699_03399	Ga0063692_01906	S272_01719	K318DRAFT_1493	HGBRDRAFT_00996	Ga0063700_01008	Ga0063679_01380	HMPREF0183_1329	-
2601978940	betaine-aldehyde dehydrogenase	COG1012	C	22	Ga0063698_02278	Ga0063691_03394 Ga0063691_00326	Ga0063697_02335	BlinB01000246	Ga0063690_02391	Ga0074739_1175	Ga0063696_01661	Ga0063689_03155	Ga0063701_00839	Ga0063693_01909	Ga0077612_116192	Ga0074751_3447	AD89DRAFT_03149	Ga0063694_03236	Ga0063699_03127	Ga0063692_01951	S272_01673	K318DRAFT_1509	HGBRDRAFT_01022	Ga0063700_01029	Ga0063679_01398	HMPREF0183_1366	-
2601978865	glycine cleavage system H protein	COG0509	E	22	Ga0063698_02440	Ga0063691_01739	Ga0063697_02093	BlinB01001835	Ga0063690_02316	Ga0074739_1442	Ga0063696_02461	Ga0063689_00946	Ga0063701_02008	Ga0063693_02042	Ga0077612_10621	Ga0074751_0106	AD89DRAFT_02011	Ga0063694_01849	Ga0063699_02393	Ga0063692_02266	S272_01530	K318DRAFT_3145	HGBRDRAFT_01318	Ga0063700_03132	Ga0063679_01149	-	Y1ADRAFT_00327
2601978863	glycine dehydrogenase (decarboxylating) alpha subunit /glycine dehydrogenase (decarboxylating) beta subunit	COG1003	E	22	Ga0063698_02438	Ga0063691_01741	Ga0063697_02091	BlinB01001837	Ga0063690_02314	Ga0074739_1444	Ga0063696_02459	Ga0063689_00944	Ga0063701_02006	Ga0063693_02044	Ga0077612_10619	Ga0074751_0108	AD89DRAFT_02009	Ga0063694_01847	Ga0063699_02395	Ga0063692_02264	S272_01532	K318DRAFT_3143	HGBRDRAFT_01316	Ga0063700_03130	Ga0063679_01147	-	Y1ADRAFT_00325
2601978853	iron complex transport system ATP-binding protein	COG4604	P	22	Ga0063698_02427	Ga0063691_01752	Ga0063697_02080	BlinB01001847	Ga0063690_02303	Ga0074739_1465	Ga0063696_02432	Ga0063689_00933	Ga0063701_01994	Ga0063693_02057	Ga0077612_1068	Ga0074751_0133	AD89DRAFT_01993	Ga0063694_01836	Ga0063699_02406	Ga0063692_02253	S272_01544	K318DRAFT_3118	HGBRDRAFT_01310	Ga0063700_03031	Ga0063679_01140	-	Y1ADRAFT_00319
2601978756	alanine-synthesizing transaminase	COG0436	E	22	Ga0063698_03492	Ga0063691_03024	Ga0063697_00793	BlinB01002881	Ga0063690_02206	Ga0074739_2101	Ga0063696_01843	Ga0063689_00565	Ga0063701_01621	Ga0063693_02859	Ga0077612_122423	Ga0074751_0637	AD89DRAFT_00050	Ga0063694_01984	Ga0063699_00928	Ga0063692_00122	S272_01130	K318DRAFT_1776	HGBRDRAFT_02462	Ga0063700_01483	Ga0063679_01747	-	Y1ADRAFT_00267
2601978685	methionine aminopeptidase, type I	COG0024	J	22	Ga0063698_00356	Ga0063691_00284	Ga0063697_02910	BlinB01003569	Ga0063690_02135	Ga0074739_4016	Ga0063696_03740	Ga0063689_00402	Ga0063701_00398	Ga0063693_02304	Ga0077612_120383	Ga0074751_2349	-	Ga0063694_00941	Ga0063699_00442	Ga0063692_01167	S272_00612	K318DRAFT_1809	HGBRDRAFT_00054	Ga0063700_00640	Ga0063679_02742	HMPREF0183_1650	Y1ADRAFT_00969
2601978645	heat shock protein Hsp20	COG0071	O	22	Ga0063698_00314	Ga0063691_00242	Ga0063697_03563	BlinB01003008	Ga0063690_02095	Ga0074739_3971	Ga0063696_03283	Ga0063689_00360	Ga0063701_00356	Ga0063693_00579	Ga0077612_115215	Ga0074751_2308	AD89DRAFT_01836	Ga0063694_02317	Ga0063699_00401	Ga0063692_01126	S272_00652	K318DRAFT_2743	HGBRDRAFT_00101	Ga0063700_00291	Ga0063679_00414	HMPREF0183_1609	-
2601978559	multisubunit sodium/proton antiporter, MrpC subunit	COG1006	P	22	Ga0063698_00516	Ga0063691_00641	Ga0063697_02549	BlinB01002576	Ga0063690_02009	Ga0074739_4096	Ga0063696_03637	Ga0063689_00499	Ga0063701_02371	Ga0063693_01479	Ga0077612_120301	Ga0074751_2444	AD89DRAFT_00226	Ga0063694_00864	Ga0063699_00532	Ga0063692_01274	S272_00492	-	HGBRDRAFT_00462	Ga0063700_01982	Ga0063679_02454	HMPREF0183_0695	Y1ADRAFT_01434
2601978546	chorismate mutase	COG1605	E	22	Ga0063698_00529	Ga0063691_00654	Ga0063697_02536	BlinB01002563	Ga0063690_01996	Ga0074739_4109 Ga0074739_0011 Ga0074739_0005	Ga0063696_03650	Ga0063689_00512	Ga0063701_02384	Ga0063693_01466	Ga0077612_120288	Ga0074751_2457	AD89DRAFT_00239	Ga0063694_00851	Ga0063699_00545	Ga0063692_01287	S272_00479	K318DRAFT_2131	HGBRDRAFT_00475	Ga0063700_01995	Ga0063679_02441	HMPREF0183_0708	-
2601978537	NADP-dependent 3-hydroxy acid dehydrogenase YdfG	COG4221	C	22	Ga0063698_00538	Ga0063691_00663	Ga0063697_02527	BlinB01002554	Ga0063690_01987	Ga0074739_0020	Ga0063696_03659	Ga0063689_00521	Ga0063701_02393	Ga0063693_01456	Ga0077612_120279	Ga0074751_2466	AD89DRAFT_00248	Ga0063694_00842	Ga0063699_00554	Ga0063692_01296	S272_00470	K318DRAFT_2141	HGBRDRAFT_00486	Ga0063700_02005	Ga0063679_02431	HMPREF0183_0716	-
2601978507	Uncharacterized conserved protein YqgV, UPF0045/DUF77 family	COG0011	S	22	Ga0063698_01440	Ga0063691_00693	Ga0063697_02488	BlinB01002468	Ga0063690_01957	Ga0074739_0049	Ga0063696_02005	Ga0063689_02348	Ga0063701_02829	Ga0063693_01426	Ga0077612_120249	Ga0074751_2497	AD89DRAFT_00352	Ga0063694_00812	Ga0063699_00584	Ga0063692_01328	S272_00438	K318DRAFT_2183	HGBRDRAFT_00535	Ga0063700_02048	Ga0063679_02397	HMPREF0183_0385	-
2601978472	2-oxoglutarate dehydrogenase E1 component	COG0567	C	22	Ga0063698_01475	Ga0063691_00728	Ga0063697_03619	BlinB01003721	Ga0063690_01922	Ga0074739_0083	Ga0063696_02038	Ga0063689_02313	Ga0063701_02863	Ga0063693_01392	Ga0077612_120216	Ga0074751_2530	AD89DRAFT_00385	Ga0063694_00778	Ga0063699_00618	Ga0063692_01363	S272_00403	K318DRAFT_2214	HGBRDRAFT_00566	Ga0063700_01161	Ga0063679_02361	HMPREF0183_0343	-
2601978400	thiosulfate/3-mercaptopyruvate sulfurtransferase	COG2897	P	22	Ga0063698_01571	Ga0063691_00828	Ga0063697_02240	BlinB01002185	Ga0063690_01849	Ga0074739_0183	Ga0063696_00343	Ga0063689_02204	Ga0063701_01351	Ga0063693_01006	Ga0077612_120116	Ga0074751_2665	AD89DRAFT_01652	Ga0063694_00680	Ga0063699_02978	Ga0063692_03423	S272_00294	K318DRAFT_2354	HGBRDRAFT_02102	Ga0063700_02906	Ga0063679_02467	-	Y1ADRAFT_01575
2601978130	ribonucleoside-diphosphate reductase class Ib glutaredoxin subunit	COG0695	O	22	Ga0063698_02710	Ga0063691_00967	Ga0063697_01893	BlinB01000654	Ga0063690_01579	Ga0074739_3097	Ga0063696_02338	Ga0063689_03015	Ga0063701_00489	Ga0063693_02529	Ga0077612_119180	Ga0074751_1510	AD89DRAFT_02116	Ga0063694_01001	Ga0063699_01038	Ga0063692_03350	S272_02467	K318DRAFT_1002	HGBRDRAFT_00635	Ga0063700_02632	-	HMPREF0183_0951	Y1ADRAFT_02046
2601978057	O-sialoglycoprotein endopeptidase	COG0533	J	22	Ga0063698_02780	Ga0063691_00895	Ga0063697_01823	BlinB01002294	Ga0063690_01506	Ga0074739_3018	Ga0063696_02968	Ga0063689_02788	Ga0063701_00424	Ga0063693_00022	Ga0077612_119250	Ga0074751_1421	AD89DRAFT_02530	Ga0063694_01060	Ga0063699_01097	Ga0063692_02799	S272_00778	K318DRAFT_1073	HGBRDRAFT_00716	Ga0063700_01695	Ga0063679_01856	HMPREF0183_0876	-
2601977890	aspartate semialdehyde dehydrogenase	COG0136	E	22	Ga0063698_03282	Ga0063691_00568	Ga0063697_01260	BlinB01001748	Ga0063690_01339	Ga0074739_0812	Ga0063696_01125	Ga0063689_01209	Ga0063701_01058	Ga0063693_02950	Ga0077612_120548	Ga0074751_3237	AD89DRAFT_03391	Ga0063694_02797	Ga0063699_01269	Ga0063692_01757	S272_03035	K318DRAFT_0797	HGBRDRAFT_01510	Ga0063700_00112	Ga0063679_00218	-	Y1ADRAFT_00471
2601977723	1-(5-phosphoribosyl)-5-[(5-phosphoribosylamino)methylideneamino] imidazole-4-carboxamide isomerase	COG0106	E	22	Ga0063698_02036	Ga0063691_01419	Ga0063697_02633	BlinB01003430	Ga0063690_01172	Ga0074739_3394	Ga0063696_01292	Ga0063689_01643	Ga0063701_03370	Ga0063693_02558	Ga0077612_11242	Ga0074751_1793	AD89DRAFT_02673	Ga0063694_00561	Ga0063699_01997	Ga0063692_03036	S272_02032	K318DRAFT_0052	HGBRDRAFT_01563	Ga0063700_00685	Ga0063679_00940	HMPREF0183_1121	-
2601977720	imidazoleglycerol-phosphate dehydratase	COG0131	E	22	Ga0063698_02033	Ga0063691_01416	Ga0063697_02636	BlinB01003433	Ga0063690_01169	Ga0074739_3391	Ga0063696_01295	Ga0063689_01640	Ga0063701_03373	Ga0063693_02561	Ga0077612_11239	Ga0074751_1790	AD89DRAFT_02670	Ga0063694_00558	Ga0063699_01994	Ga0063692_03033	S272_02029	K318DRAFT_0055	HGBRDRAFT_01566	Ga0063700_00688	Ga0063679_00937	HMPREF0183_1118	-
2601977644	ribosome recycling factor	COG0233	J	22	Ga0063698_01957	Ga0063691_01340	Ga0063697_02790	BlinB01001483	Ga0063690_01093	Ga0074739_3314	Ga0063696_01370	Ga0063689_01567	Ga0063701_00756	Ga0063693_00910	Ga0077612_120422	Ga0074751_1708	AD89DRAFT_00760	Ga0063694_00483	Ga0063699_01923	Ga0063692_02965	S272_01961	K318DRAFT_0137	HGBRDRAFT_01630	Ga0063700_00752	Ga0063679_00872	HMPREF0183_2021	-
2601977628	hypothetical protein	COG1837	R	22	Ga0063698_01941	Ga0063691_01324	Ga0063697_02774	BlinB01003469	Ga0063690_01077	Ga0074739_3298	Ga0063696_01390	-	Ga0063701_00740	Ga0063693_00894	Ga0077612_120438	Ga0074751_1692	AD89DRAFT_00776	Ga0063694_00467	Ga0063699_01907	Ga0063692_02949	S272_01945	K318DRAFT_0156	HGBRDRAFT_01648	Ga0063700_00768	Ga0063679_00856	HMPREF0183_1728	Y1ADRAFT_00853
2601977624	signal recognition particle-docking protein FtsY	COG0552	U	22	Ga0063698_01937	Ga0063691_01320	Ga0063697_02770	BlinB01003473	Ga0063690_01073	Ga0074739_3294	Ga0063696_01394	Ga0063689_01548	Ga0063701_00736	Ga0063693_00890	Ga0077612_120442	Ga0074751_1688	AD89DRAFT_00780	Ga0063694_00463	Ga0063699_01903	Ga0063692_02945	S272_01941	K318DRAFT_0160	HGBRDRAFT_01651	Ga0063700_00771	Ga0063679_00853	HMPREF0183_1724	-
2601977613	large subunit ribosomal protein L32	COG0333	J	22	Ga0063698_01928	Ga0063691_01310	Ga0063697_02760	BlinB01003482	Ga0063690_01062	Ga0074739_3276	Ga0063696_01402	Ga0063689_01542	Ga0063701_00730	Ga0063693_00868	Ga0077612_120450	-	AD89DRAFT_00787	Ga0063694_00456	Ga0063699_01896	Ga0063692_03180	S272_01915	K318DRAFT_0165	HGBRDRAFT_01662	Ga0063700_00777	Ga0063679_00848	HMPREF0183_1712	Y1ADRAFT_00841
2601977572	4-hydroxy-3-methylbut-2-enyl diphosphate reductase	COG0761	I	22	Ga0063698_01385	Ga0063691_01985	Ga0063697_00834	BlinB01002124	Ga0063690_01021	Ga0074739_0252	Ga0063696_00291	Ga0063689_01679	Ga0063701_01290	-	Ga0077612_12050	Ga0074751_2714	AD89DRAFT_01596	Ga0063694_02417	Ga0063699_02837	Ga0063692_02687	S272_00231	K318DRAFT_3376	HGBRDRAFT_02026	Ga0063700_02065	Ga0063679_01946	HMPREF0183_1464	Y1ADRAFT_01648
2601977570	Exodeoxyribonuclease VII small subunit	COG1722	L	22	Ga0063698_01383	Ga0063691_01983	Ga0063697_00836	BlinB01002122	Ga0063690_01019	Ga0074739_0254	Ga0063696_00289	Ga0063689_01681	Ga0063701_01288	Ga0063693_02222	Ga0077612_12048	Ga0074751_2716	AD89DRAFT_01594	Ga0063694_02415	Ga0063699_02835	Ga0063692_02685	S272_00229	K318DRAFT_3374	HGBRDRAFT_02014	Ga0063700_02067	Ga0063679_01948	HMPREF0183_1466	-
2601977565	PhoH-like ATPase	COG1875	R	22	Ga0063698_01378	Ga0063691_01978	Ga0063697_00841	BlinB01003045	Ga0063690_01014	Ga0074739_0259	Ga0063696_00284	Ga0063689_01686	Ga0063701_01283	Ga0063693_02217	Ga0077612_12043	Ga0074751_2721	AD89DRAFT_01589	Ga0063694_02410	Ga0063699_02830	Ga0063692_02680	S272_00224	K318DRAFT_3369	HGBRDRAFT_02009	Ga0063700_02072	Ga0063679_01953	HMPREF0183_1471	-
2601977233	23S rRNA (guanosine2251-2'-O)-methyltransferase	COG0566	J	22	Ga0063698_00806	Ga0063691_02842	Ga0063697_00108	BlinB01002848	Ga0063690_00682	Ga0074739_2595	Ga0063696_03252	Ga0063689_01974	Ga0063701_01818	Ga0063693_00337	Ga0077612_117136	Ga0074751_1068	AD89DRAFT_02282	Ga0063694_01663	Ga0063699_01563	Ga0063692_00600	S272_01013	K318DRAFT_1322	HGBRDRAFT_00910	Ga0063700_00970	Ga0063679_01296	HMPREF0183_0206	-
2601976850	GTP-binding protein	COG1160	R	22	Ga0063698_03556	Ga0063691_01488	Ga0063697_03115	BlinB01001532	Ga0063690_00297	Ga0074739_3489	Ga0063696_03698	Ga0063689_00025	Ga0063701_00023	Ga0063693_01832	Ga0077612_11731	Ga0074751_1934	AD89DRAFT_02864	Ga0063694_00026	Ga0063699_00025	Ga0063692_00763	S272_02649	K318DRAFT_3620	HGBRDRAFT_02650	Ga0063700_00502	Ga0063679_02122	HMPREF0183_2414	-
2601976653	methionine adenosyltransferase	COG0192	H	22	Ga0063698_00165	Ga0063691_00094	Ga0063697_01559	BlinB01000132	Ga0063690_00099	Ga0074739_3822	Ga0063696_00772	Ga0063689_00217	Ga0063701_00214	Ga0063693_00727	Ga0077612_11567	Ga0074751_2162	AD89DRAFT_01300	Ga0063694_00239	Ga0063699_00252	Ga0063692_00970	S272_01391	K318DRAFT_2554	HGBRDRAFT_00237	Ga0063700_00430	Ga0063679_00547	HMPREF0183_1824	-
2601976648	nicotinamide mononucleotide transporter	COG3201	H	22	Ga0063698_00170	Ga0063691_00099	Ga0063697_01564	BlinB01000127	Ga0063690_00094	Ga0074739_3827	Ga0063696_00767	Ga0063689_00222	Ga0063701_00219	Ga0063693_00722	Ga0077612_11572	Ga0074751_2167	AD89DRAFT_01295	Ga0063694_00244	Ga0063699_00257	Ga0063692_00975	S272_01396	K318DRAFT_2564	HGBRDRAFT_00232	Ga0063700_00425	Ga0063679_00542	-	Y1ADRAFT_01136
2601976644	Crotonobetainyl-CoA:carnitine CoA-transferase CaiB	COG1804	I	22	Ga0063698_00174	Ga0063691_00103	Ga0063697_01568	BlinB01000123	Ga0063690_00090	Ga0074739_3831	Ga0063696_00763	Ga0063689_00226	Ga0063701_00223	Ga0063693_00718	Ga0077612_11576	Ga0074751_2171	AD89DRAFT_01291	Ga0063694_00248	Ga0063699_00261	Ga0063692_00979	S272_01400	K318DRAFT_2568	HGBRDRAFT_00228	Ga0063700_00421	Ga0063679_00538	HMPREF0183_2176	-
2601976593	Metal-sulfur cluster biosynthetic enzyme	COG2151	O	22	Ga0063698_00225	Ga0063691_00154	Ga0063697_01619	BlinB01000073	Ga0063690_00039	Ga0074739_3884	Ga0063696_00710	Ga0063689_00276	Ga0063701_00273	Ga0063693_00664	Ga0077612_115130	-	AD89DRAFT_01924	Ga0063694_00300	Ga0063699_00313	Ga0063692_01035	S272_01453	K318DRAFT_2623	HGBRDRAFT_00177	Ga0063700_00370	Ga0063679_00489	HMPREF0183_0985	Y1ADRAFT_01080
2601976591	ATPase components of ABC transporters with duplicated ATPase domains	COG0488	R	22	Ga0063698_00227	Ga0063691_00156	Ga0063697_01621	BlinB01000071	Ga0063690_00037	Ga0074739_3886	Ga0063696_00708	Ga0063689_00278	Ga0063701_00275	Ga0063693_00662	Ga0077612_115132	Ga0074751_2227	AD89DRAFT_01921	Ga0063694_00302	Ga0063699_00315	Ga0063692_01037	S272_00741	K318DRAFT_2625	HGBRDRAFT_00174	Ga0063700_00368	Ga0063679_00487	-	Y1ADRAFT_01078
2601976562	O-acetylhomoserine sulfhydrylase	COG2873	E	22	Ga0063698_00250	Ga0063691_00179	Ga0063697_01650	BlinB01000042	Ga0063690_00008	Ga0074739_3910	Ga0063696_00685	Ga0063689_00300	Ga0063701_00297	Ga0063693_00641	Ga0077612_115154	Ga0074751_2249	AD89DRAFT_01898	Ga0063694_03289	Ga0063699_00338	Ga0063692_01063	S272_00715	K318DRAFT_2670	HGBRDRAFT_00154	Ga0063700_00345	Ga0063679_00464	-	Y1ADRAFT_01059
2601979618	Protein of unknown function (DUF3145)	-	-	22	Ga0063698_00407	Ga0063691_03066	Ga0063697_02960	-	Ga0063690_03071	Ga0074739_4044	Ga0063696_03547	Ga0063689_00430	Ga0063701_02303	Ga0063693_02331	Ga0077612_120356	Ga0074751_2376	AD89DRAFT_03483	Ga0063694_00914	Ga0063699_00469	Ga0063692_01211	S272_00573	K318DRAFT_1912	HGBRDRAFT_00012	Ga0063700_00603	Ga0063679_02220	HMPREF0183_1570	Y1ADRAFT_01400
2601979573	Domain of unknown function (DUF4177)	-	-	22	Ga0063698_03274	Ga0063691_00574	Ga0063697_01266	BlinB01001756	Ga0063690_03026	Ga0074739_0806	Ga0063696_01119	Ga0063689_01215	Ga0063701_01064	Ga0063693_01504	Ga0077612_1213	Ga0074751_3231	AD89DRAFT_01571	Ga0063694_03029	Ga0063699_01263	Ga0063692_01751	S272_03041	K318DRAFT_0791	HGBRDRAFT_01516	Ga0063700_00106	Ga0063679_00212	-	Y1ADRAFT_00477
2601978613	peptidylprolyl isomerase	-	-	22	Ga0063698_00281	Ga0063691_00210	Ga0063697_01681	BlinB01000012	Ga0063690_02063	Ga0074739_3940	Ga0063696_03317	Ga0063689_00332	Ga0063701_00328	Ga0063693_00610	Ga0077612_115185	Ga0074751_2280	AD89DRAFT_01866	Ga0063694_02287	Ga0063699_00370	Ga0063692_01094	S272_00684	K318DRAFT_2720	HGBRDRAFT_00121	Ga0063700_00310	Ga0063679_00431	-	Y1ADRAFT_01027
2601977635	Protein of unknown function (DUF2469)	-	-	22	Ga0063698_01948	Ga0063691_01331	Ga0063697_02781	BlinB01003460	Ga0063690_01084	Ga0074739_3305	Ga0063696_01383	Ga0063689_01558	Ga0063701_00747	Ga0063693_00901	Ga0077612_120431	Ga0074751_1699	AD89DRAFT_00769	Ga0063694_00474	Ga0063699_01914	Ga0063692_02956	S272_01952	K318DRAFT_0148	HGBRDRAFT_01640	Ga0063700_00761	Ga0063679_00863	HMPREF0183_1740	-
2601977550	transcription factor WhiB	-	-	22	Ga0063698_01363	Ga0063691_01963	Ga0063697_00856	BlinB01003060	Ga0063690_00999	Ga0074739_0274	Ga0063696_00269	Ga0063689_01701	Ga0063701_01268	Ga0063693_02201	Ga0077612_12028	Ga0074751_2736	AD89DRAFT_01574	Ga0063694_02395	Ga0063699_02815	Ga0063692_02664	S272_00208	K318DRAFT_3356	HGBRDRAFT_01996	Ga0063700_02085	Ga0063679_01966	-	Y1ADRAFT_01666
2601977543	DNA binding domain-containing protein, excisionase family	-	-	22	Ga0063698_01356	Ga0063691_01956	Ga0063697_00863	BlinB01003067	Ga0063690_00992	Ga0074739_0281	Ga0063696_00262	Ga0063689_01708	Ga0063701_01261	Ga0063693_02194	Ga0077612_12021	Ga0074751_2743	AD89DRAFT_03345	Ga0063694_02388	Ga0063699_02808	Ga0063692_02657	S272_00201	K318DRAFT_3349	HGBRDRAFT_01989	Ga0063700_02092	Ga0063679_01973	-	Y1ADRAFT_01673
2601977054	thioredoxin	-	-	22	Ga0063698_01836	Ga0063691_02069	Ga0063697_00708	-	Ga0063690_00503	Ga0074739_1938	Ga0063696_01960	Ga0063689_00636	Ga0063701_01550	Ga0063693_02131	Ga0077612_122339	Ga0074751_0543	AD89DRAFT_02568	Ga0063694_01894	Ga0063699_00840	Ga0063692_00030	S272_01224	K318DRAFT_3464	HGBRDRAFT_02395	Ga0063700_01795	Ga0063679_01537	HMPREF0183_0567	Y1ADRAFT_00231
2601977007	hypothetical protein	-	-	22	Ga0063698_01746	Ga0063691_02119	Ga0063697_00659	BlinB01003209	Ga0063690_00456	Ga0074739_1868	Ga0063696_00434	Ga0063689_00673	Ga0063701_01513	Ga0063693_01264	Ga0077612_122283	Ga0074751_0494	AD89DRAFT_00638	Ga0063694_02166	Ga0063699_00799	Ga0063692_01987	S272_02575	K318DRAFT_3563	HGBRDRAFT_02729	Ga0063700_01603	Ga0063679_01471	HMPREF0183_2243	-
2601979399	putative luciferase-like monooxygenase, FMN-dependent, CE1758 family	COG2141	HR	21	Ga0063698_03030	Ga0063691_01062	Ga0063697_03283	BlinB01001195	Ga0063690_02852	Ga0074739_3202	Ga0063696_03105	Ga0063689_01468	Ga0063701_00656	Ga0063693_00795	Ga0077612_120523	Ga0074751_1601	AD89DRAFT_02456	Ga0063694_00383	Ga0063699_02296	Ga0063692_03104	S272_02377	K318DRAFT_0273	HGBRDRAFT_01745	-	Ga0063679_00768	-	Y1ADRAFT_00769
2601979375	3-isopropylmalate dehydrogenase	COG0473	CE	21	Ga0063698_03006	Ga0063691_01081	Ga0063697_02711	BlinB01001170	Ga0063690_02828	Ga0074739_3227	Ga0063696_03131	Ga0063689_01497	Ga0063701_00685	Ga0063693_00823	Ga0077612_120500	Ga0074751_1631	AD89DRAFT_02485	Ga0063694_00408	Ga0063699_01848	Ga0063692_03134	S272_01869	K318DRAFT_0244	HGBRDRAFT_01707	Ga0063700_00819	Ga0063679_00804	-	-
2601978210	peptide/nickel transport system permease protein	COG0601	EP	21	Ga0063698_03972	Ga0063691_01116	Ga0063697_00364	BlinB01000482	Ga0063690_01659	Ga0074739_2353	Ga0063696_01455	Ga0063689_02731	Ga0063701_02141	Ga0063693_02908	Ga0077612_122643	Ga0074751_0826	AD89DRAFT_02212	Ga0063694_02479	Ga0063699_02666	Ga0063692_00336	S272_02155	K318DRAFT_3578	-	Ga0063700_02728	Ga0063679_02507	-	Y1ADRAFT_01976
2601978209	peptide/nickel transport system permease protein	COG1173	EP	21	Ga0063698_03971	Ga0063691_01115	Ga0063697_00363	BlinB01000481	Ga0063690_01658	Ga0074739_2354	Ga0063696_01454	Ga0063689_02730	Ga0063701_02140	Ga0063693_02909	Ga0077612_122644	Ga0074751_0827	AD89DRAFT_02211	Ga0063694_02478	Ga0063699_02665	Ga0063692_00337	S272_02156	K318DRAFT_3579	-	Ga0063700_02727	Ga0063679_02506	-	Y1ADRAFT_01975
2601978004	transcription-repair coupling factor	COG1197	LK	21	Ga0063698_01134	Ga0063691_03135	Ga0063697_01087	BlinB01002411	Ga0063690_01453	Ga0074739_0509	Ga0063696_00035	Ga0063689_01880	Ga0063701_03188	Ga0063693_01206	Ga0077612_11435	Ga0074751_2948	AD89DRAFT_01129	Ga0063694_02560	Ga0063699_02149	Ga0063692_02479	S272_00033	K318DRAFT_3248	HGBRDRAFT_01903	Ga0063700_02254	Ga0063679_02065	-	-
2601980277	tyrosyl-tRNA synthetase	COG0162	J	21	Ga0063698_02097	Ga0063691_03540	Ga0063697_03606	BlinB01003670	Ga0063690_03732	Ga0074739_3459	Ga0063696_01217	Ga0063689_03132	Ga0063701_02974	Ga0063693_03138	Ga0077612_112135	Ga0074751_1903	AD89DRAFT_03060	Ga0063694_03189	Ga0063699_02586	Ga0063692_03075	S272_03222	K318DRAFT_0027	HGBRDRAFT_01540	Ga0063700_00665	Ga0063679_00960	-	-
2601979702	methionyl-tRNA synthetase	COG0143	J	21	Ga0063698_03822	Ga0063691_01808	Ga0063697_01745	BlinB01001690	Ga0063690_03155	Ga0074739_2936	Ga0063696_03045	Ga0063689_02874	Ga0063701_02245	Ga0063693_00092	Ga0077612_119326	Ga0074751_1346	AD89DRAFT_01778	Ga0063694_01126	Ga0063699_01164	Ga0063692_02728	S272_00849	K318DRAFT_1170	HGBRDRAFT_00773	Ga0063700_02776	Ga0063679_01928	-	-
2601979695	N-acetylneuraminate synthase	COG2089	M	21	Ga0063698_03814	Ga0063691_01800	Ga0063697_01737	BlinB01001698	Ga0063690_03148	Ga0074739_2928	Ga0063696_03053	Ga0063689_02866	Ga0063701_02253	Ga0063693_00100	Ga0077612_119334	Ga0074751_1337	AD89DRAFT_01786	Ga0063694_01134	Ga0063699_01172	Ga0063692_02722	S272_00855	K318DRAFT_1177	HGBRDRAFT_00778	-	-	HMPREF0183_1856	Y1ADRAFT_02135
2601979663	pyruvate dehydrogenase E1 component alpha subunit	COG1071	C	21	Ga0063698_02629	Ga0063691_01248	Ga0063697_00481	BlinB01000865	Ga0063690_03116	Ga0074739_2212	Ga0063696_01609	Ga0063689_02473	Ga0063701_03055	Ga0063693_02719	Ga0077612_122502	Ga0074751_0696	AD89DRAFT_02329	Ga0063694_01416	Ga0063699_00988	Ga0063692_00189	S272_01063	K318DRAFT_1757	HGBRDRAFT_02480	Ga0063700_01468	Ga0063679_01731	-	-
2601979621	3-oxoacyl-[acyl-carrier-protein] synthase-3	COG0332	I	21	Ga0063698_00404	Ga0063691_03063	Ga0063697_02957	BlinB01000986	Ga0063690_03074	Ga0074739_4041	Ga0063696_03550	Ga0063689_00427	Ga0063701_02300	Ga0063693_02328	Ga0077612_120359	Ga0074751_2373	-	Ga0063694_00917	Ga0063699_00466	Ga0063692_01203	S272_00581	K318DRAFT_1898	HGBRDRAFT_00023	Ga0063700_00614	Ga0063679_02833	HMPREF0183_1674	-
2601979561	acetyl-coenzyme A synthetase	COG0365	I	21	Ga0063698_03261	Ga0063691_00587	Ga0063697_01279	BlinB01001768	Ga0063690_03014	Ga0074739_0794	Ga0063696_01109	Ga0063689_01224	Ga0063701_01073	Ga0063693_01512	Ga0077612_12114	Ga0074751_3223	AD89DRAFT_01563	Ga0063694_03040	Ga0063699_01252	Ga0063692_01741	S272_03049	K318DRAFT_0783	HGBRDRAFT_01524	Ga0063700_00099	Ga0063679_00205	-	-
2601979472	Aspartate/methionine/tyrosine aminotransferase	COG0436	E	21	Ga0063698_02343	Ga0063691_02605	Ga0063697_02004	BlinB01001920	Ga0063690_02925	Ga0074739_1577	Ga0063696_02574	Ga0063689_00855	Ga0063701_01915	Ga0063693_01637	Ga0077612_12275	Ga0074751_0216	AD89DRAFT_00972	Ga0063694_01756	Ga0063699_02742	Ga0063692_02181	S272_01621	K318DRAFT_1737	HGBRDRAFT_01954	Ga0063700_02124	Ga0063679_02005	-	-
2601979381	acetolactate synthase, small subunit	COG0440	E	21	Ga0063698_03012	Ga0063691_01075	Ga0063697_02705	BlinB01001176	Ga0063690_02834	Ga0074739_3221	Ga0063696_03125	Ga0063689_01487	Ga0063701_00675	Ga0063693_00817	Ga0077612_120506	Ga0074751_1625	AD89DRAFT_02479	Ga0063694_00402	Ga0063699_01842	Ga0063692_03122	S272_01857	K318DRAFT_0256	HGBRDRAFT_01728	Ga0063700_03001	Ga0063679_00785	-	-
2601979151	exodeoxyribonuclease-3	COG0708	L	21	Ga0063698_03351	Ga0063691_02385	Ga0063697_03085	BlinB01003315	Ga0063690_02604	Ga0074739_0556	Ga0063696_03422	Ga0063689_03088	Ga0063701_02911	Ga0063693_03177	Ga0077612_10811	Ga0074751_2996	AD89DRAFT_03413	Ga0063694_03475	Ga0063699_02514	Ga0063692_01390	S272_02349	K318DRAFT_0526	HGBRDRAFT_02146	Ga0063700_01279	Ga0063679_00004	-	-
2601979147	short chain enoyl-CoA hydratase	COG1024	I	21	Ga0063698_03347	Ga0063691_02381	Ga0063697_03089	BlinB01003311	Ga0063690_02600	Ga0074739_0550	Ga0063696_03430	Ga0063689_03094	Ga0063701_02905	Ga0063693_03213	Ga0077612_1085	Ga0074751_2989	-	Ga0063694_03479	Ga0063699_02510	Ga0063692_01380	S272_02359	K318DRAFT_0979	HGBRDRAFT_00625	Ga0063700_02625	Ga0063679_01777	HMPREF0183_0956	-
2601978960	catalase	COG0753	P	21	Ga0063698_02257	Ga0063691_00347	Ga0063697_02356	BlinB01000266	Ga0063690_02412	Ga0074739_1156	Ga0063696_01687	Ga0063689_03179	Ga0063701_00861	Ga0063693_01929	Ga0077612_116173	Ga0074751_3425	AD89DRAFT_00837	Ga0063694_01305	Ga0063699_03103	Ga0063692_02382	S272_02830	K318DRAFT_1832	HGBRDRAFT_00045	Ga0063700_00628	Ga0063679_02733	-	-
2601978928	phosphoribosylformylglycinamidine synthase subunit I	COG0047	F	21	Ga0063698_02290	Ga0063691_00314	Ga0063697_02323	BlinB01000234	Ga0063690_02379	Ga0074739_1187	Ga0063696_01649	Ga0063689_03143	Ga0063701_00828	Ga0063693_01898	Ga0077612_116203	Ga0074751_3458	AD89DRAFT_03160	Ga0063694_03225	Ga0063699_03138	Ga0063692_01963	S272_01661	K318DRAFT_1527	HGBRDRAFT_01034	Ga0063700_01039	Ga0063679_01408	-	-
2601978907	Rhodanese-related sulfurtransferase	COG0607	P	21	Ga0063698_02484	Ga0063691_01689	Ga0063697_02137	BlinB01002962	Ga0063690_02358	Ga0074739_1337	Ga0063696_02502	Ga0063689_00989	Ga0063701_02044	Ga0063693_02006	Ga0077612_118158	Ga0074751_0062	AD89DRAFT_00173	Ga0063694_02922	Ga0063699_03249	Ga0063692_02326	S272_01467	K318DRAFT_3187	HGBRDRAFT_01341	Ga0063700_02540	Ga0063679_01178	-	-
2601978869	ectoine synthase	COG1917	R	21	Ga0063698_02444	Ga0063691_01735	Ga0063697_02097	BlinB01001831	Ga0063690_02320	Ga0074739_1438	Ga0063696_02465	Ga0063689_00950	Ga0063701_02012	Ga0063693_02038	Ga0077612_10625	Ga0074751_0102	AD89DRAFT_02015	Ga0063694_01853	Ga0063699_02389	Ga0063692_02270	S272_01525	K318DRAFT_0626	HGBRDRAFT_02248	Ga0063700_01375	Ga0063679_00085	-	-
2601978868	diaminobutyrate aminotransferase apoenzyme	COG0160	E	21	Ga0063698_02443	Ga0063691_01736	Ga0063697_02096	BlinB01001832	Ga0063690_02319	Ga0074739_1439	Ga0063696_02464	Ga0063689_00949	Ga0063701_02011	Ga0063693_02039	Ga0077612_10624	Ga0074751_0103	AD89DRAFT_02014	Ga0063694_01852	Ga0063699_02390	Ga0063692_02269	S272_01526	K318DRAFT_0625	HGBRDRAFT_02247	Ga0063700_01374	Ga0063679_00084	-	-
2601978800	selenophosphate synthase	COG0709	E	21	Ga0063698_03745	Ga0063691_02025	Ga0063697_00747	BlinB01001324	Ga0063690_02250	Ga0074739_2019	Ga0063696_01910	Ga0063689_00597	Ga0063701_01590	Ga0063693_02085	Ga0077612_122386	Ga0074751_0592	AD89DRAFT_00018	Ga0063694_01951	Ga0063699_00889	Ga0063692_00085	S272_01173	K318DRAFT_2819	HGBRDRAFT_02780	Ga0063700_01563	Ga0063679_02711	-	-
2601978671	dihydrolipoamide dehydrogenase	COG1249	C	21	Ga0063698_00342	Ga0063691_00270	Ga0063697_03661	BlinB01003035	Ga0063690_02121	Ga0074739_4002	Ga0063696_03754	Ga0063689_00388	Ga0063701_00384	Ga0063693_00553	Ga0077612_115241	Ga0074751_2335	AD89DRAFT_01809	Ga0063694_02344	Ga0063699_00428	Ga0063692_01153	S272_00626	K318DRAFT_1790	HGBRDRAFT_00068	Ga0063700_00654	Ga0063679_02756	-	-
2601978594	Undecaprenyl-diphosphatase	COG1968	I	21	Ga0063698_00262	Ga0063691_00191	Ga0063697_01662	BlinB01000031	Ga0063690_02044	Ga0074739_3922	Ga0063696_03336	Ga0063689_00313	Ga0063701_00309	Ga0063693_00629	Ga0077612_115166	Ga0074751_2261	AD89DRAFT_01886	Ga0063694_03301	Ga0063699_00350	Ga0063692_01075	S272_00703	K318DRAFT_2701	HGBRDRAFT_00140	Ga0063700_00331	Ga0063679_00450	-	-
2601978541	nucleoside diphosphate kinase	COG0105	F	21	Ga0063698_00534	Ga0063691_00659	Ga0063697_02531	BlinB01002558	Ga0063690_01991	Ga0074739_0016	Ga0063696_03655	Ga0063689_00517	Ga0063701_02389	Ga0063693_01460	Ga0077612_120283	Ga0074751_2462	AD89DRAFT_00244	Ga0063694_00846	Ga0063699_00550	Ga0063692_01292	S272_00474	K318DRAFT_2135	HGBRDRAFT_00481	Ga0063700_02000	Ga0063679_02436	-	-
2601978529	trigger factor	COG0544	O	21	Ga0063698_00546	Ga0063691_00671	Ga0063697_02519	BlinB01002498	Ga0063690_01979	Ga0074739_0028	Ga0063696_03667	Ga0063689_00529	Ga0063701_02401	Ga0063693_01447	Ga0077612_120271	Ga0074751_2476	AD89DRAFT_00256	Ga0063694_00834	Ga0063699_00562	Ga0063692_01306	S272_00460	K318DRAFT_2151	HGBRDRAFT_00495	Ga0063700_02013	Ga0063679_02423	-	-
2601978519	hemoglobin	COG2346	P	21	Ga0063698_01428	Ga0063691_00681	Ga0063697_02500	BlinB01002479	Ga0063690_01969	Ga0074739_0037	Ga0063696_01993	Ga0063689_03294	Ga0063701_02817	Ga0063693_01438	Ga0077612_120261	Ga0074751_2485	AD89DRAFT_00266	Ga0063694_00824	Ga0063699_00572	Ga0063692_01316	S272_00450	K318DRAFT_2170	HGBRDRAFT_00524	Ga0063700_02038	Ga0063679_02407	-	-
2601978361	thymidine kinase	COG1435	F	21	Ga0063698_01535	Ga0063691_00788	Ga0063697_02200	BlinB01003382	Ga0063690_01810	Ga0074739_0148	Ga0063696_02108	Ga0063689_02250	Ga0063701_01387	Ga0063693_01042	Ga0077612_120155	Ga0074751_2627	AD89DRAFT_00443	Ga0063694_00719	Ga0063699_00676	Ga0063692_03223	S272_00342	K318DRAFT_2287	-	Ga0063700_01233	Ga0063679_02594	HMPREF0183_1952	-
2601978345	citrate synthase	COG0372	C	21	Ga0063698_01519	Ga0063691_00772	Ga0063697_02184	BlinB01000402	Ga0063690_01794	Ga0074739_0131	Ga0063696_02091	Ga0063689_02266	Ga0063701_01403	Ga0063693_01062	Ga0077612_120171	Ga0074751_2611	AD89DRAFT_00428	Ga0063694_00735	Ga0063699_00661	Ga0063692_03239	S272_00358	K318DRAFT_2266	HGBRDRAFT_02851	Ga0063700_01215	Ga0063679_02576	-	-
2601978213	fructose-bisphosphate aldolase	COG0191	G	21	Ga0063698_02504	Ga0063691_01119	Ga0063697_00368	BlinB01000485	Ga0063690_01662	Ga0074739_2350	Ga0063696_01458	Ga0063689_03319	Ga0063701_02144	Ga0063693_02905	Ga0077612_122640	Ga0074751_0823	AD89DRAFT_02215	Ga0063694_02482	Ga0063699_02669	Ga0063692_00333	S272_02152	K318DRAFT_1551	HGBRDRAFT_01054	Ga0063700_01046	Ga0063679_01415	-	-
2601978131	protein involved in ribonucleotide reduction	COG1780	F	21	Ga0063698_02709	Ga0063691_00968	Ga0063697_01894	BlinB01000655	Ga0063690_01580	Ga0074739_3098	Ga0063696_02337	Ga0063689_03016	Ga0063701_00490	Ga0063693_02528	Ga0077612_119179	Ga0074751_1511	AD89DRAFT_02115	Ga0063694_01000	Ga0063699_01037	Ga0063692_03349	S272_02466	K318DRAFT_1001	HGBRDRAFT_00634	Ga0063700_02631	Ga0063679_01783	-	-
2601978112	cell division ATP-binding protein FtsE	COG2884	D	21	Ga0063698_02728	Ga0063691_00950	Ga0063697_01876	BlinB01000638	Ga0063690_01561	Ga0074739_3067	Ga0063696_02359	Ga0063689_02997	Ga0063701_00470	Ga0063693_03220	Ga0077612_119202	Ga0074751_1468	AD89DRAFT_03419	Ga0063694_01019	Ga0063699_01056	Ga0063692_03372	S272_02488	K318DRAFT_1020	HGBRDRAFT_00660	Ga0063700_01651	Ga0063679_01808	-	-
2601978099	purine-nucleoside phosphorylase	COG0005	F	21	Ga0063698_02741	Ga0063691_00937	Ga0063697_01863	BlinB01003676	Ga0063690_01548	Ga0074739_3056	Ga0063696_02372	Ga0063689_02819	Ga0063701_00454	Ga0063693_02978	Ga0077612_119217	Ga0074751_1456	AD89DRAFT_03461	Ga0063694_01031	Ga0063699_01068	Ga0063692_02902	S272_00753	K318DRAFT_1033	HGBRDRAFT_00675	Ga0063700_01664	Ga0063679_01824	-	-
2601978018	IMP cyclohydrolase /phosphoribosylaminoimidazolecarboxamide formyltransferase	COG0138	F	21	Ga0063698_01121	Ga0063691_03148	Ga0063697_01100	BlinB01002423	Ga0063690_01467	Ga0074739_0521	Ga0063696_00022	Ga0063689_01893	Ga0063701_03200	Ga0063693_01219	Ga0077612_11422	Ga0074751_2961	AD89DRAFT_02754	Ga0063694_02573	Ga0063699_02136	Ga0063692_02467	S272_00021	K318DRAFT_3235	HGBRDRAFT_01891	Ga0063700_02243	Ga0063679_02076	-	-
2601977940	4-hydroxythreonine-4-phosphate dehydrogenase	COG1995	H	21	Ga0063698_01202	Ga0063691_02737	Ga0063697_01024	BlinB01003141	Ga0063690_01389	Ga0074739_0438	Ga0063696_00104	Ga0063689_01828	Ga0063701_03133	Ga0063693_01144	Ga0077612_114109	Ga0074751_2855	AD89DRAFT_01191	Ga0063694_02207	Ga0063699_01724	Ga0063692_02543	S272_00097	K318DRAFT_2012	HGBRDRAFT_00423	Ga0063700_02841	Ga0063679_00661	-	-
2601977937	Cu2+-exporting ATPase	COG2217	P	21	Ga0063698_01206	Ga0063691_02741	Ga0063697_01020	BlinB01003144	Ga0063690_01386	Ga0074739_0433	Ga0063696_00386	Ga0063689_01825	Ga0063701_03075	Ga0063693_01140	Ga0077612_114113	Ga0074751_2850 Ga0074751_2035	AD89DRAFT_01196	Ga0063694_02212	Ga0063699_02749 Ga0063699_01718	Ga0063692_02546	S272_00100	K318DRAFT_1834	HGBRDRAFT_00629	-	Ga0063679_02827	-	Y1ADRAFT_00728
2601977893	zinc/manganese transport system permease protein	COG1108	P	21	Ga0063698_03279	Ga0063691_00571	Ga0063697_01263	BlinB01001751	Ga0063690_01342	Ga0074739_0809	Ga0063696_01122	Ga0063689_01212	Ga0063701_01061	Ga0063693_02947	Ga0077612_120551	Ga0074751_3234	AD89DRAFT_03394	Ga0063694_02794	Ga0063699_01266	Ga0063692_01754	S272_03038	K318DRAFT_0794	HGBRDRAFT_01513	Ga0063700_00109	Ga0063679_00215	-	-
2601977860	protease I	COG0693	R	21	Ga0063698_03312	Ga0063691_00538	Ga0063697_01230	BlinB01001611	Ga0063690_01309	Ga0074739_0838	Ga0063696_01145	Ga0063689_01185	Ga0063701_01028	Ga0063693_02974	Ga0077612_11616	Ga0074751_3259	AD89DRAFT_02176	Ga0063694_02823	Ga0063699_01293	Ga0063692_01782	S272_03008	-	HGBRDRAFT_01454	Ga0063700_00139	Ga0063679_00244	-	Y1ADRAFT_00461
2601977821	tRNA-guanine transglycosylase	COG0343	J	21	Ga0063698_02108	Ga0063691_00498	Ga0063697_01191	BlinB01001651	Ga0063690_01270	Ga0074739_0882	Ga0063696_01186	Ga0063689_01153	Ga0063701_00990	Ga0063693_02830	Ga0077612_11649	Ga0074751_3297	AD89DRAFT_02144	Ga0063694_01160	Ga0063699_01349	Ga0063692_01822	S272_01812	K318DRAFT_0901	HGBRDRAFT_01470	Ga0063700_00165	Ga0063679_00260	-	-
2601977605	amino acid ABC transporter ATP-binding protein, PAAT family	COG1126	E	21	Ga0063698_01920	Ga0063691_01302	Ga0063697_02752	BlinB01001053	Ga0063690_01054	Ga0074739_3268	Ga0063696_01410	Ga0063689_01534	Ga0063701_00722	Ga0063693_00860	Ga0077612_120458	Ga0074751_1671	AD89DRAFT_00795	Ga0063694_00448	Ga0063699_01888	Ga0063692_03169	S272_01904	K318DRAFT_0171	HGBRDRAFT_01668	Ga0063700_00783	Ga0063679_00842	-	-
2601977559	transcription elongation factor GreA	COG0782	K	21	Ga0063698_01372	Ga0063691_01972	Ga0063697_00847	BlinB01003051	Ga0063690_01008	Ga0074739_0265	Ga0063696_00278	Ga0063689_01692	Ga0063701_01277	Ga0063693_02211	Ga0077612_12037	Ga0074751_2727	AD89DRAFT_01583	Ga0063694_02404	Ga0063699_02824	Ga0063692_02673	S272_00217	K318DRAFT_3363	HGBRDRAFT_02003	Ga0063700_02078	Ga0063679_01959	-	-
2601977552	dihydrolipoamide dehydrogenase	COG1249	C	21	Ga0063698_01365	Ga0063691_01965	Ga0063697_00854	BlinB01003058	Ga0063690_01001	Ga0074739_0272	Ga0063696_00271	Ga0063689_01699	Ga0063701_01270	Ga0063693_02203	Ga0077612_12030	Ga0074751_2734	AD89DRAFT_01576	Ga0063694_02397	Ga0063699_02817	Ga0063692_02666	S272_00210	K318DRAFT_3358	HGBRDRAFT_01998	Ga0063700_02083	Ga0063679_01964	-	-
2601977520	adenosylhomocysteinase	COG0499	H	21	Ga0063698_01333	Ga0063691_01933	Ga0063697_00886	BlinB01002912	Ga0063690_00969	Ga0074739_0303	Ga0063696_00241	Ga0063689_01726	Ga0063701_01243	Ga0063693_02176	Ga0077612_12513	Ga0074751_2761	AD89DRAFT_00623	Ga0063694_02370	Ga0063699_01648	Ga0063692_02635	S272_00179	K318DRAFT_3330	HGBRDRAFT_01969	Ga0063700_02110	Ga0063679_01991	-	-
2601977245	two-component system, OmpR family, sensor histidine kinase SenX3	COG5002	T	21	Ga0063698_00818	Ga0063691_03181	Ga0063697_00120	BlinB01002055	Ga0063690_00694	Ga0074739_2582	Ga0063696_02872	Ga0063689_01962	Ga0063701_01830	Ga0063693_00349	Ga0077612_117124	Ga0074751_1056	AD89DRAFT_02270	Ga0063694_01675	Ga0063699_01551	Ga0063692_00585	S272_02918	K318DRAFT_1334	HGBRDRAFT_00924	Ga0063700_00983	Ga0063679_01309	-	-
2601977240	2-C-methyl-D-erythritol 2,4-cyclodiphosphate synthase	COG0245	I	21	Ga0063698_00813	Ga0063691_03176	Ga0063697_00115	BlinB01002050	Ga0063690_00689	Ga0074739_2587	Ga0063696_03259	Ga0063689_01967	Ga0063701_01825	Ga0063693_00344	-	-	AD89DRAFT_02275	Ga0063694_01670	Ga0063699_01556	Ga0063692_00590	S272_02923	K318DRAFT_1329	HGBRDRAFT_00918	Ga0063700_00977	Ga0063679_01303	HMPREF0183_0191	Y1ADRAFT_01849
2601977118	Predicted oxidoreductase	COG0667	R	21	Ga0063698_00690	Ga0063691_02981	Ga0063697_03636	BlinB01003232	Ga0063690_00567	Ga0074739_2711	Ga0063696_02663	Ga0063689_02073	Ga0063701_01720	Ga0063693_00200	Ga0077612_117241	Ga0074751_1179	AD89DRAFT_02984	Ga0063694_03193	Ga0063699_03208	Ga0063692_00693	S272_00917	K318DRAFT_1203	HGBRDRAFT_00809	Ga0063700_00838	Ga0063679_02790	-	-
2601976919	sarcosine oxidase subunit beta	COG0665	E	21	Ga0063698_01666	Ga0063691_02579	Ga0063697_00585	BlinB01002228	Ga0063690_00368	Ga0074739_1748	Ga0063696_00521	Ga0063689_00722	Ga0063701_01460	-	Ga0077612_122204	Ga0074751_0419	AD89DRAFT_00715	Ga0063694_02097	Ga0063699_00726	Ga0063692_02050	S272_02513	K318DRAFT_1381	HGBRDRAFT_02788	Ga0063700_00243	Ga0063679_00319	-	Y1ADRAFT_01606
2601976859	CTP synthase	COG0504	F	21	Ga0063698_03565	Ga0063691_01479	Ga0063697_03124	BlinB01001523	Ga0063690_00306	Ga0074739_3480	Ga0063696_03689	Ga0063689_00016	Ga0063701_00014	Ga0063693_01823	Ga0077612_11722	Ga0074751_1926	AD89DRAFT_02873	Ga0063694_00017	Ga0063699_00016	Ga0063692_00754	S272_02658	K318DRAFT_3611	HGBRDRAFT_02659	Ga0063700_00493	Ga0063679_02113	-	-
2601976848	tRNA threonylcarbamoyl adenosine modification protein, Sua5/YciO/YrdC/YwlC family	COG0009	J	21	Ga0063698_03554	Ga0063691_01490	Ga0063697_03113	BlinB01001534	Ga0063690_00295	Ga0074739_3491	Ga0063696_03700	Ga0063689_00027	Ga0063701_00025	Ga0063693_01834	Ga0077612_11733	Ga0074751_1936	AD89DRAFT_02861	Ga0063694_00029	Ga0063699_00028	Ga0063692_00765	S272_02647	K318DRAFT_3622	HGBRDRAFT_02648	Ga0063700_00504	Ga0063679_02124	-	-
2601976790	RNA polymerase primary sigma factor	COG0568	K	21	Ga0063698_00030	Ga0063691_01548	Ga0063697_02846	BlinB01002779	Ga0063690_00237	Ga0074739_3549	Ga0063696_00912	Ga0063689_00083	Ga0063701_00081	Ga0063693_02664	Ga0077612_12012	Ga0074751_1994	AD89DRAFT_00201	Ga0063694_00101	Ga0063699_00116	Ga0063692_00829	S272_01252	K318DRAFT_1961	HGBRDRAFT_02584	-	Ga0063679_02185	HMPREF0183_0469	-
2601976762	chlorite dismutase	COG3253	P	21	Ga0063698_00057	Ga0063691_01608	Ga0063697_01450	BlinB01002806	Ga0063690_00209	Ga0074739_3712	Ga0063696_00885	Ga0063689_00110	Ga0063701_00108	Ga0063693_02691	Ga0077612_118112	Ga0074751_2052	AD89DRAFT_03304	Ga0063694_00128	Ga0063699_00143	Ga0063692_00858	S272_01280	K318DRAFT_1925	HGBRDRAFT_02557	Ga0063700_00588	Ga0063679_02209	-	-
2601976732	glyceraldehyde 3-phosphate dehydrogenase	COG0057	G	21	Ga0063698_00088	Ga0063691_00017	Ga0063697_01481	BlinB01000208	Ga0063690_00179	Ga0074739_3746	Ga0063696_00851	Ga0063689_00141	Ga0063701_00138	Ga0063693_03014	Ga0077612_11881	Ga0074751_2085	AD89DRAFT_03195	Ga0063694_00161	Ga0063699_00175	Ga0063692_00892	S272_01313	K318DRAFT_2479	HGBRDRAFT_00314	Ga0063700_02584	Ga0063679_00622	-	-
2601976729	putative glutathione S-transferase	COG0435	C	21	Ga0063698_00091	Ga0063691_00020	Ga0063697_01484	BlinB01000205	Ga0063690_00176	Ga0074739_3749	Ga0063696_00848	Ga0063689_00143	Ga0063701_00140	Ga0063693_03011	Ga0077612_11878	Ga0074751_2088	AD89DRAFT_03197	Ga0063694_00163	Ga0063699_00177	Ga0063692_00895	S272_01316	K318DRAFT_2482	HGBRDRAFT_00311	Ga0063700_02587	Ga0063679_00619	-	-
2601976680	putative ATPase	COG2256	L	21	Ga0063698_00140	Ga0063691_00069	Ga0063697_01533	BlinB01000159	Ga0063690_00127	Ga0074739_3798	Ga0063696_00798	Ga0063689_00193	Ga0063701_00190	Ga0063693_00752	Ga0077612_11542	Ga0074751_2138	AD89DRAFT_01326	Ga0063694_00214	Ga0063699_00227	Ga0063692_00947	S272_01368	K318DRAFT_2531	HGBRDRAFT_00261	Ga0063700_00453	Ga0063679_00570	-	-
2601976667	3-dehydroquinate synthase	COG0337	E	21	Ga0063698_00150	Ga0063691_00079	Ga0063697_01544	BlinB01000146	Ga0063690_00114	Ga0074739_3808	Ga0063696_00788	Ga0063689_00203	Ga0063701_00200	Ga0063693_00742	Ga0077612_11552	Ga0074751_2148	AD89DRAFT_01315	Ga0063694_00224	Ga0063699_00237	Ga0063692_00956	S272_01377	K318DRAFT_2540	HGBRDRAFT_00251	Ga0063700_00444	Ga0063679_00561	-	-
2601976662	dihydroorotase	COG0044	F	21	Ga0063698_00156	Ga0063691_00085	Ga0063697_01550	BlinB01000141	Ga0063690_00108	Ga0074739_3813	Ga0063696_00782	Ga0063689_00208	Ga0063701_00205	Ga0063693_00736	Ga0077612_11558	Ga0074751_2153	AD89DRAFT_01309	Ga0063694_00230	Ga0063699_00243	Ga0063692_00961	S272_01382	K318DRAFT_2545	HGBRDRAFT_00246	Ga0063700_00439	Ga0063679_00556	-	-
2601976643	acetyl-CoA carboxylase carboxyl transferase subunit beta	COG0777	I	21	Ga0063698_00175	Ga0063691_00104	Ga0063697_01569	BlinB01000122	Ga0063690_00089	Ga0074739_3832	Ga0063696_00762	Ga0063689_00227	Ga0063701_00224	Ga0063693_00717	Ga0077612_11577	Ga0074751_2172	AD89DRAFT_01290	Ga0063694_00249	Ga0063699_00262	Ga0063692_00980	S272_01401	K318DRAFT_2569	HGBRDRAFT_00227	Ga0063700_00420	Ga0063679_00537	-	-
2601976598	Iron-regulated ABC transporter permease protein SufD	COG0719	O	21	Ga0063698_00220	Ga0063691_00149	Ga0063697_01614	BlinB01000078	Ga0063690_00044	Ga0074739_3879	Ga0063696_00715	Ga0063689_00271	Ga0063701_00268	Ga0063693_00669	Ga0077612_115125	Ga0074751_2221	AD89DRAFT_01929	Ga0063694_00295	Ga0063699_00308	Ga0063692_01030	S272_01448	K318DRAFT_2618	HGBRDRAFT_00182	Ga0063700_00375	Ga0063679_00494	-	-
2601976582	iron complex transport system ATP-binding protein	COG1119	P	21	Ga0063698_00236	Ga0063691_00165	Ga0063697_01630	BlinB01000062	Ga0063690_00028	Ga0074739_3895	Ga0063696_00699	Ga0063689_00287	Ga0063701_00284	Ga0063693_00653	Ga0077612_115141	Ga0074751_2236	AD89DRAFT_01912	Ga0063694_00311	Ga0063699_00324	Ga0063692_01046	S272_00732	K318DRAFT_2634	HGBRDRAFT_00165	Ga0063700_00359	Ga0063679_00478	-	-
2601980202	integral membrane protein	-	-	21	Ga0063698_02815	Ga0063691_01849	Ga0063697_01788	BlinB01002265	Ga0063690_03657	Ga0074739_2980	Ga0063696_03000	Ga0063689_02752	Ga0063701_02202	Ga0063693_00051	Ga0077612_119284	Ga0074751_1388	AD89DRAFT_00279	Ga0063694_01088	Ga0063699_01125	Ga0063692_02764	S272_00813	K318DRAFT_1133	HGBRDRAFT_00749	Ga0063700_01730	Ga0063679_01895	-	-
2601978805	formate dehydrogenase major subunit	-	-	21	Ga0063698_03749	Ga0063691_02029	Ga0063697_00743	BlinB01001319	Ga0063690_02255	Ga0074739_2010	Ga0063696_01914	Ga0063689_00601	Ga0063701_01586	Ga0063693_02089	Ga0077612_122380	Ga0074751_0585	AD89DRAFT_00008	Ga0063694_01937	Ga0063699_00881	Ga0063692_00078	S272_01180	K318DRAFT_2807	HGBRDRAFT_02773	Ga0063700_01567	Ga0063679_02715	-	-
2601978354	peptide/nickel transport system permease protein	-	-	21	Ga0063698_01528	Ga0063691_00781	Ga0063697_02193	BlinB01000393	Ga0063690_01803	Ga0074739_0141	Ga0063696_02100	Ga0063689_02257	Ga0063701_01394	Ga0063693_01053	Ga0077612_120162	Ga0074751_2620	AD89DRAFT_00437	Ga0063694_00726	Ga0063699_00670	Ga0063692_03230	S272_00349	K318DRAFT_2277	HGBRDRAFT_02861	Ga0063700_01224	Ga0063679_02585	-	-
2601978257	Glycosyl transferase family 2	-	-	21	Ga0063698_02536	Ga0063691_01149	Ga0063697_00388	BlinB01000531	Ga0063690_01706	Ga0074739_2308	Ga0063696_01505	Ga0063689_02566	Ga0063701_02701	Ga0063693_02889	Ga0077612_122602	Ga0074751_0795	AD89DRAFT_02256	Ga0063694_01322	Ga0063699_02101	Ga0063692_00290	S272_02111	K318DRAFT_1576	HGBRDRAFT_01111	Ga0063700_01087	Ga0063679_01607	-	-
2601977983	hypothetical protein	-	-	21	Ga0063698_01155	Ga0063691_02695	Ga0063697_01066	BlinB01002391	Ga0063690_01432	Ga0074739_0488	Ga0063696_00055	Ga0063689_01863	Ga0063701_03169	Ga0063693_01183	Ga0077612_11457	Ga0074751_2897	AD89DRAFT_01154	Ga0063694_02535	Ga0063699_02173	Ga0063692_02500	S272_00054	K318DRAFT_3007	HGBRDRAFT_01273	Ga0063700_01923	Ga0063679_01081	-	-
2601976778	protein of unknown function (DUF4193)	-	-	21	Ga0063698_00041	Ga0063691_01559	Ga0063697_02835	-	Ga0063690_00225	Ga0074739_3560	Ga0063696_00901	Ga0063689_00094	Ga0063701_00092	Ga0063693_02675	Ga0077612_1201	Ga0074751_2005	-	Ga0063694_00112	Ga0063699_00127	Ga0063692_00840	S272_01263	K318DRAFT_1938	HGBRDRAFT_02571	Ga0063700_00575	Ga0063679_02197	HMPREF0183_0479	Y1ADRAFT_01279
2601976657	hypothetical protein	-	-	21	Ga0063698_00161	Ga0063691_00090	Ga0063697_01555	BlinB01000136	Ga0063690_00103	Ga0074739_3818	Ga0063696_00776	Ga0063689_00213	Ga0063701_00210	Ga0063693_00731	Ga0077612_11563	Ga0074751_2158	AD89DRAFT_01304	Ga0063694_00235	Ga0063699_00248	Ga0063692_00966	S272_01387	K318DRAFT_2550	HGBRDRAFT_00241	Ga0063700_00434	Ga0063679_00551	-	-
2601980180	peptide/nickel transport system permease protein	COG0601	EP	20	Ga0063698_03689	Ga0063691_01765	Ga0063697_03438	BlinB01001739	Ga0063690_03635	Ga0074739_2861	Ga0063696_03793	Ga0063689_02835	Ga0063701_02282	-	Ga0077612_113113	Ga0074751_1282	AD89DRAFT_02386	Ga0063694_02763	Ga0063699_01226	Ga0063692_00722	S272_00890	K318DRAFT_1243	-	Ga0063700_00846	Ga0063679_02783	-	Y1ADRAFT_02002
2601980035	Glycosyltransferase, GT2 family	COG1216	G	20	Ga0063698_03702	Ga0063691_03447	Ga0063697_03431	BlinB01003752	Ga0063690_03490	Ga0074739_2846	Ga0063696_03605	Ga0063689_02143	Ga0063701_01653	Ga0063693_00150	Ga0077612_113100	Ga0074751_1268	AD89DRAFT_02375	Ga0063694_02748	Ga0063699_02277	Ga0063692_00718	S272_00895	K318DRAFT_1193	HGBRDRAFT_00799	-	-	-	Y1ADRAFT_02152
2601979971	putative tricarboxylic transport membrane protein	COG3333	R	20	Ga0063698_03632	Ga0063691_03377	Ga0063697_03499	BlinB01002746	Ga0063690_03425	Ga0074739_1217	Ga0063696_02246	Ga0063689_02948	Ga0063701_02541	Ga0063693_01722	Ga0077612_118300	Ga0074751_3491	AD89DRAFT_02775	Ga0063694_02011	Ga0063699_02453	Ga0063692_02423	S272_02799	K318DRAFT_3000	-	Ga0063700_01928	-	HMPREF0183_2118	-
2601979954	5-methyltetrahydropteroyltriglutamate--homocysteine methyltransferase	COG0620	E	20	Ga0063698_03649	Ga0063691_03360	Ga0063697_03482	BlinB01002762	Ga0063690_03408	Ga0074739_1201	Ga0063696_02259	Ga0063689_02959	Ga0063701_02530	Ga0063693_01709	Ga0077612_118313	Ga0074751_3477	AD89DRAFT_02762	Ga0063694_03457	Ga0063699_02440	Ga0063692_02435	S272_02787	-	HGBRDRAFT_01246	Ga0063700_02984	Ga0063679_01028	-	-
2601979455	N-carbamoyl-L-amino-acid hydrolase	COG0624	E	20	Ga0063698_02363	Ga0063691_02630	Ga0063697_02021	BlinB01001937	Ga0063690_02908	Ga0074739_1550	Ga0063696_02553	Ga0063689_00868	Ga0063701_01931	Ga0063693_01618	Ga0077612_12252	Ga0074751_0191	AD89DRAFT_01006	Ga0063694_01776	Ga0063699_02722	Ga0063692_02190	S272_01612	K318DRAFT_3046	-	Ga0063700_01894	Ga0063679_01101	-	-
2601978810	cold-shock DNA-binding protein family	COG1278	K	20	Ga0063698_03754	Ga0063691_02034	Ga0063697_00739	BlinB01001314	Ga0063690_02260	Ga0074739_2006	Ga0063696_01919	Ga0063689_00605	Ga0063701_01582	Ga0063693_02095	Ga0077612_122375	Ga0074751_0581	AD89DRAFT_00003	Ga0063694_01932	Ga0063699_00876	Ga0063692_00073	S272_01185	-	HGBRDRAFT_01009	Ga0063700_01017	Ga0063679_01389	-	-
2601978572	Uncharacterized conserved protein, DUF849 family	COG3246	S	20	Ga0063698_00465	Ga0063691_00628	Ga0063697_02562	BlinB01002588	Ga0063690_02022	Ga0074739_4083	Ga0063696_03503	Ga0063689_00483	Ga0063701_02355	Ga0063693_01490	Ga0077612_120313	Ga0074751_2429	AD89DRAFT_00213	Ga0063694_00875	Ga0063699_00521	Ga0063692_01254	S272_00520	K318DRAFT_1238	-	Ga0063700_00850	Ga0063679_02779	-	-
2601978082	betaine-homocysteine S-methyltransferase	COG0646	E	20	Ga0063698_02758	Ga0063691_00920	Ga0063697_01845	BlinB01002316	Ga0063690_01531	Ga0074739_3040	Ga0063696_03957	Ga0063689_02805	Ga0063701_00441	Ga0063693_00011	Ga0077612_119229	Ga0074751_1444	AD89DRAFT_02509	Ga0063694_01043	Ga0063699_01080	Ga0063692_02815	S272_00765	K318DRAFT_1833	HGBRDRAFT_01248	-	Ga0063679_01037	-	-
2601977950	acyl-CoA dehydrogenase	COG1960	I	20	Ga0063698_01192	Ga0063691_02727	Ga0063697_01034	BlinB01003131	Ga0063690_01399	Ga0074739_0454	Ga0063696_00088	Ga0063689_01839	Ga0063701_03144	Ga0063693_01150	Ga0077612_11497	Ga0074751_2863	AD89DRAFT_01185	Ga0063694_02201	Ga0063699_01731	-	-	K318DRAFT_3628	HGBRDRAFT_02640	Ga0063700_00508	Ga0063679_02128	HMPREF0183_0248	-
2601977360	taurine---2-oxoglutarate transaminase	COG0161	H	20	Ga0063698_00979	Ga0063691_02328	Ga0063697_00233	BlinB01001109	Ga0063690_00809	Ga0074739_2469	Ga0063696_02763	Ga0063689_02633	Ga0063701_03418	Ga0063693_00449	-	Ga0074751_0939	AD89DRAFT_01114	Ga0063694_01550	Ga0063699_01777	Ga0063692_00447	S272_03189	K318DRAFT_3553	HGBRDRAFT_02719	Ga0063700_01613	Ga0063679_01481	-	-
2601976851	cytidylate kinase	COG0283	F	20	Ga0063698_03557	Ga0063691_01487	Ga0063697_03116	BlinB01001531	Ga0063690_00298	Ga0074739_3488	Ga0063696_03697	Ga0063689_00024	Ga0063701_00022	Ga0063693_01831	Ga0077612_11730	-	AD89DRAFT_02865	Ga0063694_00025	Ga0063699_00024	Ga0063692_00762	S272_02650	K318DRAFT_3619	HGBRDRAFT_02651	Ga0063700_00501	Ga0063679_02121	-	-
2601976745	Adenosylmethionine-8-amino-7-oxononanoate aminotransferase	COG0161	H	20	Ga0063698_00075	Ga0063691_00003	Ga0063697_01468	BlinB01000221	Ga0063690_00192	Ga0074739_3733	Ga0063696_00864	Ga0063689_00127	Ga0063701_00125	Ga0063693_03162	Ga0077612_11894	Ga0074751_2071	AD89DRAFT_03182	Ga0063694_00147	Ga0063699_00162	Ga0063692_00876	S272_01298	K318DRAFT_2079	-	-	Ga0063679_01069	-	Y1ADRAFT_00096
2601978806	formate dehydrogenase major subunit	-	-	20	Ga0063698_03750	Ga0063691_02030	Ga0063697_00742	BlinB01001318	Ga0063690_02256	Ga0074739_2009	Ga0063696_01915	Ga0063689_00602	Ga0063701_01585	Ga0063693_02090	Ga0077612_122379	-	AD89DRAFT_00007	Ga0063694_01936	Ga0063699_00880	Ga0063692_00077	S272_01181	-	HGBRDRAFT_02772	Ga0063700_01568	Ga0063679_02716	HMPREF0183_1683	-
2601977034	MFS transporter, DHA2 family, lincomycin resistance protein	-	-	20	Ga0063698_01817	Ga0063691_02090	Ga0063697_00689	-	Ga0063690_00483	Ga0074739_1918	Ga0063696_01979	Ga0063689_00654	Ga0063701_01532	Ga0063693_01244	Ga0077612_122318	Ga0074751_0522	AD89DRAFT_02609	Ga0063694_02186	Ga0063699_00819	Ga0063692_00007	S272_03247	K318DRAFT_0209	HGBRDRAFT_02358	Ga0063700_01765	Ga0063679_01501	-	-
2601978205	NAD(P)-dependent dehydrogenase, short-chain alcohol dehydrogenase family	COG1028	IQR	19	Ga0063698_03967	Ga0063691_01111	Ga0063697_00359	BlinB01000477	Ga0063690_01654	Ga0074739_2358	Ga0063696_01447	Ga0063689_02726	Ga0063701_02136	Ga0063693_00544	Ga0077612_122648	Ga0074751_0832	AD89DRAFT_02207	Ga0063694_02474	Ga0063699_02661	Ga0063692_00341	S272_02160	-	-	-	-	HMPREF0183_1044	Y1ADRAFT_00358
2601979225	transcription antitermination protein nusG	COG0250	K	19	Ga0063698_03421	Ga0063691_02460	Ga0063697_03016	BlinB01002011	Ga0063690_02678	Ga0074739_0620	Ga0063696_03360	Ga0063689_03265	Ga0063701_03407	Ga0063693_03074	Ga0077612_11028	Ga0074751_3061	AD89DRAFT_00077	Ga0063694_02608	Ga0063699_02581	Ga0063692_01465	S272_02270	K318DRAFT_0604	-	-	-	-	Y1ADRAFT_00642
2601979065	cation/acetate symporter	COG4147	C	19	Ga0063698_02914	Ga0063691_02184	Ga0063697_01385	BlinB01001410	Ga0063690_02517	Ga0074739_0690	Ga0063696_00994	Ga0063689_01319	Ga0063701_02774	Ga0063693_02464	Ga0077612_11176	Ga0074751_3121	AD89DRAFT_03456	Ga0063694_03098	Ga0063699_01484	Ga0063692_01551	S272_02960	-	HGBRDRAFT_03090	Ga0063700_03243	-	-	-
2601978997	magnesium transporter	COG2239	P	19	Ga0063698_02221	Ga0063691_00379	Ga0063697_02395	BlinB01000301	Ga0063690_02449	Ga0074739_1123	Ga0063696_01726	Ga0063689_01056	Ga0063701_00887	Ga0063693_01940	Ga0077612_116161	Ga0074751_3402	AD89DRAFT_03212	Ga0063694_01262	Ga0063699_03266	-	-	K318DRAFT_2795	HGBRDRAFT_02756	Ga0063700_01585	Ga0063679_01452	-	-
2601978967	aconitase	COG1048	C	19	Ga0063698_02250	Ga0063691_00354	Ga0063697_02363	BlinB01000273	Ga0063690_02419	Ga0074739_1149	Ga0063696_01694	Ga0063689_01036	Ga0063701_00868	Ga0063693_01930	Ga0077612_116172	Ga0074751_3418	AD89DRAFT_00836	Ga0063694_01304	Ga0063699_03102	-	-	K318DRAFT_1281	HGBRDRAFT_01936	Ga0063700_02295	Ga0063679_02023	-	-
2601978931	spermidine/putrescine transport system permease protein	COG1177	E	19	Ga0063698_02287	Ga0063691_00317	Ga0063697_02326	BlinB01000237	Ga0063690_02382	Ga0074739_1184	Ga0063696_01652	Ga0063689_03146	Ga0063701_00831	Ga0063693_01901	Ga0077612_116200	Ga0074751_3455	AD89DRAFT_03157	Ga0063694_03228	Ga0063699_03135	Ga0063692_01960	S272_01664	K318DRAFT_2086	-	-	Ga0063679_01063	-	-
2601978892	succinate dehydrogenase / fumarate reductase flavoprotein subunit	COG1053	C	19	Ga0063698_02468	Ga0063691_01709	Ga0063697_02122	BlinB01002982	Ga0063690_02343	Ga0074739_1365	Ga0063696_02486	Ga0063689_00969	Ga0063701_02030	-	Ga0077612_1167	Ga0074751_0085	AD89DRAFT_03462	Ga0063694_01872	Ga0063699_02370	Ga0063692_02306	S272_01484	-	HGBRDRAFT_02455	Ga0063700_01494	Ga0063679_01752	-	-
2601978858	acyl-CoA dehydrogenase	COG1960	I	19	Ga0063698_02432	Ga0063691_01747	Ga0063697_02085	BlinB01001842	Ga0063690_02308	Ga0074739_1449	Ga0063696_02450	Ga0063689_00938	Ga0063701_02000	Ga0063693_02052	Ga0077612_10614	Ga0074751_0112	AD89DRAFT_01998	Ga0063694_01842	Ga0063699_02400	-	-	K318DRAFT_1604	HGBRDRAFT_02970	Ga0063700_01108	Ga0063679_01630	-	-
2601978833	aminomethyltransferase	COG0404	E	19	Ga0063698_02407	Ga0063691_02669	Ga0063697_02061	BlinB01001868	Ga0063690_02283	Ga0074739_1486	Ga0063696_02414	Ga0063689_00914	Ga0063701_01976	-	Ga0077612_12212	Ga0074751_0153	AD89DRAFT_02437	Ga0063694_01818	Ga0063699_02424	Ga0063692_02228	S272_01572	K318DRAFT_1468	-	Ga0063700_01867	Ga0063679_01135	-	-
2601978781	glycolate oxidase	COG0277	C	19	Ga0063698_03725	Ga0063691_02006	Ga0063697_00766	BlinB01001341	Ga0063690_02231	Ga0074739_2072	Ga0063696_01891	Ga0063689_00583	Ga0063701_01603	Ga0063693_02065	Ga0077612_122401	Ga0074751_0607	AD89DRAFT_00033	Ga0063694_01966	Ga0063699_00910	-	-	K318DRAFT_0442	HGBRDRAFT_01863	Ga0063700_02430	Ga0063679_02248	-	-
2601978653	1-acyl-sn-glycerol-3-phosphate acyltransferase	COG0204	I	19	Ga0063698_00322	Ga0063691_00250	Ga0063697_03555	BlinB01003016	Ga0063690_02103	Ga0074739_3979	Ga0063696_03274	Ga0063689_00368	Ga0063701_00364	Ga0063693_00571	Ga0077612_115223	Ga0074751_2316	AD89DRAFT_01828	Ga0063694_02325	Ga0063699_00409	Ga0063692_01134	S272_00644	-	-	-	-	HMPREF0183_1619	Y1ADRAFT_00999
2601978334	Uncharacterized membrane protein	COG4420	S	19	Ga0063698_01508	Ga0063691_00761	Ga0063697_02173	BlinB01000414	Ga0063690_01783	Ga0074739_0118	Ga0063696_02078	Ga0063689_02279	Ga0063701_01416	Ga0063693_01075	Ga0077612_120184	Ga0074751_2598	AD89DRAFT_00416	Ga0063694_00747	Ga0063699_00649	Ga0063692_03254	S272_00372	-	HGBRDRAFT_02838	-	Ga0063679_02563	-	-
2601977967	sodium/proline symporter	COG4145	H	19	Ga0063698_01171	Ga0063691_02711	Ga0063697_01050	BlinB01003636	Ga0063690_01416	Ga0074739_0471	Ga0063696_00068	Ga0063689_01850	Ga0063701_03156	Ga0063693_01170	Ga0077612_11473	Ga0074751_2881	AD89DRAFT_01168	Ga0063694_02521	Ga0063699_02187	Ga0063692_02514	S272_00069	K318DRAFT_3278	-	-	-	-	Y1ADRAFT_00089
2601977816	malate dehydrogenase (quinone)	COG0579	G	19	Ga0063698_02113	Ga0063691_00493	Ga0063697_01186	BlinB01001656	Ga0063690_01265	Ga0074739_0886	Ga0063696_01190	Ga0063689_01149	Ga0063701_00986	Ga0063693_02836	Ga0077612_11655	Ga0074751_3303	AD89DRAFT_02138	Ga0063694_01166	Ga0063699_01355	Ga0063692_01827	S272_01807	K318DRAFT_0916	-	-	Ga0063679_00273	-	-
2601977504	5-(carboxyamino)imidazole ribonucleotide mutase	COG0041	F	19	Ga0063698_01318	Ga0063691_01917	Ga0063697_00902	BlinB01002927	Ga0063690_00953	Ga0074739_0318	Ga0063696_00226	Ga0063689_01741	Ga0063701_01228	Ga0063693_02161	Ga0077612_12528	Ga0074751_2776	AD89DRAFT_00608	Ga0063694_02267	Ga0063699_01663	Ga0063692_02620	S272_00164	-	-	-	-	HMPREF0183_1521	Y1ADRAFT_01702
2601977200	cold-shock DNA-binding protein family	COG1278	K	19	Ga0063698_00773	Ga0063691_02875	Ga0063697_00075	BlinB01000561	Ga0063690_00649	Ga0074739_2625	Ga0063696_03153	Ga0063689_02003	Ga0063701_01790	Ga0063693_00278	Ga0077612_117163	Ga0074751_1095	AD89DRAFT_03093	Ga0063694_01638	Ga0063699_01588	Ga0063692_00624	S272_00989	K318DRAFT_1302	-	-	-	HMPREF0183_0221	-
2601977133	short-chain fatty acids transporter	COG2031	I	19	Ga0063698_00705	Ga0063691_03296	Ga0063697_00008	BlinB01000628	Ga0063690_00582	Ga0074739_2691	Ga0063696_02643	Ga0063689_02061	Ga0063701_01732	Ga0063693_00220	Ga0077612_117226	Ga0074751_1163	AD89DRAFT_02977	Ga0063694_03201	Ga0063699_03200	Ga0063692_00684	S272_00926	-	HGBRDRAFT_02920	-	Ga0063679_02664	-	-
2601976956	1-aminocyclopropane-1-carboxylate deaminase	COG2515	E	19	Ga0063698_01696	Ga0063691_02792	Ga0063697_00607	BlinB01003128	Ga0063690_00405	Ga0074739_1812	Ga0063696_00490	Ga0063689_00706	Ga0063701_01480	-	Ga0077612_122228	Ga0074751_0450	AD89DRAFT_00694	Ga0063694_02118	Ga0063699_00747	Ga0063692_02030	S272_02533	K318DRAFT_2839	HGBRDRAFT_02798	-	Ga0063679_02687	-	-
2601976918	sarcosine oxidase subunit delta	COG4311	E	19	Ga0063698_01665	Ga0063691_02578	Ga0063697_00584	BlinB01002229	Ga0063690_00367	Ga0074739_1747	Ga0063696_00522	Ga0063689_00723	Ga0063701_01459	-	Ga0077612_122203	Ga0074751_0418	AD89DRAFT_00716	Ga0063694_02096	Ga0063699_00725	Ga0063692_02051	S272_02512	-	HGBRDRAFT_02789	Ga0063700_00244	Ga0063679_00320	-	-
2601976872	betaine-aldehyde dehydrogenase	COG1012	C	19	Ga0063698_03578	Ga0063691_01466	Ga0063697_03137	BlinB01001510	Ga0063690_00319	Ga0074739_3467	Ga0063696_03675	Ga0063689_00003	Ga0063701_03503	Ga0063693_01809	Ga0077612_1178	Ga0074751_1913	AD89DRAFT_02886	Ga0063694_00004	Ga0063699_00003	Ga0063692_00741	S272_02673	K318DRAFT_3596	HGBRDRAFT_02676	-	-	-	-
2601976655	DNA-directed RNA polymerase subunit omega	COG1758	K	19	Ga0063698_00163	Ga0063691_00092	Ga0063697_01557	BlinB01000134	Ga0063690_00101	Ga0074739_3820	Ga0063696_00774	Ga0063689_00215	Ga0063701_00212	Ga0063693_00729	Ga0077612_11565	Ga0074751_2160	AD89DRAFT_01302	Ga0063694_00237	Ga0063699_00250	Ga0063692_00968	S272_01389	-	-	-	-	HMPREF0183_1822	Y1ADRAFT_01143
2601976636	tryptophan synthase, beta chain	COG0133	E	19	Ga0063698_00182	Ga0063691_00111	Ga0063697_01576	BlinB01000115	Ga0063690_00082	Ga0074739_3839	Ga0063696_00755	Ga0063689_00234	Ga0063701_00231	Ga0063693_00710	Ga0077612_11584	Ga0074751_2179	AD89DRAFT_01283	Ga0063694_00256	Ga0063699_00269	Ga0063692_00987	S272_01408	-	-	-	-	HMPREF0183_2168	Y1ADRAFT_01125
2601976606	transketolase	COG0021	G	19	Ga0063698_00212	Ga0063691_00141	Ga0063697_01606	BlinB01000086	Ga0063690_00052	Ga0074739_3871	Ga0063696_00725	Ga0063689_00264	Ga0063701_00261	Ga0063693_00678	Ga0077612_115116	Ga0074751_2212	AD89DRAFT_01938	Ga0063694_00286	Ga0063699_00299	Ga0063692_01021	S272_01439	-	-	-	-	HMPREF0183_0999	Y1ADRAFT_01092
2601979074	exopolyphosphatase / guanosine-5'-triphosphate,3'-diphosphate pyrophosphatase	-	-	19	Ga0063698_02905	Ga0063691_02193	Ga0063697_01376	BlinB01001419	Ga0063690_02526	Ga0074739_0699	Ga0063696_01003	Ga0063689_01310	Ga0063701_02782	Ga0063693_01599	Ga0077612_11168	Ga0074751_3129	AD89DRAFT_01479	Ga0063694_03106	Ga0063699_01476	Ga0063692_01560	S272_02969	K318DRAFT_0662	-	-	-	HMPREF0183_1291	-
2601980048	hypothetical protein	COG1028	IQR	18	Ga0063698_03713	-	-	BlinB01002610	Ga0063690_03503	Ga0074739_2810	Ga0063696_03563	Ga0063689_02127	Ga0063701_01669	Ga0063693_00177	Ga0077612_11355	Ga0074751_1253	-	Ga0063694_02989	Ga0063699_02248	Ga0063692_02497	S272_00051	K318DRAFT_2030	HGBRDRAFT_03120	Ga0063700_01516	Ga0063679_01766	-	-
2601979684	Transcriptional regulatory protein, C terminal	COG0745	TK	18	Ga0063698_02650	Ga0063691_01269	Ga0063697_00502	BlinB01000844	Ga0063690_03137	Ga0074739_2191	Ga0063696_01630	Ga0063689_02452	Ga0063701_03034	Ga0063693_02739	Ga0077612_122482	Ga0074751_0676	AD89DRAFT_02308	Ga0063694_01436	Ga0063699_00968	Ga0063692_00162	S272_01090	-	-	-	-	HMPREF0183_0600	-
2601979604	amino acid ABC transporter substrate-binding protein, PAAT family	COG0834	ET	18	Ga0063698_00431	Ga0063691_03091	Ga0063697_02974	BlinB01001011	Ga0063690_03057	-	Ga0063696_03533	Ga0063689_00453	Ga0063701_02326	Ga0063693_02368	Ga0077612_120343	Ga0074751_2388	-	-	-	Ga0063692_01223	S272_00550	K318DRAFT_2452	HGBRDRAFT_00329	Ga0063700_02569	Ga0063679_00637	HMPREF0183_0511	-
2601979258	Rieske 2Fe-2S family protein	COG4638	PR	18	Ga0063698_03141	-	Ga0063697_00540	BlinB01000743	Ga0063690_02711	Ga0074739_1707	Ga0063696_00566	Ga0063689_00761	Ga0063701_02476	-	Ga0077612_122166	Ga0074751_0372	AD89DRAFT_00888	Ga0063694_02675	Ga0063699_02893	Ga0063692_02094	S272_02744	K318DRAFT_1388	HGBRDRAFT_01405	-	Ga0063679_00326	-	-
2601978889	luciferase family oxidoreductase, group 1	COG2141	HR	18	Ga0063698_02465	Ga0063691_01712	Ga0063697_02117	BlinB01002985	Ga0063690_02340	Ga0074739_1372	Ga0063696_02483	Ga0063689_00966	Ga0063701_02027	Ga0063693_02019	Ga0077612_1165	Ga0074751_0087	-	Ga0063694_01870	Ga0063699_02372	-	-	K318DRAFT_1675	HGBRDRAFT_00577	Ga0063700_01174	Ga0063679_02349	-	-
2601979911	putative flavoprotein involved in K+ transport	COG2072	P	18	Ga0063698_03628	Ga0063691_03654	Ga0063697_03377	BlinB01002742	Ga0063690_03365	Ga0074739_1221	Ga0063696_02234	Ga0063689_02943	Ga0063701_02546	Ga0063693_01730	Ga0077612_118297	Ga0074751_3496	AD89DRAFT_02779	Ga0063694_02015	Ga0063699_02457	Ga0063692_02419	S272_02803	-	HGBRDRAFT_02061	-	-	-	-
2601979840	Predicted phospholipase, patatin/cPLA2 family	COG4667	I	18	Ga0063698_02072	Ga0063691_01452	Ga0063697_02589	BlinB01002518	Ga0063690_03294	Ga0074739_3434	Ga0063696_01255	Ga0063689_03110	Ga0063701_03005	Ga0063693_03189	Ga0077612_11297	Ga0074751_1864	AD89DRAFT_02715	Ga0063694_00599	Ga0063699_02617	-	-	-	HGBRDRAFT_02086	Ga0063700_02712	Ga0063679_02492	-	-
2601979737	ketopantoate hydroxymethyltransferase	COG0413	H	18	Ga0063698_02822	Ga0063691_01842	Ga0063697_01781	BlinB01003363	Ga0063690_03191	Ga0074739_2973	Ga0063696_03007	Ga0063689_02745	Ga0063701_02209	Ga0063693_00057	Ga0077612_119291	Ga0074751_1381	AD89DRAFT_00286	Ga0063694_01094	Ga0063699_01132	Ga0063692_02757	S272_00820	K318DRAFT_3065	-	-	-	-	-
2601979651	3-hydroxyisobutyrate dehydrogenase	COG2084	I	18	Ga0063698_02617	Ga0063691_01236	Ga0063697_00469	BlinB01000877	Ga0063690_03104	Ga0074739_2225	Ga0063696_01596	Ga0063689_02486	Ga0063701_03068	Ga0063693_02301	Ga0077612_122518	Ga0074751_0713	AD89DRAFT_03113	Ga0063694_01404	Ga0063699_01000	Ga0063692_00202	S272_01051	-	-	-	-	-	Y1ADRAFT_00048
2601979606	amino acid ABC transporter membrane protein 2, PAAT family	COG0765	E	18	Ga0063698_00429	Ga0063691_03089	Ga0063697_02972	BlinB01001009	Ga0063690_03059	-	Ga0063696_03535	Ga0063689_00451	Ga0063701_02324	Ga0063693_02366	Ga0077612_120345	Ga0074751_2386	-	-	-	Ga0063692_01221	S272_00552	K318DRAFT_2454	HGBRDRAFT_00327	Ga0063700_02571	Ga0063679_00635	HMPREF0183_0513	-
2601979605	amino acid ABC transporter membrane protein 1, PAAT family	COG0765	E	18	Ga0063698_00430	Ga0063691_03090	Ga0063697_02973	BlinB01001010	Ga0063690_03058	-	Ga0063696_03534	Ga0063689_00452	Ga0063701_02325	Ga0063693_02367	Ga0077612_120344	Ga0074751_2387	-	-	-	Ga0063692_01222	S272_00551	K318DRAFT_2453	HGBRDRAFT_00328	Ga0063700_02570	Ga0063679_00636	HMPREF0183_0512	-
2601979405	aspartyl/glutamyl-tRNA(Asn/Gln) amidotransferase subunit A	COG0154	J	18	Ga0063698_03036	Ga0063691_01056	Ga0063697_03277	BlinB01001201	Ga0063690_02858	Ga0074739_3196	Ga0063696_03099	Ga0063689_01462	Ga0063701_00650	Ga0063693_00788	Ga0077612_120529	Ga0074751_1594	AD89DRAFT_02450	Ga0063694_00377	Ga0063699_02302	Ga0063692_03097	S272_02384	-	HGBRDRAFT_03093	-	-	-	-
2601979388	2,5-diketo-D-gluconate reductase A	COG0656	Q	18	Ga0063698_03019	Ga0063691_01068	Ga0063697_02698	BlinB01001184	Ga0063690_02841	Ga0074739_3208	Ga0063696_03116	Ga0063689_01479	Ga0063701_00667	Ga0063693_00807	Ga0077612_120516	Ga0074751_1614	AD89DRAFT_02472	Ga0063694_00394	Ga0063699_01834	Ga0063692_03115	S272_02367	K318DRAFT_0268	-	-	-	-	-
2601979140	acetyl-CoA C-acetyltransferase	COG0183	I	18	Ga0063698_02837	Ga0063691_02259	Ga0063697_01309	BlinB01001789	Ga0063690_02593	Ga0074739_0764	Ga0063696_01075	Ga0063689_01245	Ga0063701_01153	Ga0063693_01532	Ga0077612_12134	Ga0074751_3203	AD89DRAFT_01543	Ga0063694_02971	Ga0063699_01411	Ga0063692_01638	S272_03085	-	-	-	-	-	Y1ADRAFT_00264
2601979030	protocatechuate 3,4-dioxygenase, beta subunit	COG3485	Q	18	Ga0063698_02190	Ga0063691_00414	Ga0063697_02417	BlinB01000330	Ga0063690_02482	Ga0074739_1016	Ga0063696_01756	Ga0063689_01081	Ga0063701_00912	Ga0063693_01965	Ga0077612_116131	Ga0074751_3375	AD89DRAFT_00504	Ga0063694_01237	Ga0063699_03073	Ga0063692_01888	S272_01738	-	-	Ga0063700_01489	-	-	-
[truncated: 24,937 more rows]
