# Supplementary material for: Comparative genomic analysis of Brevibacterium strains: insights into key genetic determinants involved in adaptation to the cheese habitat
Source: BMC Genomics. 2017 Dec 7;18:955. doi: 10.1186/s12864-017-4322-1 (PMC5719810; doi:10.1186/s12864-017-4322-1)
Supplement: Supplementary file 5 — Galactose-galactonate-lactate-acetate-ethanol-citrate. (XLSX 36 kb) [file 12864_2017_4322_MOESM5_ESM.xlsx]

## Sheet: Gal_Gene count
Presence of genes with a putative function in D-galactose and D-galactonate catabolism (the number of predicted genes is indicated for each protein)
Pathway	Predicted protein product	Gene symbol	Straina EC number	B. aurantiacum 8(6)	B. aurantiacum CNRZ 920	B. aurantiacum 6(3)	B. aurantiacum ATCC 9174	B. aurantiacum ATCC 9175*	B. sandarakinum DSM 22082*	B. sp. 239c	B. antiquum CNRZ 918	B. antiquum P10	B. iodinum ATCC 49514*	B. sp. AE038-8	B. siliguriense DSM 23676*	B. linens VCM10	B. linens ATCC 9172*	B. linens Mu101	B. casei CIP 102111*	B. casei S18	B. album DSM 18261*	B. senegalense JC43*	B. sp. Mu109	B. jeotgali SJ5-8*	B. mcbrellneri ATCC 49030*	B. ravenspurgense 5401308*
D-galactose catabolism (Leloir pathway)	aldose 1-epimerase	galM	5.1.3.3	2	1	1	1	1	1	1	1	1	1	1	1	1	1	1	1	1	0	1	0	0	0	0
	UDP-galactose 4-epimerase	galE	5.1.3.2	1	1	1	1	1	1	1	1	1	1	1	1	1	1	1	1	1	1	1	1	1	1	1
	galactokinase	galK	2.7.1.6	1	1	1	1	1	1	1	0	0	0	1	1	1	1	1	0	0	0	0	0	0	0	0
	UDPglucose--hexose-1-phosphate uridylyltransferase	galT	2.7.7.12	1	1	1	1	1	1	1	0	0	1	1	1	1	1	1	0	0	0	0	0	0	0	0
D-galactonate catabolism	transcriptional regulator, IclR family			1	1	0	0	0	0	1	0	1	1	1	0	0	1	0	1	0	0	0	0	0	0	0
	2-dehydro-3-deoxyphosphogalactonate aldolase	dgoK	4.1.2.21	1	1	0	0	0	0	1	0	1	1	1	0	0	1	0	1	0	0	0	0	0	0	0
	2-dehydro-3-deoxygalactonokinase	dgoA	2.7.1.58	1	1	0	0	0	0	1	0	1	1	1	0	0	1	0	1	0	0	0	0	0	0	0
	galactonate dehydratase	dgoD	4.2.1.6	1	1	0	0	0	0	1	0	1	1	1	0	0	1	0	1	0	0	0	0	0	0	0
	Putative D-galactonate transporter	dgoT		1	1	0	0	2	0	2	0	1	1	2	0	0	1	0	1	0	0	0	0	0	0	0
aBrevibacterium strains are colored according to their phylogenetic groups. In green: group aurantiacum/sandarakinum/antiquum; in blue: group linens/siliguriense/iodinum; in purple: group casei; in red: the other strains
Strains isolated from cheese are in bold; type strains are marked with an asterisk

## Sheet: Gal_Gene list
Presence of genes with a putative function in D-galactose and D-galactonate catabolism (the IMG locus tags are indicated for each protein)
Pathway	Predicted protein product	Gene symbol	Straina EC number	B. aurantiacum 8(6)	B. aurantiacum CNRZ 920	B. aurantiacum 6(3)	B. aurantiacum ATCC 9174	B. aurantiacum ATCC 9175*	B. sandarakinum DSM 22082*	B. sp. 239c	B. antiquum CNRZ 918	B. antiquum P10	B. iodinum ATCC 49514*	B. sp. AE038-8	B. siliguriense DSM 23676*	B. linens VCM10	B. linens ATCC 9172*	B. linens Mu101	B. casei CIP 102111*	B. casei S18	B. album DSM 18261*	B. senegalense JC43*	B. sp. Mu109	B. jeotgali SJ5-8*	B. mcbrellneri ATCC 49030*	B. ravenspurgense 5401308*
D-galactose catabolism (Leloir pathway)	aldose 1-epimerase	galM	5.1.3.3	Ga0063698_01900 Ga0063698_04151	Ga0063691_01282	Ga0063697_02732	BlinB01001033	Ga0063690_01034	Ga0074739_3249	Ga0063696_01431	Ga0063689_01518	Ga0063701_00706	Ga0063693_00844	Ga0077612_120478	Ga0074751_1651	AD89DRAFT_00815	Ga0063694_00428	Ga0063699_01868	Ga0063692_03154	S272_01890	-	HGBRDRAFT_01293	-	-	-	-
	UDP-galactose 4-epimerase	galE	5.1.3.2	Ga0063698_03787	Ga0063691_01779	Ga0063697_01699	BlinB01001724	Ga0063690_03242	Ga0074739_2888	Ga0063696_03857	Ga0063689_02852	Ga0063701_02267	Ga0063693_00121	Ga0077612_113140	Ga0074751_1305	AD89DRAFT_02417	Ga0063694_01157	Ga0063699_01195	Ga0063692_02701	S272_00882	K318DRAFT_1192	HGBRDRAFT_00798	Ga0063700_00837	Ga0063679_02801	HMPREF0183_1416	Y1ADRAFT_02141
	galactokinase	galK	2.7.1.6	Ga0063698_01902	Ga0063691_01284	Ga0063697_02734	BlinB01001035	Ga0063690_01036	Ga0074739_3251	Ga0063696_01429	-	-	-	Ga0077612_120476	Ga0074751_1653	AD89DRAFT_00813	Ga0063694_00430	Ga0063699_01870	-	-	-	-	-	-	-	-
	UDPglucose--hexose-1-phosphate uridylyltransferase	galT	2.7.7.12	Ga0063698_01901	Ga0063691_01283	Ga0063697_02733	BlinB01001034	Ga0063690_01035	Ga0074739_3250	Ga0063696_01430	-	-	Ga0063693_00845	Ga0077612_120477	Ga0074751_1652	AD89DRAFT_00814	Ga0063694_00429	Ga0063699_01869	-	-	-	-	-	-	-	-
D-galactonate catabolism	transcriptional regulator, IclR family			Ga0063698_02074	Ga0063691_01456	-	-	-	-	Ga0063696_01244	-	Ga0063701_03000	Ga0063693_03210	Ga0077612_112107	-	-	Ga0063694_00606	-	Ga0063692_02570	-	-	-	-	-	-	-
	2-dehydro-3-deoxyphosphogalactonate aldolase	dgoK	4.1.2.21	Ga0063698_02076	Ga0063691_01458	-	-	-	-	Ga0063696_01242	-	Ga0063701_02998	Ga0063693_03208	Ga0077612_112109	-	-	Ga0063694_00608	-	Ga0063692_02572	-	-	-	-	-	-	-
	2-dehydro-3-deoxygalactonokinase	dgoA	2.7.1.58	Ga0063698_02075	Ga0063691_01457	-	-	-	-	Ga0063696_01243	-	Ga0063701_02999	Ga0063693_03209	Ga0077612_112108	-	-	Ga0063694_00607	-	Ga0063692_02571	-	-	-	-	-	-	-
	galactonate dehydratase	dgoD	4.2.1.6	Ga0063698_02077	Ga0063691_01459	-	-	-	-	Ga0063696_01241	-	Ga0063701_02997	Ga0063693_03207	Ga0077612_112110	-	-	Ga0063694_00609	-	Ga0063692_02573	-	-	-	-	-	-	-
	Putative D-galactonate transporter	dgoT		Ga0063698_02078	Ga0063691_01460 Ga0063691_01461	-	-	Ga0063690_03648 Ga0063690_03647	-	Ga0063696_01239 Ga0063696_01240	-	Ga0063701_02996	Ga0063693_03206	Ga0077612_112112 Ga0077612_112111	-	-	Ga0063694_00610	-	Ga0063692_02574	-	-	-	-	-	-	-
aBrevibacterium strains are colored according to their phylogenetic groups. In green: group aurantiacum/sandarakinum/antiquum; in blue: group linens/siliguriense/iodinum; in purple: group casei; in red: the other strains
Strains isolated from cheese are in bold; type strains are marked with an asterisk

## Sheet: Lac_Gene count
Presence of genes with a putative function in lactate catabolism (the number of predicted genes is indicated for each protein)
Function	Function category	Straina Predicted protein product	B. aurantiacum 8(6)	B. aurantiacum CNRZ 920	B. aurantiacum 6(3)	B. aurantiacum ATCC 9174	B. aurantiacum ATCC 9175*	B. sandarakinum DSM 22082*	B. sp. 239c	B. antiquum CNRZ 918	B. antiquum P10	B. iodinum ATCC 49514*	B. sp. AE038-8	B. siliguriense DSM 23676*	B. linens VCM10	B. linens ATCC 9172*	B. linens Mu101	B. casei CIP 102111*	B. casei S18	B. album DSM 18261*	B. senegalense JC43*	B. sp. Mu109	B. jeotgali SJ5-8*	B. mcbrellneri ATCC 49030*	B. ravenspurgense 5401308*
Lactate transporter		Lactate permease	3	3	3	3	3	3	2	3	3	2	3	3	3	3	3	2	2	2	2	2	2	2	2
Lactate dehydrogenase (LDH)	NAD-dependent (nLDH)	NAD-dependent L-LDH	0	0	0	0	0	0	0	0	0	0	0	0	0	0	0	0	0	0	1	1	1	0	0
	NAD-independent (iLDH)	quinone-dependent D-iLDH	1	1	1	1	1	1	1	1	1	1	1	1	1	1	1	0	0	0	0	0	0	0	0
		quinone-dependent L-iLDH	2	2	2	2	2	2	2	2	2	1	2	2	3	2	2	1	1	0	1	0	0	1	1
		Dld II-type quinone/cytochrome -dependent D-iLDH	1	1	0	1	1	1	0	0	0	0	0	0	0	0	0	0	0	0	0	0	0	0	0
		quinone/cytochrome -dependent L-iLDH complex protein LldE	1	1	1	1	1	1	1	1	1	1	1	1	1	1	1	0	0	1	0	1	1	1	1
		quinone/cytochrome -dependent L-iLDH complex protein LldF	1	1	1	1	1	1	1	1	1	1	1	1	1	1	1	0	0	1	0	1	1	1	1
		quinone/cytochrome -dependent L-iLDH complex protein LldG	1	1	1	1	1	1	1	1	1	1	1	1	1	1	1	0	0	1	0	1	1	1	1
aBrevibacterium strains are colored according to their phylogenetic groups. In green: group aurantiacum/sandarakinum/antiquum; in blue: group linens/siliguriense/iodinum; in purple: group casei; in red: the other strains
Strains isolated from cheese are in bold; type strains are marked with an asterisk

## Sheet: Lac_Gene list
Presence of genes with a putative function in lactate catabolism (the IMG locus tags are indicated for each protein)
Function	Function category	Straina Predicted protein product	B. aurantiacum 8(6)	B. aurantiacum CNRZ 920	B. aurantiacum 6(3)	B. aurantiacum ATCC 9174	B. aurantiacum ATCC 9175*	B. sandarakinum DSM 22082*	B. sp. 239c	B. antiquum CNRZ 918	B. antiquum P10	B. iodinum ATCC 49514*	B. sp. AE038-8	B. siliguriense DSM 23676*	B. linens VCM10	B. linens ATCC 9172*	B. linens Mu101	B. casei CIP 102111*	B. casei S18	B. album DSM 18261*	B. senegalense JC43*	B. sp. Mu109	B. jeotgali SJ5-8*	B. mcbrellneri ATCC 49030*	B. ravenspurgense 5401308*
Lactate transporter		Lactate permease	Ga0063698_00078 Ga0063698_01022 Ga0063698_02003	Ga0063691_00006 Ga0063691_01384 Ga0063691_02287	Ga0063697_00273 Ga0063697_01471 Ga0063697_02663	BlinB01001150 BlinB01001439 BlinB01000218	Ga0063690_00189 Ga0063690_00849 Ga0063690_01139	Ga0074739_2436 Ga0074739_3360 Ga0074739_3736	Ga0063696_00861 Ga0063696_02905	Ga0063689_00130 Ga0063689_01612 Ga0063689_02669	Ga0063701_00128 Ga0063701_00801 Ga0063701_02078	Ga0063693_02586 Ga0063693_03165	Ga0077612_11212 Ga0077612_11891 Ga0077612_1232	Ga0074751_0898 Ga0074751_1760 Ga0074751_2074	AD89DRAFT_02643 AD89DRAFT_03185 AD89DRAFT_03321	Ga0063694_00150 Ga0063694_00529 Ga0063694_01503	Ga0063699_00165 Ga0063699_01969 Ga0063699_02763	Ga0063692_00881 Ga0063692_03010	S272_01303 S272_02006	K318DRAFT_0090 K318DRAFT_2459	HGBRDRAFT_00322 HGBRDRAFT_01588	Ga0063700_00710 Ga0063700_02576	Ga0063679_00630 Ga0063679_00915	HMPREF0183_0514 HMPREF0183_1089	Y1ADRAFT_00542 Y1ADRAFT_01246
Lactate dehydrogenase (LDH)	NAD-dependent (nLDH)	NAD-dependent L-LDH	-	-	-	-	-	-	-	-	-	-	-	-	-	-	-	-	-	-	HGBRDRAFT_00971	Ga0063700_03019	Ga0063679_01357	-	-
	NAD-independent (iLDH)	quinone-dependent D-iLDH	Ga0063698_02476	Ga0063691_01700	Ga0063697_02129	BlinB01002970	Ga0063690_02350	Ga0074739_1356	Ga0063696_02491	Ga0063689_00976	Ga0063701_02037	Ga0063693_02013	Ga0077612_118150	Ga0074751_0074	AD89DRAFT_00185	Ga0063694_02930	Ga0063699_03257	-	-	-	-	-	-	-	-
		quinone-dependent L-iLDH	Ga0063698_01021 Ga0063698_01577	Ga0063691_02288 Ga0063691_00834	Ga0063697_02246 Ga0063697_00272	BlinB01001149 BlinB01002179	Ga0063690_00848 Ga0063690_01855	Ga0074739_0193 Ga0074739_2437	Ga0063696_00337 Ga0063696_02904	Ga0063689_02196 Ga0063689_02668	Ga0063701_01343 Ga0063701_02077	Ga0063693_00999	Ga0077612_120108 Ga0077612_1233	Ga0074751_0899 Ga0074751_2672	AD89DRAFT_01645 AD89DRAFT_01714 AD89DRAFT_03322	Ga0063694_00672 Ga0063694_01504	Ga0063699_02762 Ga0063699_02985	Ga0063692_00399	S272_02218	-	HGBRDRAFT_00742	-	-	HMPREF0183_1038	Y1ADRAFT_02018
		Dld II-type quinone/cytochrome -dependent D-iLDH	Ga0063698_03183	Ga0063691_02518	-	BlinB01000787	Ga0063690_02756	Ga0074739_1663	-	-	-	-	-	-	-	-	-	-	-	-	-	-	-	-	-
		quinone/cytochrome -dependent L-iLDH complex protein LldE	Ga0063698_03054	Ga0063691_01038	Ga0063697_03259	BlinB01001219	Ga0063690_02876	Ga0074739_3178	Ga0063696_03079	Ga0063689_01444	Ga0063701_00631	Ga0063693_00771	Ga0077612_119110	Ga0074751_1578	AD89DRAFT_02042	Ga0063694_00360	Ga0063699_02319	-	-	K318DRAFT_0731	-	Ga0063700_00065	Ga0063679_00164	HMPREF0183_1320	Y1ADRAFT_01919
		quinone/cytochrome -dependent L-iLDH complex protein LldF	Ga0063698_03055	Ga0063691_01037	Ga0063697_03258	BlinB01001220	Ga0063690_02877	Ga0074739_3177	Ga0063696_03078	Ga0063689_01443	Ga0063701_00630	Ga0063693_00770	Ga0077612_119111	Ga0074751_1577	AD89DRAFT_02043	Ga0063694_00359	Ga0063699_02320	-	-	K318DRAFT_0732	-	Ga0063700_00066	Ga0063679_00165	HMPREF0183_1321	Y1ADRAFT_01920
		quinone/cytochrome -dependent L-iLDH complex protein LldG	Ga0063698_03056	Ga0063691_01036	Ga0063697_03257	BlinB01001221	Ga0063690_02878	Ga0074739_3176	Ga0063696_03077	Ga0063689_01442	Ga0063701_00629	Ga0063693_00769	Ga0077612_119112	Ga0074751_1576	AD89DRAFT_02044	Ga0063694_00358	Ga0063699_02321	-	-	K318DRAFT_0733	-	Ga0063700_00067	Ga0063679_00166	HMPREF0183_1322	Y1ADRAFT_01921
aBrevibacterium strains are colored according to their phylogenetic groups. In green: group aurantiacum/sandarakinum/antiquum; in blue: group linens/siliguriense/iodinum; in purple: group casei; in red: the other strains
Strains isolated from cheese are in bold; type strains are marked with an asterisk

## Sheet: Ace_Gene count
Presence of genes with a putative function in acetate catabolism (the number of predicted genes is indicated for each protein)
Straina Predicted protein product	B. aurantiacum 8(6)	B. aurantiacum CNRZ 920	B. aurantiacum 6(3)	B. aurantiacum ATCC 9174	B. aurantiacum ATCC 9175*	B. sandarakinum DSM 22082*	B. sp. 239c	B. antiquum CNRZ 918	B. antiquum P10	B. iodinum ATCC 49514*	B. sp. AE038-8	B. siliguriense DSM 23676*	B. linens VCM10	B. linens ATCC 9172*	B. linens Mu101	B. casei CIP 102111*	B. casei S18	B. album DSM 18261*	B. senegalense JC43*	B. sp. Mu109	B. jeotgali SJ5-8*	B. mcbrellneri ATCC 49030*	B. ravenspurgense 5401308*
monocarboxylic acid transporter MctC	1	1	1	1	1	1	1	1	1	1	1	1	1	1	1	1	1	2	1	1	0	0	0
acetyl-CoA synthaseb	1	1	1	1	1	1	1	1	1	1	2	2	2	1	1	1	1	2	2	2	2	1	1
aBrevibacterium strains are colored according to their phylogenetic groups. In green: group aurantiacum/sandarakinum/antiquum; in blue: group linens/siliguriense/iodinum; in purple: group casei; in red: the other strains
Strains isolated from cheese are in bold; type strains are marked with an asterisk
bProtein matching to the TIGR protein family HMM TIGR02188

## Sheet: Ace_Gene list
Presence of genes with a putative function in acetate catabolism (the IMG locus tags are indicated for each protein)
Straina Predicted protein product	B. aurantiacum 8(6)	B. aurantiacum CNRZ 920	B. aurantiacum 6(3)	B. aurantiacum ATCC 9174	B. aurantiacum ATCC 9175*	B. sandarakinum DSM 22082*	B. sp. 239c	B. antiquum CNRZ 918	B. antiquum P10	B. iodinum ATCC 49514*	B. sp. AE038-8	B. siliguriense DSM 23676*	B. linens VCM10	B. linens ATCC 9172*	B. linens Mu101	B. casei CIP 102111*	B. casei S18	B. album DSM 18261*	B. senegalense JC43*	B. sp. Mu109	B. jeotgali SJ5-8*	B. mcbrellneri ATCC 49030*	B. ravenspurgense 5401308*
monocarboxylic acid transporter MctC	Ga0063698_02914	Ga0063691_02184	Ga0063697_01385	BlinB01001410	Ga0063690_02517	Ga0074739_0690	Ga0063696_00994	Ga0063689_01319	Ga0063701_02774	Ga0063693_02464	Ga0077612_11176	Ga0074751_3121	AD89DRAFT_03456	Ga0063694_03098	Ga0063699_01484	Ga0063692_01551	S272_02960	K318DRAFT_2310 K318DRAFT_2314	HGBRDRAFT_03090	Ga0063700_03243	-	-	-
acetyl-CoA synthaseb	Ga0063698_03261	Ga0063691_00587	Ga0063697_01279	BlinB01001768	Ga0063690_03014	Ga0074739_0794	Ga0063696_01109	Ga0063689_01224	Ga0063701_01073	Ga0063693_01512	Ga0077612_12114 Ga0077612_116153	Ga0074751_3223 Ga0074751_3397	AD89DRAFT_01563 AD89DRAFT_03217	Ga0063694_03040	Ga0063699_01252	Ga0063692_01741	S272_03049	K318DRAFT_0783 K318DRAFT_2021	HGBRDRAFT_00426 HGBRDRAFT_01524	Ga0063700_02835 Ga0063700_00099	Ga0063679_00205 Ga0063679_00668	HMPREF0183_1211	Y1ADRAFT_00485
aBrevibacterium strains are colored according to their phylogenetic groups. In green: group aurantiacum/sandarakinum/antiquum; in blue: group linens/siliguriense/iodinum; in purple: group casei; in red: the other strains
Strains isolated from cheese are in bold; type strains are marked with an asterisk
bProtein matching to the TIGR protein family HMM TIGR02188

## Sheet: Eth_Gene count
Presence of genes with a putative function in ethanol catabolism (the number of predicted genes is indicated for each protein)
Predicted protein product	Straina COG ID	B. aurantiacum 8(6)	B. aurantiacum CNRZ 920	B. aurantiacum 6(3)	B. aurantiacum ATCC 9174	B. aurantiacum ATCC 9175*	B. sandarakinum DSM 22082*	B. sp. 239c	B. antiquum CNRZ 918	B. antiquum P10	B. iodinum ATCC 49514*	B. sp. AE038-8	B. siliguriense DSM 23676*	B. linens VCM10	B. linens ATCC 9172*	B. linens Mu101	B. casei CIP 102111*	B. casei S18	B. album DSM 18261*	B. senegalense JC43*	B. sp. Mu109	B. jeotgali SJ5-8*	B. mcbrellneri ATCC 49030*	B. ravenspurgense 5401308*
NAD-dependent aldehyde dehydrogenase	COG1012	19	19	19	18	20	24	20	17	18	17	19	27	31	20	21	21	21	20	10	12	15	8	9
Zn-dependent alcohol dehydrogenase	COG1064	3	2	4	3	3	4	4	4	4	4	3	4	6	3	3	3	3	7	7	9	7	1	1
aBrevibacterium strains are colored according to their phylogenetic groups. In green: group aurantiacum/sandarakinum/antiquum; in blue: group linens/siliguriense/iodinum; in purple: group casei; in red: the other strains
Strains isolated from cheese are in bold; type strains are marked with an asterisk

## Sheet: Eth_Gene list
Presence of genes with a putative function in ethanol catabolism (the IMG locus tags are indicated for each protein, the orthologs of the Corynebacterium glutamicum genes adhA or ald are underlined)
Predicted protein product	Straina COG ID	B. aurantiacum 8(6)	B. aurantiacum CNRZ 920	B. aurantiacum 6(3)	B. aurantiacum ATCC 9174	B. aurantiacum ATCC 9175*	B. sandarakinum DSM 22082*	B. sp. 239c	B. antiquum CNRZ 918	B. antiquum P10	B. iodinum ATCC 49514*	B. sp. AE038-8	B. siliguriense DSM 23676*	B. linens VCM10	B. linens ATCC 9172*	B. linens Mu101	B. casei CIP 102111*	B. casei S18	B. album DSM 18261*	B. senegalense JC43*	B. sp. Mu109	B. jeotgali SJ5-8*	B. mcbrellneri ATCC 49030*	B. ravenspurgense 5401308*
NAD-dependent aldehyde dehydrogenase	COG1012	Ga0063698_00706 Ga0063698_00727 Ga0063698_00776 Ga0063698_01695 Ga0063698_01770 Ga0063698_02147 Ga0063698_02157 Ga0063698_02235 Ga0063698_02253 Ga0063698_02278 Ga0063698_02282 Ga0063698_02310 Ga0063698_02341 Ga0063698_02638 Ga0063698_02887 Ga0063698_03109 Ga0063698_03341 Ga0063698_03417 Ga0063698_03578	Ga0063691_00322 Ga0063691_00326 Ga0063691_00351 Ga0063691_00369 Ga0063691_00434 Ga0063691_00446 Ga0063691_00456 Ga0063691_00508 Ga0063691_01257 Ga0063691_01466 Ga0063691_02095 Ga0063691_02210 Ga0063691_02456 Ga0063691_02565 Ga0063691_02791 Ga0063691_02872 Ga0063691_03297 Ga0063691_03317 Ga0063691_03394	Ga0063697_00009 Ga0063697_00029 Ga0063697_00078 Ga0063697_00490 Ga0063697_00572 Ga0063697_00606 Ga0063697_00686 Ga0063697_01140 Ga0063697_01150 Ga0063697_01201 Ga0063697_01358 Ga0063697_01970 Ga0063697_02002 Ga0063697_02331 Ga0063697_02335 Ga0063697_02360 Ga0063697_02376 Ga0063697_03020 Ga0063697_03137	BlinB01000242 BlinB01000246 BlinB01000270 BlinB01000288 BlinB01000558 BlinB01000607 BlinB01000627 BlinB01000711 BlinB01000856 BlinB01001510 BlinB01001640 BlinB01001918 BlinB01002007 BlinB01002352 BlinB01002362 BlinB01002674 BlinB01003129 BlinB01003185	Ga0063690_00319 Ga0063690_00321 Ga0063690_00404 Ga0063690_00480 Ga0063690_00583 Ga0063690_00603 Ga0063690_00652 Ga0063690_01207 Ga0063690_01219 Ga0063690_01229 Ga0063690_01280 Ga0063690_02387 Ga0063690_02391 Ga0063690_02416 Ga0063690_02434 Ga0063690_02544 Ga0063690_02674 Ga0063690_02927 Ga0063690_03125 Ga0063690_03622	Ga0074739_0476 Ga0074739_0614 Ga0074739_0716 Ga0074739_0871 Ga0074739_0923 Ga0074739_0934 Ga0074739_0939 Ga0074739_1134 Ga0074739_1152 Ga0074739_1175 Ga0074739_1179 Ga0074739_1734 Ga0074739_1811 Ga0074739_1892 Ga0074739_1896 Ga0074739_1985 Ga0074739_2126 Ga0074739_2203 Ga0074739_2468 Ga0074739_2622 Ga0074739_2670 Ga0074739_2690 Ga0074739_2812 Ga0074739_3467	Ga0063696_00120 Ga0063696_00409 Ga0063696_00493 Ga0063696_00536 Ga0063696_01020 Ga0063696_01177 Ga0063696_01618 Ga0063696_01657 Ga0063696_01661 Ga0063696_01691 Ga0063696_01709 Ga0063696_01778 Ga0063696_01790 Ga0063696_01800 Ga0063696_02381 Ga0063696_02642 Ga0063696_03156 Ga0063696_03364 Ga0063696_03448 Ga0063696_03675	Ga0063689_00003 Ga0063689_00657 Ga0063689_00708 Ga0063689_00736 Ga0063689_01033 Ga0063689_01047 Ga0063689_01095 Ga0063689_01105 Ga0063689_01115 Ga0063689_01162 Ga0063689_01293 Ga0063689_02000 Ga0063689_02060 Ga0063689_02464 Ga0063689_03151 Ga0063689_03155 Ga0063689_03269	Ga0063701_00836 Ga0063701_00839 Ga0063701_00865 Ga0063701_00879 Ga0063701_00931 Ga0063701_00941 Ga0063701_00951 Ga0063701_00999 Ga0063701_01478 Ga0063701_01529 Ga0063701_01733 Ga0063701_01793 Ga0063701_01913 Ga0063701_02503 Ga0063701_02799 Ga0063701_02971 Ga0063701_03046 Ga0063701_03503	Ga0063693_00221 Ga0063693_00251 Ga0063693_00281 Ga0063693_00450 Ga0063693_01248 Ga0063693_01309 Ga0063693_01343 Ga0063693_01582 Ga0063693_01809 Ga0063693_01909 Ga0063693_01977 Ga0063693_02080 Ga0063693_02599 Ga0063693_02729 Ga0063693_02784 Ga0063693_02793 Ga0063693_02820	Ga0077612_1178 Ga0077612_11032 Ga0077612_11147 Ga0077612_11386 Ga0077612_11469 Ga0077612_11641 Ga0077612_11688 Ga0077612_11698 Ga0077612_114123 Ga0077612_116109 Ga0077612_116168 Ga0077612_116192 Ga0077612_117160 Ga0077612_117225 Ga0077612_122192 Ga0077612_122226 Ga0077612_122304 Ga0077612_122390 Ga0077612_122492	Ga0074751_0030 Ga0074751_0031 Ga0074751_0257 Ga0074751_0404 Ga0074751_0447 Ga0074751_0516 Ga0074751_0596 Ga0074751_0686 Ga0074751_0938 Ga0074751_1092 Ga0074751_1130 Ga0074751_1162 Ga0074751_1913 Ga0074751_2835 Ga0074751_2885 Ga0074751_2933 Ga0074751_3056 Ga0074751_3149 Ga0074751_3153 Ga0074751_3290 Ga0074751_3337 Ga0074751_3348 Ga0074751_3352 Ga0074751_3410 Ga0074751_3421 Ga0074751_3447 Ga0074751…	AD89DRAFT_00015 AD89DRAFT_00022 AD89DRAFT_00073 AD89DRAFT_00320 AD89DRAFT_00462 AD89DRAFT_00472 AD89DRAFT_00483 AD89DRAFT_00682 AD89DRAFT_00696 AD89DRAFT_00859 AD89DRAFT_00945 AD89DRAFT_01115 AD89DRAFT_01496 AD89DRAFT_01696 AD89DRAFT_01708 AD89DRAFT_01737 AD89DRAFT_01739 AD89DRAFT_01759 AD89DRAFT_02152 AD89DRAFT_02186 AD89DRAFT_02318 AD89DRAFT_02470 AD89DRAFT_02613 AD89DRAFT_02614 AD89DRAFT_02886…	Ga0063694_00004 Ga0063694_01197 Ga0063694_01207 Ga0063694_01272 Ga0063694_01426 Ga0063694_01549 Ga0063694_01610 Ga0063694_01641 Ga0063694_01955 Ga0063694_02115 Ga0063694_02182 Ga0063694_02612 Ga0063694_02845 Ga0063694_03124 Ga0063694_03159 Ga0063694_03186 Ga0063694_03202 Ga0063694_03236 Ga0063694_03333 Ga0063694_03440	Ga0063699_00003 Ga0063699_00745 Ga0063699_00758 Ga0063699_00815 Ga0063699_00895 Ga0063699_00978 Ga0063699_01340 Ga0063699_01386 Ga0063699_01396 Ga0063699_01459 Ga0063699_01585 Ga0063699_01616 Ga0063699_01634 Ga0063699_01776 Ga0063699_02231 Ga0063699_02577 Ga0063699_02589 Ga0063699_03099 Ga0063699_03127 Ga0063699_03199 Ga0063699_03232	Ga0063692_00002 Ga0063692_00059 Ga0063692_00446 Ga0063692_00621 Ga0063692_00651 Ga0063692_00668 Ga0063692_00683 Ga0063692_00741 Ga0063692_01461 Ga0063692_01497 Ga0063692_01579 Ga0063692_01861 Ga0063692_01871 Ga0063692_01876 Ga0063692_01920 Ga0063692_01951 Ga0063692_01955 Ga0063692_02021 Ga0063692_02032 Ga0063692_02068 Ga0063692_02157	S272_00927 S272_00942 S272_00962 S272_00992 S272_01195 S272_01649 S272_01669 S272_01673 S272_01705 S272_01750 S272_01763 S272_01773 S272_02274 S272_02495 S272_02531 S272_02542 S272_02673 S272_02749 S272_02988 S272_03190 S272_03242	K318DRAFT_0011 K318DRAFT_0411 K318DRAFT_0922 K318DRAFT_1014 K318DRAFT_1211 K318DRAFT_1258 K318DRAFT_1306 K318DRAFT_1509 K318DRAFT_1688 K318DRAFT_2048 K318DRAFT_2078 K318DRAFT_2081 K318DRAFT_2406 K318DRAFT_2830 K318DRAFT_2883 K318DRAFT_2998 K318DRAFT_3517 K318DRAFT_3538 K318DRAFT_3554 K318DRAFT_3596	HGBRDRAFT_00649 HGBRDRAFT_00816 HGBRDRAFT_00842 HGBRDRAFT_00889 HGBRDRAFT_01022 HGBRDRAFT_01183 HGBRDRAFT_01452 HGBRDRAFT_02676 HGBRDRAFT_02720 HGBRDRAFT_02776	Ga0063700_00183 Ga0063700_00860 Ga0063700_00887 Ga0063700_00946 Ga0063700_01029 Ga0063700_01546 Ga0063700_01612 Ga0063700_02648 Ga0063700_02741 Ga0063700_03026 Ga0063700_03093 Ga0063700_03265	Ga0063679_00277 Ga0063679_00685 Ga0063679_01067 Ga0063679_01070 Ga0063679_01221 Ga0063679_01274 Ga0063679_01398 Ga0063679_01480 Ga0063679_01666 Ga0063679_01799 Ga0063679_02233 Ga0063679_02290 Ga0063679_02535 Ga0063679_02691 Ga0063679_02958	HMPREF0183_0218 HMPREF0183_1158 HMPREF0183_1340 HMPREF0183_1366 HMPREF0183_1874 HMPREF0183_1884 HMPREF0183_2133 HMPREF0183_2219	Y1ADRAFT_00110 Y1ADRAFT_00138 Y1ADRAFT_00148 Y1ADRAFT_00152 Y1ADRAFT_00453 Y1ADRAFT_01777 Y1ADRAFT_01825 Y1ADRAFT_01961 Y1ADRAFT_01962
Zn-dependent alcohol dehydrogenase	COG1064	Ga0063698_01730 Ga0063698_01891 Ga0063698_03416	Ga0063691_01093 Ga0063691_02455	Ga0063697_00521 Ga0063697_00643 Ga0063697_02723 Ga0063697_03021	BlinB01001158 BlinB01002006 BlinB01003094	Ga0063690_00440 Ga0063690_02673 Ga0063690_02816	Ga0074739_0613 Ga0074739_1604 Ga0074739_1848 Ga0074739_3240	Ga0063696_00453 Ga0063696_02630 Ga0063696_03144 Ga0063696_03365	Ga0063689_00686 Ga0063689_01509 Ga0063689_02608 Ga0063689_03270	Ga0063701_00697 Ga0063701_01500 Ga0063701_02970 Ga0063701_03276	Ga0063693_00835 Ga0063693_01284 Ga0063693_01732 Ga0063693_02600	Ga0077612_11033 Ga0077612_120488 Ga0077612_122262	Ga0074751_0472 Ga0074751_1642 Ga0074751_3055 Ga0074751_3551	AD89DRAFT_00017 AD89DRAFT_00072 AD89DRAFT_00661 AD89DRAFT_01698 AD89DRAFT_01740 AD89DRAFT_02496	Ga0063694_00419 Ga0063694_02145 Ga0063694_02613	Ga0063699_00778 Ga0063699_01859 Ga0063699_02576	Ga0063692_01460 Ga0063692_02004 Ga0063692_03145	S272_01880 S272_02275 S272_02558	K318DRAFT_0229 K318DRAFT_0958 K318DRAFT_1013 K318DRAFT_2072 K318DRAFT_2984 K318DRAFT_3030 K318DRAFT_3200	HGBRDRAFT_00648 HGBRDRAFT_01186 HGBRDRAFT_01362 HGBRDRAFT_01376 HGBRDRAFT_01695 HGBRDRAFT_01842 HGBRDRAFT_02515	Ga0063700_00806 Ga0063700_01543 Ga0063700_01746 Ga0063700_02444 Ga0063700_02472 Ga0063700_02558 Ga0063700_02647 Ga0063700_02715 Ga0063700_02975	Ga0063679_00348 Ga0063679_00365 Ga0063679_00711 Ga0063679_00817 Ga0063679_01798 Ga0063679_01910 Ga0063679_02288	HMPREF0183_2364	Y1ADRAFT_01423
aBrevibacterium strains are colored according to their phylogenetic groups. In green: group aurantiacum/sandarakinum/antiquum; in blue: group linens/siliguriense/iodinum; in purple: group casei; in red: the other strains
Strains isolated from cheese are in bold; type strains are marked with an asterisk

## Sheet: Cit_Gene count
Presence of genes with a putative function in citrate import (the number of predicted genes is indicated for each protein)
Predicted protein product	Straina TC number	B. aurantiacum 8(6)	B. aurantiacum CNRZ 920	B. aurantiacum 6(3)	B. aurantiacum ATCC 9174	B. aurantiacum ATCC 9175*	B. sandarakinum DSM 22082*	B. sp. 239c	B. antiquum CNRZ 918	B. antiquum P10	B. iodinum ATCC 49514*	B. sp. AE038-8	B. siliguriense DSM 23676*	B. linens VCM10	B. linens ATCC 9172*	B. linens Mu101	B. casei CIP 102111*	B. casei S18	B. album DSM 18261*	B. senegalense JC43*	B. sp. Mu109	B. jeotgali SJ5-8*	B. mcbrellneri ATCC 49030*	B. ravenspurgense 5401308*
citrate-Mg2+:H+ or citrate-Ca2+:H+ symporter, CitMHS family	2.A.11	2	1	1	1	1	2	1	0	0	1	2	2	3	1	1	0	0	1	1	0	0	0	0
Na+/citrate or Na+/malate symporter, 2-HCT family	2.A.24	1	0	1	1	1	1	1	0	0	0	0	0	0	0	0	0	0	0	1	1	0	0	0
aBrevibacterium strains are colored according to their phylogenetic groups. In green: group aurantiacum/sandarakinum/antiquum; in blue: group linens/siliguriense/iodinum; in purple: group casei; in red: the other strains
Strains isolated from cheese are in bold; type strains are marked with an asterisk

## Sheet: Cit_Gene list
Presence of genes with a putative function in citrate import (the IMG locus tags are indicated for each protein)
Predicted protein product	Straina TC number	B. aurantiacum 8(6)	B. aurantiacum CNRZ 920	B. aurantiacum 6(3)	B. aurantiacum ATCC 9174	B. aurantiacum ATCC 9175*	B. sandarakinum DSM 22082*	B. sp. 239c	B. antiquum CNRZ 918	B. antiquum P10	B. iodinum ATCC 49514*	B. sp. AE038-8	B. siliguriense DSM 23676*	B. linens VCM10	B. linens ATCC 9172*	B. linens Mu101	B. casei CIP 102111*	B. casei S18	B. album DSM 18261*	B. senegalense JC43*	B. sp. Mu109	B. jeotgali SJ5-8*	B. mcbrellneri ATCC 49030*	B. ravenspurgense 5401308*
citrate-Mg2+:H+ or citrate-Ca2+:H+ symporter, CitMHS family	2.A.11	Ga0063698_02009 Ga0063698_02372	Ga0063691_01390	Ga0063697_02656	BlinB01001433	Ga0063690_01145	Ga0074739_1543 Ga0074739_3366	Ga0063696_01319	-	-	Ga0063693_02582	Ga0077612_11216 Ga0077612_122506	Ga0074751_0700 Ga0074751_1764	AD89DRAFT_02190 AD89DRAFT_02333 AD89DRAFT_02647	Ga0063694_00533	Ga0063699_01973	-	-	K318DRAFT_1320	HGBRDRAFT_01353	-	-	-	-
Na+/citrate or Na+/malate symporter, 2-HCT family	2.A.24	Ga0063698_03885	-	Ga0063697_03330	BlinB01000354	Ga0063690_03253	Ga0074739_1282	Ga0063696_02177	-	-	-	-	-	-	-	-	-	-	-	HGBRDRAFT_01791	Ga0063700_02352	-	-	-
aBrevibacterium strains are colored according to their phylogenetic groups. In green: group aurantiacum/sandarakinum/antiquum; in blue: group linens/siliguriense/iodinum; in purple: group casei; in red: the other strains
Strains isolated from cheese are in bold; type strains are marked with an asterisk
