# Supplementary material for: Comparative genomic analysis of Brevibacterium strains: insights into key genetic determinants involved in adaptation to the cheese habitat
Source: BMC Genomics. 2017 Dec 7;18:955. doi: 10.1186/s12864-017-4322-1 (PMC5719810; doi:10.1186/s12864-017-4322-1)
Supplement: Supplementary file 6 — Lipid-glycerol. (XLSX 27 kb) [file 12864_2017_4322_MOESM6_ESM.xlsx]

## Sheet: Gene count
Presence of genes with a putative function in lipid and glycerol catabolism (the number of predicted genes is indicated for each protein)
Function / Pathway	Function category	Predicted protein product	Straina EC number or TC number or KO term	B. aurantiacum 8(6)	B. aurantiacum CNRZ 920	B. aurantiacum 6(3)	B. aurantiacum ATCC 9174	B. aurantiacum ATCC 9175*	B. sandarakinum DSM 22082*	B. sp. 239c	B. antiquum CNRZ 918	B. antiquum P10	B. iodinum ATCC 49514*	B. sp. AE038-8	B. siliguriense DSM 23676*	B. linens VCM10	B. linens ATCC 9172*	B. linens Mu101	B. casei CIP 102111*	B. casei S18	B. album DSM 18261*	B. senegalense JC43*	B. sp. Mu109	B. jeotgali SJ5-8*	B. mcbrellneri ATCC 49030*	B. ravenspurgense 5401308*
Lipase/Esterase	Secretedb lipase/esterase	triacylglycerol lipase	EC 3.1.1.3	1	1	1	1	1	1	1	0	1	1	1	1	1	1	1	0	0	0	0	1	0	0	0
		glycerophosphoryl diester phosphodiesterase	EC 3.1.4.46	1	1	2	1	1	1	1	2	2	1	2	1	1	1	1	0	0	0	0	0	0	0	0
	Non-secreted lipase/esterase	putative lipase/esterase		30	32	28	31	28	33	35	23	24	27	27	26	28	25	23	31	31	28	23	24	26	8	15
Fatty acid transporter		short-chain fatty acids transporter	TC 2.A.73	3	1	1	1	1	1	1	1	1	1	1	1	1	1	1	1	1	3	3	5	4	1	2
beta-oxidation	acyl-CoA synthesisc	acyl-CoA synthetase	K01897	4	4	3	5	3	2	5	2	3	4	3	3	3	2	2	3	3	9	7	11	9	6	2
	beta-oxidationd	acyl-CoA dehydrogenase	K00232 / K00249 / K00255	4	5	5	7	4	10	7	6	7	5	6	8	6	5	5	5	5	12	11	11	12	5	3
		enoyl-CoA hydratase	K01692	3	3	3	3	3	6	4	3	3	3	4	3	3	3	3	3	3	8	5	5	5	6	2
		enoyl-CoA hydratase /3-hydroxyacyl-CoA dehydrogenase	K01782	1	1	1	1	1	1	1	1	1	1	1	1	1	1	1	1	1	0	0	0	0	0	1
		3-hydroxyacyl-CoA dehydrogenase	K07516	0	0	0	0	0	0	0	0	0	0	0	0	0	0	0	0	0	1	1	1	1	0	0
		3-ketoacyl-CoA thiolase	K00632	1	1	1	1	1	2	2	2	2	1	1	1	1	1	1	1	1	2	2	2	2	1	0
Methylcitrate cycle		2-methylcitrate synthase	EC 2.3.3.5	1	1	1	1	1	1	1	1	1	1	1	1	1	1	1	1	1	1	1	1	1	1	1
		2-methylcitrate dehydratase	EC 4.2.1.79	1	1	2	1	1	1	2	1	1	1	1	1	1	2	2	1	1	1	1	1	1	1	1
		2-methylisocitrate lyase	EC 4.1.3.30	1	1	1	1	1	1	1	1	1	1	1	1	1	1	1	1	1	1	1	1	1	1	1
Glycerol catabolism	aerobic pathway	glycerol kinase	EC 2.7.1.30	1	1	1	1	1	1	1	1	1	1	1	1	1	1	1	1	1	1	1	1	1	1	1
		glycerol-3-phosphate dehydrogenase	EC 1.1.5.3	2	2	2	2	1	2	2	1	1	1	1	2	1	1	1	1	1	1	1	1	1	0	0
	anaerobic pathway	glycerol dehydrogenase	EC 1.1.1.6	0	0	0	0	0	0	0	0	0	0	0	0	0	0	0	1	1	0	0	0	0	0	0
		dihydroxyacetone kinase	EC 2.7.1.29	0	0	0	0	0	0	0	0	0	0	0	0	0	0	0	2	2	1	0	0	0	0	0
aBrevibacterium strains are colored according to their phylogenetic groups. In green: group aurantiacum/sandarakinum/antiquum; in blue: group linens/siliguriense/iodinum; in purple: group casei; in red: the other strains
Strains isolated from cheese are in bold, type strains are marked with an asterisk
bPutative signal sequences were computed by the Integrated Microbial Genomes (IMG) database using SignalP
cAssignments based on KEGG Orthology http://www.genome.jp/kegg-bin/show_module?M00086
dAssignments based on KEGG Orthology http://www.genome.jp/kegg-bin/show_module?M00087

## Sheet: Gene list
Presence of genes with a putative function in lipid and glycerol catabolism (the IMG locus tags are indicated for each protein)
Function / Pathway	Function category	Predicted protein product	Straina EC number or TC number or KO term	B. aurantiacum 8(6)	B. aurantiacum CNRZ 920	B. aurantiacum 6(3)	B. aurantiacum ATCC 9174	B. aurantiacum ATCC 9175*	B. sandarakinum DSM 22082*	B. sp. 239c	B. antiquum CNRZ 918	B. antiquum P10	B. iodinum ATCC 49514*	B. sp. AE038-8	B. siliguriense DSM 23676*	B. linens VCM10	B. linens ATCC 9172*	B. linens Mu101	B. casei CIP 102111*	B. casei S18	B. album DSM 18261*	B. senegalense JC43*	B. sp. Mu109	B. jeotgali SJ5-8*	B. mcbrellneri ATCC 49030*	B. ravenspurgense 5401308*
Lipase/Esterase	Secretedb lipase/esterase	triacylglycerol lipase	EC 3.1.1.3	Ga0063698_02351	Ga0063691_02615	Ga0063697_02012	BlinB01001928	Ga0063690_02917	Ga0074739_1559	Ga0063696_02564	-	Ga0063701_01923	Ga0063693_01627	Ga0077612_12264	Ga0074751_0207	AD89DRAFT_00982	Ga0063694_01767	Ga0063699_02732	-	-	-	-	Ga0063700_01933	-	-	-
		glycerophosphoryl diester phosphodiesterase	EC 3.1.4.46	Ga0063698_03708	Ga0063691_02913	Ga0063697_03424 Ga0063697_03425	BlinB01002605	Ga0063690_03495	Ga0074739_2829	Ga0063696_03571	Ga0063689_02136 Ga0063689_02137	Ga0063701_01660 Ga0063701_01659	Ga0063693_00157	Ga0077612_11380 Ga0077612_11010	Ga0074751_1262	AD89DRAFT_02369	Ga0063694_03019	Ga0063699_02270	-	-	-	-	-	-	-	-
	Non-secreted lipase/esterase	putative lipase/esterase		Ga0063698_00293 Ga0063698_00323 Ga0063698_00449 Ga0063698_00780 Ga0063698_00781 Ga0063698_00973 Ga0063698_01430 Ga0063698_01431 Ga0063698_01476 Ga0063698_01546 Ga0063698_01561 Ga0063698_01572 Ga0063698_01619 Ga0063698_01620 Ga0063698_01622	Ga0063691_00222 Ga0063691_00251 Ga0063691_00399 Ga0063691_00683 Ga0063691_00684 Ga0063691_00729 Ga0063691_00799 Ga0063691_00815 Ga0063691_00829 Ga0063691_00877 Ga0063691_00878 Ga0063691_00880 Ga0063691_01098 Ga0063691_01209 Ga0063691_01449	Ga0063697_00082 Ga0063697_00083 Ga0063697_00227 Ga0063697_00442 Ga0063697_00562 Ga0063697_01410 Ga0063697_01693 Ga0063697_01702 Ga0063697_02102 Ga0063697_02211 Ga0063697_02227 Ga0063697_02241 Ga0063697_02289 Ga0063697_02290 Ga0063697_02292	BlinB01000366 BlinB01000553 BlinB01000554 BlinB01000721 BlinB01000818 BlinB01000904 BlinB01001029 BlinB01001104 BlinB01001153 BlinB01001365 BlinB01001386 BlinB01001721 BlinB01001734 BlinB01001826 BlinB01001877	Ga0063690_00656 Ga0063690_00657 Ga0063690_00803 Ga0063690_01761 Ga0063690_01821 Ga0063690_01837 Ga0063690_01850 Ga0063690_01898 Ga0063690_01899 Ga0063690_01901 Ga0063690_01921 Ga0063690_01966 Ga0063690_01967 Ga0063690_02075 Ga0063690_02104	Ga0074739_0039 Ga0074739_0040 Ga0074739_0084 Ga0074739_0159 Ga0074739_0172 Ga0074739_0184 Ga0074739_0234 Ga0074739_0235 Ga0074739_0239 Ga0074739_0645 Ga0074739_0665 Ga0074739_1210 Ga0074739_1237 Ga0074739_1296 Ga0074739_1433	Ga0063696_00295 Ga0063696_00298 Ga0063696_00299 Ga0063696_00342 Ga0063696_00354 Ga0063696_00532 Ga0063696_00545 Ga0063696_00968 Ga0063696_01255 Ga0063696_01558 Ga0063696_01594 Ga0063696_01712 Ga0063696_01995 Ga0063696_01996 Ga0063696_02039	Ga0063689_00344 Ga0063689_00369 Ga0063689_00471 Ga0063689_00739 Ga0063689_00953 Ga0063689_00977 Ga0063689_01343 Ga0063689_01374 Ga0063689_01514 Ga0063689_01995 Ga0063689_01996 Ga0063689_02203 Ga0063689_02217 Ga0063689_02240 Ga0063689_02312	Ga0063701_00340 Ga0063701_00365 Ga0063701_00543 Ga0063701_00702 Ga0063701_01350 Ga0063701_01363 Ga0063701_01377 Ga0063701_01797 Ga0063701_01798 Ga0063701_02014 Ga0063701_02344 Ga0063701_02421 Ga0063701_02500 Ga0063701_02595 Ga0063701_02647	Ga0063693_00115 Ga0063693_00126 Ga0063693_00285 Ga0063693_00570 Ga0063693_00598 Ga0063693_00840 Ga0063693_00957 Ga0063693_00963 Ga0063693_01005 Ga0063693_01017 Ga0063693_01031 Ga0063693_01211 Ga0063693_01346 Ga0063693_01362 Ga0063693_01391	Ga0077612_1224 Ga0077612_10630 Ga0077612_11273 Ga0077612_11297 Ga0077612_11430 Ga0077612_11857 Ga0077612_12058 Ga0077612_12069 Ga0077612_12073 Ga0077612_12274 Ga0077612_111102 Ga0077612_113128 Ga0077612_113146 Ga0077612_115197 Ga0077612_115224	Ga0074751_0099 Ga0074751_0215 Ga0074751_0397 Ga0074751_0741 Ga0074751_1088 Ga0074751_1236 Ga0074751_1296 Ga0074751_1647 Ga0074751_1654 Ga0074751_1864 Ga0074751_2292 Ga0074751_2317 Ga0074751_2406 Ga0074751_2487 Ga0074751_2488	AD89DRAFT_00098 AD89DRAFT_00268 AD89DRAFT_00269 AD89DRAFT_00324 AD89DRAFT_00343 AD89DRAFT_00386 AD89DRAFT_00517 AD89DRAFT_00539 AD89DRAFT_00812 AD89DRAFT_00819 AD89DRAFT_00865 AD89DRAFT_00881 AD89DRAFT_00973 AD89DRAFT_01124 AD89DRAFT_01177	Ga0063694_00424 Ga0063694_00431 Ga0063694_00599 Ga0063694_00633 Ga0063694_00639 Ga0063694_00679 Ga0063694_00693 Ga0063694_00708 Ga0063694_00777 Ga0063694_00821 Ga0063694_00822 Ga0063694_00887 Ga0063694_00950 Ga0063694_01376 Ga0063694_01645	Ga0063699_00382 Ga0063699_00509 Ga0063699_00574 Ga0063699_00575 Ga0063699_00619 Ga0063699_00687 Ga0063699_00702 Ga0063699_01207 Ga0063699_01509 Ga0063699_01529 Ga0063699_01581 Ga0063699_01864 Ga0063699_01871 Ga0063699_02046 Ga0063699_02385	Ga0063692_00139 Ga0063692_00296 Ga0063692_00430 Ga0063692_00464 Ga0063692_00616 Ga0063692_00617 Ga0063692_00708 Ga0063692_00726 Ga0063692_00729 Ga0063692_01106 Ga0063692_01135 Ga0063692_01243 Ga0063692_01319 Ga0063692_01364 Ga0063692_01499	S272_00133 S272_00293 S272_00306 S272_00324 S272_00402 S272_00447 S272_00532 S272_00643 S272_00672 S272_00878 S272_00886 S272_00904 S272_00996 S272_00997 S272_01116	K318DRAFT_0008 K318DRAFT_0241 K318DRAFT_0620 K318DRAFT_0729 K318DRAFT_0814 K318DRAFT_0904 K318DRAFT_1141 K318DRAFT_1310 K318DRAFT_1583 K318DRAFT_1650 K318DRAFT_1847 K318DRAFT_1872 K318DRAFT_1959 K318DRAFT_2119 K318DRAFT_2173	HGBRDRAFT_00089 HGBRDRAFT_00457 HGBRDRAFT_00527 HGBRDRAFT_00567 HGBRDRAFT_00757 HGBRDRAFT_00882 HGBRDRAFT_00893 HGBRDRAFT_01027 HGBRDRAFT_01209 HGBRDRAFT_01344 HGBRDRAFT_01370 HGBRDRAFT_01467 HGBRDRAFT_01492 HGBRDRAFT_01625 HGBRDRAFT_02081	Ga0063700_00128 Ga0063700_00168 Ga0063700_00279 Ga0063700_00519 Ga0063700_00747 Ga0063700_00816 Ga0063700_00843 Ga0063700_00938 Ga0063700_00950 Ga0063700_01162 Ga0063700_01369 Ga0063700_01558 Ga0063700_01619 Ga0063700_01740 Ga0063700_01977	Ga0063679_00079 Ga0063679_00233 Ga0063679_00263 Ga0063679_00354 Ga0063679_00402 Ga0063679_00807 Ga0063679_00878 Ga0063679_01021 Ga0063679_01036 Ga0063679_01181 Ga0063679_01266 Ga0063679_01278 Ga0063679_01487 Ga0063679_01904 Ga0063679_02139	HMPREF0183_0262 HMPREF0183_0342 HMPREF0183_0778 HMPREF0183_1620 HMPREF0183_2126 HMPREF0183_2210 HMPREF0183_2315 HMPREF0183_2316	Y1ADRAFT_00298 Y1ADRAFT_00334 Y1ADRAFT_00384 Y1ADRAFT_00412 Y1ADRAFT_00444 Y1ADRAFT_00634 Y1ADRAFT_00820 Y1ADRAFT_00998 Y1ADRAFT_01353 Y1ADRAFT_01428 Y1ADRAFT_01471 Y1ADRAFT_01515 Y1ADRAFT_01572 Y1ADRAFT_01576 Y1ADRAFT_01829
				Ga0063698_01896 Ga0063698_02072 Ga0063698_02448 Ga0063698_02590 Ga0063698_02879 Ga0063698_02939 Ga0063698_02957 Ga0063698_03119 Ga0063698_03214 Ga0063698_03229 Ga0063698_03447 Ga0063698_03639 Ga0063698_03742 Ga0063698_03777 Ga0063698_03790	Ga0063691_01452 Ga0063691_01627 Ga0063691_01730 Ga0063691_01769 Ga0063691_01782 Ga0063691_02022 Ga0063691_02138 Ga0063691_02159 Ga0063691_02334 Ga0063691_02486 Ga0063691_02555 Ga0063691_02777 Ga0063691_02867 Ga0063691_02868 Ga0063691_03110 Ga0063691_03370 Ga0063691_03400	Ga0063697_02497 Ga0063697_02498 Ga0063697_02589 Ga0063697_02728 Ga0063697_02992 Ga0063697_03316 Ga0063697_03355 Ga0063697_03370 Ga0063697_03442 Ga0063697_03492 Ga0063697_03554 Ga0063697_03618 Ga0063697_03740	BlinB01002036 BlinB01002134 BlinB01002137 BlinB01002138 BlinB01002184 BlinB01002476 BlinB01002477 BlinB01002490 BlinB01002518 BlinB01002753 BlinB01003017 BlinB01003267 BlinB01003393 BlinB01003407 BlinB01003722 BlinB01003742	Ga0063690_02247 Ga0063690_02325 Ga0063690_02492 Ga0063690_02704 Ga0063690_02786 Ga0063690_02811 Ga0063690_03039 Ga0063690_03239 Ga0063690_03268 Ga0063690_03294 Ga0063690_03418 Ga0063690_03526 Ga0063690_03693	Ga0074739_1493 Ga0074739_1632 Ga0074739_1731 Ga0074739_1986 Ga0074739_2252 Ga0074739_2477 Ga0074739_2617 Ga0074739_2618 Ga0074739_2892 Ga0074739_2896 Ga0074739_3133 Ga0074739_3245 Ga0074739_3434 Ga0074739_3646 Ga0074739_3677 Ga0074739_3951 Ga0074739_3980 Ga0074739_4071	Ga0063696_02119 Ga0063696_02160 Ga0063696_02173 Ga0063696_02253 Ga0063696_02469 Ga0063696_02573 Ga0063696_02705 Ga0063696_02769 Ga0063696_02862 Ga0063696_03149 Ga0063696_03160 Ga0063696_03161 Ga0063696_03273 Ga0063696_03305 Ga0063696_03515 Ga0063696_03769 Ga0063696_03772 Ga0063696_03809 Ga0063696_03987 Ga0063696_04048	Ga0063689_02513 Ga0063689_02628 Ga0063689_02842 Ga0063689_03110 Ga0063689_03215 Ga0063689_03253 Ga0063689_03291 Ga0063689_03292	Ga0063701_02734 Ga0063701_02750 Ga0063701_02800 Ga0063701_02819 Ga0063701_02820 Ga0063701_02864 Ga0063701_03005 Ga0063701_03395 Ga0063701_03413	Ga0063693_01435 Ga0063693_01436 Ga0063693_01636 Ga0063693_01662 Ga0063693_01780 Ga0063693_02034 Ga0063693_02271 Ga0063693_02386 Ga0063693_02421 Ga0063693_02440 Ga0063693_03104 Ga0063693_03189	Ga0077612_117156 Ga0077612_120115 Ga0077612_120128 Ga0077612_120144 Ga0077612_120215 Ga0077612_120258 Ga0077612_120259 Ga0077612_120325 Ga0077612_120475 Ga0077612_120483 Ga0077612_122188 Ga0077612_122547	Ga0074751_2531 Ga0074751_2638 Ga0074751_2654 Ga0074751_2666 Ga0074751_2707 Ga0074751_2711 Ga0074751_2872 Ga0074751_2953 Ga0074751_3076 Ga0074751_3097 Ga0074751_3573	AD89DRAFT_01232 AD89DRAFT_01607 AD89DRAFT_01651 AD89DRAFT_01664 AD89DRAFT_01679 AD89DRAFT_01827 AD89DRAFT_01854 AD89DRAFT_02019 AD89DRAFT_02409 AD89DRAFT_02423 AD89DRAFT_02430 AD89DRAFT_02715 AD89DRAFT_03269	Ga0063694_01757 Ga0063694_01825 Ga0063694_01857 Ga0063694_02299 Ga0063694_02326 Ga0063694_02736 Ga0063694_02783 Ga0063694_03150 Ga0063694_03250 Ga0063694_03523	Ga0063699_02417 Ga0063699_02617 Ga0063699_02741 Ga0063699_02912 Ga0063699_02979 Ga0063699_03018 Ga0063699_03024 Ga0063699_03158	Ga0063692_01505 Ga0063692_01514 Ga0063692_01526 Ga0063692_01608 Ga0063692_01817 Ga0063692_02047 Ga0063692_02072 Ga0063692_02273 Ga0063692_02309 Ga0063692_02589 Ga0063692_02704 Ga0063692_03150 Ga0063692_03187 Ga0063692_03205 Ga0063692_03309 Ga0063692_03422	S272_01522 S272_01754 S272_01817 S272_01886 S272_02117 S272_02224 S272_02233 S272_02242 S272_02248 S272_02426 S272_02491 S272_02516 S272_02750 S272_03115 S272_03171 S272_03206	K318DRAFT_2215 K318DRAFT_2346 K318DRAFT_2356 K318DRAFT_2361 K318DRAFT_2405 K318DRAFT_2757 K318DRAFT_2981 K318DRAFT_3163 K318DRAFT_3268 K318DRAFT_3395 K318DRAFT_3406 K318DRAFT_3511 K318DRAFT_3638	HGBRDRAFT_02086 HGBRDRAFT_02100 HGBRDRAFT_02241 HGBRDRAFT_02354 HGBRDRAFT_02630 HGBRDRAFT_02714 HGBRDRAFT_02793 HGBRDRAFT_03095	Ga0063700_02041 Ga0063700_02543 Ga0063700_02712 Ga0063700_02721 Ga0063700_02910 Ga0063700_02921 Ga0063700_02981 Ga0063700_03231	Ga0063679_02239 Ga0063679_02360 Ga0063679_02404 Ga0063679_02459 Ga0063679_02475 Ga0063679_02492 Ga0063679_02494 Ga0063679_02503 Ga0063679_02702 Ga0063679_02786 Ga0063679_02876
Fatty acid transporter		short-chain fatty acids transporter	TC 2.A.73	Ga0063698_00705 Ga0063698_03659 Ga0063698_03666	Ga0063691_03296	Ga0063697_00008	BlinB01000628	Ga0063690_00582	Ga0074739_2691	Ga0063696_02643	Ga0063689_02061	Ga0063701_01732	Ga0063693_00220	Ga0077612_117226	Ga0074751_1163	AD89DRAFT_02977	Ga0063694_03201	Ga0063699_03200	Ga0063692_00684	S272_00926	K318DRAFT_3125 K318DRAFT_2474 K318DRAFT_0006	HGBRDRAFT_01871 HGBRDRAFT_02920 HGBRDRAFT_01372	Ga0063700_02979 Ga0063700_02423 Ga0063700_01002 Ga0063700_02344 Ga0063700_01743	Ga0063679_00352 Ga0063679_00739 Ga0063679_02664 Ga0063679_01907	HMPREF0183_0804	Y1ADRAFT_01633 Y1ADRAFT_01768
beta-oxidation	acyl-CoA synthesisc	acyl-CoA synthetase	K01897	Ga0063698_00092 Ga0063698_03874 Ga0063698_01191 Ga0063698_03660	Ga0063691_00021 Ga0063691_01637 Ga0063691_02396 Ga0063691_02726	Ga0063697_01485 Ga0063697_03306 Ga0063697_01035	BlinB01000204 BlinB01000376 BlinB01003130 BlinB01003326 BlinB01003619	Ga0063690_00175 Ga0063690_02615 Ga0063690_01400	Ga0074739_3750 Ga0074739_0455	Ga0063696_00847 Ga0063696_02150 Ga0063696_00087 Ga0063696_00086 Ga0063696_02243	Ga0063689_00144 Ga0063689_01840	Ga0063701_00141 Ga0063701_02608 Ga0063701_03145	Ga0063693_03010 Ga0063693_01790 Ga0063693_01725 Ga0063693_01151	Ga0077612_11877 Ga0077612_11496 Ga0077612_114105	Ga0074751_2089 Ga0074751_3152 Ga0074751_2864	AD89DRAFT_03198 AD89DRAFT_02003 AD89DRAFT_01184	Ga0063694_00164 Ga0063694_02200	Ga0063699_00178 Ga0063699_01732	Ga0063692_00896 Ga0063692_02533 Ga0063692_02259	S272_01317 S272_00087 S272_01537	K318DRAFT_0547 K318DRAFT_0756 K318DRAFT_1647 K318DRAFT_2483 K318DRAFT_3188 K318DRAFT_3196 K318DRAFT_3626 K318DRAFT_3631 K318DRAFT_3632	HGBRDRAFT_02165 HGBRDRAFT_02635 HGBRDRAFT_00310 HGBRDRAFT_01342 HGBRDRAFT_01356 HGBRDRAFT_02437 HGBRDRAFT_02642	Ga0063700_01298 Ga0063700_00513 Ga0063700_02588 Ga0063700_02550 Ga0063700_00506 Ga0063700_01003 Ga0063700_01598 Ga0063700_01614 Ga0063700_02424 Ga0063700_02541 Ga0063700_03044	Ga0063679_02133 Ga0063679_00618 Ga0063679_01188 Ga0063679_02126 Ga0063679_00993 Ga0063679_01375 Ga0063679_01482 Ga0063679_01179 Ga0063679_00777	HMPREF0183_0247 HMPREF0183_0250 HMPREF0183_0348 HMPREF0183_0529 HMPREF0183_1552 HMPREF0183_2409	Y1ADRAFT_01233 Y1ADRAFT_01356
	beta-oxidationd	acyl-CoA dehydrogenase	K00232 / K00249 / K00255	Ga0063698_00252 Ga0063698_01319 Ga0063698_01192 Ga0063698_03587	Ga0063691_00181 Ga0063691_01630 Ga0063691_01918 Ga0063691_02727 Ga0063691_03516	Ga0063697_01652 Ga0063697_03313 Ga0063697_00901 Ga0063697_01034 Ga0063697_03414	BlinB01000040 BlinB01000369 BlinB01001449 BlinB01002861 BlinB01002926 BlinB01003131 BlinB01003541	Ga0063690_00006 Ga0063690_00954 Ga0063690_01399 Ga0063690_03325	Ga0074739_3912 Ga0074739_3350 Ga0074739_0317 Ga0074739_0454 Ga0074739_1263 Ga0074739_2405 Ga0074739_0450 Ga0074739_1271 Ga0074739_1272 Ga0074739_2148	Ga0063696_03346 Ga0063696_02157 Ga0063696_01334 Ga0063696_01883 Ga0063696_00227 Ga0063696_00088 Ga0063696_00092	Ga0063689_00302 Ga0063689_01602 Ga0063689_01740 Ga0063689_01839 Ga0063689_02915 Ga0063689_01835	Ga0063701_00299 Ga0063701_02598 Ga0063701_00791 Ga0063701_01229 Ga0063701_03144 Ga0063701_02574 Ga0063701_03140	Ga0063693_00639 Ga0063693_01783 Ga0063693_02162 Ga0063693_01150 Ga0063693_01754	Ga0077612_115156 Ga0077612_120386 Ga0077612_12527 Ga0077612_11497 Ga0077612_118257 Ga0077612_114101	Ga0074751_2251 Ga0074751_1748 Ga0074751_1114 Ga0074751_2775 Ga0074751_2863 Ga0074751_3526 Ga0074751_1235 Ga0074751_3557	AD89DRAFT_01896 AD89DRAFT_00725 AD89DRAFT_00609 AD89DRAFT_01185 AD89DRAFT_02806 AD89DRAFT_02005	Ga0063694_03291 Ga0063694_00518 Ga0063694_02268 Ga0063694_02201 Ga0063694_02040	Ga0063699_00340 Ga0063699_01958 Ga0063699_01662 Ga0063699_01731 Ga0063699_02477	Ga0063692_01065 Ga0063692_02998 Ga0063692_02621 Ga0063692_02534 Ga0063692_02261	S272_00713 S272_01994 S272_00165 S272_00088 S272_01535	K318DRAFT_0534 K318DRAFT_3314 K318DRAFT_3628 K318DRAFT_0892 K318DRAFT_1231 K318DRAFT_1640 K318DRAFT_1682 K318DRAFT_2074 K318DRAFT_2672 K318DRAFT_3019 K318DRAFT_3049 K318DRAFT_3191	HGBRDRAFT_02154 HGBRDRAFT_01952 HGBRDRAFT_02640 HGBRDRAFT_00832 HGBRDRAFT_00437 HGBRDRAFT_00152 HGBRDRAFT_00704 HGBRDRAFT_01346 HGBRDRAFT_01276 HGBRDRAFT_01277 HGBRDRAFT_01359	Ga0063700_01287 Ga0063700_02126 Ga0063700_00508 Ga0063700_02370 Ga0063700_00876 Ga0063700_02823 Ga0063700_00343 Ga0063700_02545 Ga0063700_01919 Ga0063700_02553 Ga0063700_01840	Ga0063679_00006 Ga0063679_02006 Ga0063679_02128 Ga0063679_00714 Ga0063679_01211 Ga0063679_00679 Ga0063679_00462 Ga0063679_01183 Ga0063679_01084 Ga0063679_01191 Ga0063679_01085 Ga0063679_01586	HMPREF0183_1520 HMPREF0183_0248 HMPREF0183_0287 HMPREF0183_1557 HMPREF0183_1934	Y1ADRAFT_01701 Y1ADRAFT_00134 Y1ADRAFT_01056
		enoyl-CoA hydratase	K01692	Ga0063698_00716 Ga0063698_03346 Ga0063698_03347	Ga0063691_03306 Ga0063691_02380 Ga0063691_02381	Ga0063697_00018 Ga0063697_03090 Ga0063697_03089	BlinB01000618 BlinB01003310 BlinB01003311	Ga0063690_00592 Ga0063690_02599 Ga0063690_02600	Ga0074739_2682 Ga0074739_0549 Ga0074739_0550 Ga0074739_2051 Ga0074739_2058 Ga0074739_2155	Ga0063696_03436 Ga0063696_03431 Ga0063696_03430 Ga0063696_02586	Ga0063689_02055 Ga0063689_03095 Ga0063689_03094	Ga0063701_01738 Ga0063701_02904 Ga0063701_02905	Ga0063693_03214 Ga0063693_03213 Ga0063693_00228	Ga0077612_1084 Ga0077612_1085 Ga0077612_117217 Ga0077612_1234	Ga0074751_2988 Ga0074751_2989 Ga0074751_1154	AD89DRAFT_03173 AD89DRAFT_01736 AD89DRAFT_02969	Ga0063694_03480 Ga0063694_03479 Ga0063694_03209	Ga0063699_02509 Ga0063699_02510 Ga0063699_03192	Ga0063692_01379 Ga0063692_01380 Ga0063692_00676	S272_02360 S272_02359 S272_00934	K318DRAFT_0979 K318DRAFT_0890 K318DRAFT_0978 K318DRAFT_1219 K318DRAFT_1648 K318DRAFT_1679 K318DRAFT_3021 K318DRAFT_3190	HGBRDRAFT_00625 HGBRDRAFT_01345 HGBRDRAFT_00624 HGBRDRAFT_00824 HGBRDRAFT_01696	Ga0063700_02625 Ga0063700_02544 Ga0063700_02624 Ga0063700_00868 Ga0063700_02369	Ga0063679_01777 Ga0063679_01182 Ga0063679_01776 Ga0063679_01203 Ga0063679_00715	HMPREF0183_0956 HMPREF0183_0288 HMPREF0183_0353 HMPREF0183_0957 HMPREF0183_1878 HMPREF0183_2224	Y1ADRAFT_02033 Y1ADRAFT_02034
		enoyl-CoA hydratase /3-hydroxyacyl-CoA dehydrogenase	K01782	Ga0063698_02838	Ga0063691_02258	Ga0063697_01310	BlinB01001790	Ga0063690_02592	Ga0074739_0763	Ga0063696_01074	Ga0063689_01246	Ga0063701_01154	Ga0063693_01533	Ga0077612_12135	Ga0074751_3202	AD89DRAFT_01542	Ga0063694_02970	Ga0063699_01412	Ga0063692_01637	S272_03086	-	-	-	-	-	Y1ADRAFT_00263
		3-hydroxyacyl-CoA dehydrogenase	K07516	-	-	-	-	-	-	-	-	-	-	-	-	-	-	-	-	-	K318DRAFT_0253	HGBRDRAFT_00895	Ga0063700_02502	Ga0063679_02661	-	-
		3-ketoacyl-CoA thiolase	K00632	Ga0063698_03125	Ga0063691_02549	Ga0063697_00556	BlinB01000727	Ga0063690_03699	Ga0074739_1725 Ga0074739_0449	Ga0063696_00551 Ga0063696_00093	Ga0063689_00745 Ga0063689_01834	Ga0063701_02494 Ga0063701_03139	Ga0063693_01352	Ga0077612_122182	Ga0074751_0391	AD89DRAFT_00871	Ga0063694_03144	Ga0063699_02906	Ga0063692_02080	S272_02768	K318DRAFT_3192 K318DRAFT_1230	HGBRDRAFT_01347 HGBRDRAFT_00831	Ga0063700_02546 Ga0063700_00875	Ga0063679_01184 Ga0063679_01210	HMPREF0183_1895	-
Methylcitrate cycle		2-methylcitrate synthase	EC 2.3.3.5	Ga0063698_02903	Ga0063691_02195	Ga0063697_01374	BlinB01001421	Ga0063690_02528	Ga0074739_0701	Ga0063696_01005	Ga0063689_01308	Ga0063701_02784	Ga0063693_01597	Ga0077612_11166	Ga0074751_3135	AD89DRAFT_01481	Ga0063694_03108	Ga0063699_01474	Ga0063692_01562	S272_02971	K318DRAFT_0666	HGBRDRAFT_02287	Ga0063700_00022	Ga0063679_00122	HMPREF0183_1289	Y1ADRAFT_00588
		2-methylcitrate dehydratase	EC 4.2.1.79	Ga0063698_02901	Ga0063691_02197	Ga0063697_01372 Ga0063697_02420	BlinB01001423	Ga0063690_02530	Ga0074739_0703	Ga0063696_01007 Ga0063696_01759	Ga0063689_01306	Ga0063701_02786	Ga0063693_01595	Ga0077612_11164	Ga0074751_3137	AD89DRAFT_01483	Ga0063694_03110 Ga0063694_01234	Ga0063699_03076 Ga0063699_01472	Ga0063692_01564	S272_02973	K318DRAFT_0668	HGBRDRAFT_02289	Ga0063700_00024	Ga0063679_00124	HMPREF0183_1287	Y1ADRAFT_00586
		2-methylisocitrate lyase	EC 4.1.3.30	Ga0063698_02902	Ga0063691_02196	Ga0063697_01373	BlinB01001422	Ga0063690_02529	Ga0074739_0702	Ga0063696_01006	Ga0063689_01307	Ga0063701_02785	Ga0063693_01596	Ga0077612_11165	Ga0074751_3136	AD89DRAFT_01482	Ga0063694_03109	Ga0063699_01473	Ga0063692_01563	S272_02972	K318DRAFT_0667	HGBRDRAFT_02288	Ga0063700_00023	Ga0063679_00123	HMPREF0183_1288	Y1ADRAFT_00587
Glycerol catabolism	aerobic pathway	glycerol kinase	EC 2.7.1.30	Ga0063698_02908	Ga0063691_02190	Ga0063697_01379	BlinB01001416	Ga0063690_02523	Ga0074739_0696	Ga0063696_01000	Ga0063689_01313	Ga0063701_02779	Ga0063693_01602	Ga0077612_11171	Ga0074751_3126	AD89DRAFT_01476	Ga0063694_03103	Ga0063699_01479	Ga0063692_01557	S272_02966	K318DRAFT_2478	HGBRDRAFT_00315	Ga0063700_02583	Ga0063679_00623	HMPREF0183_0525	Y1ADRAFT_01238
		glycerol-3-phosphate dehydrogenase	EC 1.1.5.3	Ga0063698_02906 Ga0063698_03113	Ga0063691_02192 Ga0063691_02561	Ga0063697_00568 Ga0063697_01377	BlinB01000715 BlinB01001418	Ga0063690_02525	Ga0074739_0698 Ga0074739_1351	Ga0063696_00539 Ga0063696_01002	Ga0063689_01311	Ga0063701_02781	Ga0063693_01600	Ga0077612_11169	Ga0074751_0401 Ga0074751_3128	AD89DRAFT_01478	Ga0063694_03105	Ga0063699_01477	Ga0063692_01559	S272_02968	K318DRAFT_2422	HGBRDRAFT_02441	Ga0063700_01859	Ga0063679_01598	-	-
	anaerobic pathway	glycerol dehydrogenase	EC 1.1.1.6	-	-	-	-	-	-	-	-	-	-	-	-	-	-	-	Ga0063692_03386	S272_00257	-	-	-	-	-	-
		dihydroxyacetone kinase	EC 2.7.1.29	-	-	-	-	-	-	-	-	-	-	-	-	-	-	-	Ga0063692_01935 Ga0063692_02141	S272_01691 S272_02697	K318DRAFT_0419	-	-	-	-	-
aBrevibacterium strains are colored according to their phylogenetic groups. In green: group aurantiacum/sandarakinum/antiquum; in blue: group linens/siliguriense/iodinum; in purple: group casei; in red: the other strains
Strains isolated from cheese are in bold, type strains are marked with an asterisk
bPutative signal sequences were computed by the Integrated Microbial Genomes (IMG) database using SignalP
cAssignments based on KEGG Orthology http://www.genome.jp/kegg-bin/show_module?M00086
dAssignments based on KEGG Orthology http://www.genome.jp/kegg-bin/show_module?M00087

## Sheet: AtoE Abundance
Abundance of AtoE genes (TC n°2.A.73). Assignments were done according to COG group n°2031, using the Integrated Microbial Genomes (IMG) system
Function	Straina COG group	B. aurantiacum 8(6)	B. aurantiacum CNRZ 920	B. aurantiacum 6(3)	B. aurantiacum ATCC 9174	B. aurantiacum ATCC 9175*	B. sandarakinum DSM 22082*	B. sp. 239c	B. antiquum CNRZ 918	B. antiquum P10	B. iodinum ATCC 49514*	B. sp. AE038-8	B. siliguriense DSM 23676*	B. linens VCM10	B. linens ATCC 9172*	B. linens Mu101	B. casei CIP 102111*	B. casei S18	B. album DSM 18261*	B. senegalense JC43*	B. sp. Mu109	B. jeotgali SJ5-8*	B. mcbrellneri ATCC 49030*	B. ravenspurgense 5401308*	Brevibacteriumb	Actinobacteriac
Short chain fatty acids transporter	COG2031	3	1	1	1	1	1	1	1	1	1	1	1	1	1	1	1	1	3	3	5	4	1	2	1.6087	0.0632204
aBrevibacterium strains are colored according to their phylogenetic groups. In green: group aurantiacum/sandarakinum/antiquum; in blue: group linens/siliguriense/iodinum; in purple: group casei; in red: the other strains
Strains isolated from cheese are in bold, type strains are marked with an asterisk
bMean values obtained for the 23 Brevibacterium strains investigated in the present study
cMean values obtained for the 5726 genomes belonging to the class Actinobacteria present in the IMG database (Apr. 2017)
