# Supplementary material for: Comparative genomic analysis of Brevibacterium strains: insights into key genetic determinants involved in adaptation to the cheese habitat
Source: BMC Genomics. 2017 Dec 7;18:955. doi: 10.1186/s12864-017-4322-1 (PMC5719810; doi:10.1186/s12864-017-4322-1)
Supplement: Supplementary file 7 — Excreted proteases-aminoacids. (XLSX 43 kb) [file 12864_2017_4322_MOESM7_ESM.xlsx]

## Sheet: Pro_Gene count
Presence of putative excreteda proteases/peptidasesb (the number of genes is indicated for each MEROPS family of proteins; the number of genes with a LPXTG cell wall anchor domain is indicated in parentheses)
MEROPS family	Strainc Description	B. aurantiacum 8(6)	B. aurantiacum CNRZ 920	B. aurantiacum 6(3)	B. aurantiacum ATCC 9174	B. aurantiacum ATCC 9175*	B. sandarakinum DSM 22082*	B. sp. 239c	B. antiquum CNRZ 918	B. antiquum P10	B. iodinum ATCC 49514*	B. sp. AE038-8	B. siliguriense DSM 23676*	B. linens VCM10	B. linens ATCC 9172*	B. linens Mu101	B. casei CIP 102111*	B. casei S18	B. album DSM 18261*	B. senegalense JC43*	B. sp. Mu109	B. jeotgali SJ5-8*	B. mcbrellneri ATCC 49030*	B. massiliense 5401308*
C40	Peptidase family C40 contains bacterial cell-wall modifying enzymes	2	1	2	2	2	2	2	2	2	2	2	2	2	1	3	2	2	2	1	2	2	2	1
C51	Family C51 contains endopeptidases that hydrolyse bacterial cell-wall crosslinking peptides	0	0	0	0	0	0	0	0	0	0	0	0	0	0	0	0	0	0	1	0	0	0	0
C56	Peptidase family C56 contains the putative Pfpl endopeptidase of Pyrococcus furiosus	0	0	0	0	0	0	0	0	0	0	0	0	0	0	0	1	1	0	0	0	0	0	0
C82	Family C82 contains enzymes that hydrolase (and transfer) bacterial cell wall peptides	1	1	1	1	1	0	1	1	1	1	0	0	0	0	0	1	1	1	1	1	1	1	0
M10	Peptidase family M10 contains metalloendopeptidases	0	0	0	1	0	0	0	0	0	1	1	0	1	0	1	0	0	0	0	0	0	0	0
M15	Peptidase family M15 contains metallopeptidases, mostly specialised carboxypeptidases and dipeptidases	0	0	0	0	0	0	0	0	0	1	0	0	0	1	0	1	0	1	2	1	0	1	1
M17	Peptidase family M17 contains aminopeptidases	0	0	0	0	0	0	0	0	0	1	0	0	0	1	0	0	0	0	0	0	0	0	0
M20	Peptidase family M20 contains exopeptidases: carboxypeptidases, dipeptidases and a specialised aminopeptidase	0	0	0	0	0	0	0	0	0	0	0	0	0	0	0	0	0	0	0	1	0	0	0
M23	Peptidase family M23 contains endopeptidases that lyse bacterial cell wall peptidoglycans	1	1	1	1	1	1	1	2	1	1	1	1	0	2	1	2	1	1	3	3	1	1	0
M28	Family M28 contains aminopeptidases and carboxypeptidases	1	1	1	1	1	1	1	1	1	1	1 (1)	1	1	1	1	1	1	1	1 (1)	1 (1)	1 (1)	1 (1)	0
M48	Peptidase family M48 contains metalloendopeptidases	0	0	0	0	0	0	0	1	0	0	0	0	0	0	0	0	0	0	0	1	1	0	0
S1	Peptidase family S1 contains serine endopeptidases	2 (2)	3 (2)	2 (2)	2 (2)	1 (1)	2 (2)	2 (2)	1 (1)	2 (2)	3 (2)	3 (2)	3 (2)	2 (2)	2 (2)	2 (2)	3 (1)	2 (2)	2 (2)	4 (4)	2 (1)	1 (1)	2 (1)	0
S8	Peptidase family S8 contains the serine endopeptidase subtilisin and its homologues	1	1	1	1	1	0	1	1	1	1	1	1	1	1	1	1	1	1	1	1	0	1	1
S11	Peptidase family S11 contains serine-type D-Ala-D-Ala carboxypeptidases	1	1	1	1	1	2	1	1	0	2	2	2	1	1	1	2	2	2	0	1	1	0	0
S12	Peptidase family S12 contains serine-type D-Ala-D-Ala carboxypeptidases	0	0	0	0	0	0	0	0	0	0	0	0	0	0	0	0	0	1	1	0	0	1	0
S13	The family contains peptidases that cleave D-Ala bonds, acting either as carboxypeptidases or as atypical 'endopeptidases'	0	0	0	1	0	0	0	1	0	0	0	0	0	0	0	0	0	0	0	0	0	0	0
S33	Peptidase family S33 contains mainly exopeptidases that act at the N-terminus of peptides	0	0	0	0	0	0	0	0	0	1	0	0	0	1	0	2	1	0	0	0	0	1	1
S60	Family S60 contains a endopeptidase	1	0	0	1	1	1	1	1	1	0	0	1	0	0	0	0	0	0	0	0	0	0	0
aPutative signal sequences were computed by the Integrated Microbial Genomes (IMG) database using SignalP
bGenes detected by the MEROPS batch BLAST scan in the MEROPS database (http://merops.sanger.ac.uk/cgi-bin/batch_blast)
cBrevibacterium strains are colored according to their phylogenetic groups. In green: group aurantiacum/sandarakinum/antiquum; in blue: group linens/siliguriense/iodinum; in purple: group casei; in red: the other strains
Strains isolated from cheese are in bold, type strains are marked with an asterisk

## Sheet: Pro_Gene list
Presence of putative excreteda proteases/peptidasesb (the IMG locus tags are indicated for each MEROPS family of proteins; the genes with a LPXTG cell wall anchor domain are underlined; contiguous genes are in bold)
MEROPS family	Strainc Description	B. aurantiacum 8(6)	B. aurantiacum CNRZ 920	B. aurantiacum 6(3)	B. aurantiacum ATCC 9174	B. aurantiacum ATCC 9175*	B. sandarakinum DSM 22082*	B. sp. 239c	B. antiquum CNRZ 918	B. antiquum P10	B. iodinum ATCC 49514*	B. sp. AE038-8	B. siliguriense DSM 23676*	B. linens VCM10	B. linens ATCC 9172*	B. linens Mu101	B. casei CIP 102111*	B. casei S18	B. album DSM 18261*	B. senegalense JC43*	B. sp. Mu109	B. jeotgali SJ5-8*	B. mcbrellneri ATCC 49030*	B. massiliense 5401308*
C40	Peptidase family C40 contains bacterial cell-wall modifying enzymes	Ga0063698_01321 Ga0063698_00835	Ga0063691_03198	Ga0063697_00899 Ga0063697_00137	BlinB01002072 BlinB01002924	Ga0063690_00956 Ga0063690_00711	Ga0074739_0315 Ga0074739_2565	Ga0063696_00229 Ga0063696_02855	Ga0063689_01738 Ga0063689_01946	Ga0063701_01231 Ga0063701_01846	Ga0063693_02077 Ga0063693_02164	Ga0077612_12525 Ga0077612_117109	Ga0074751_2773 Ga0074751_1040	AD89DRAFT_00611 AD89DRAFT_00835	Ga0063694_01689	Ga0063699_00902 Ga0063699_01660 Ga0063699_01537	Ga0063692_02623 Ga0063692_00568	S272_00167 S272_02902	K318DRAFT_3318 K318DRAFT_1411	HGBRDRAFT_00937	Ga0063700_02957 Ga0063700_02122	Ga0063679_01324 Ga0063679_02003	HMPREF0183_1958 HMPREF0183_0252	Y1ADRAFT_01406
C51	Family C51 contains endopeptidases that hydrolyse bacterial cell-wall crosslinking peptides	-	-	-	-	-	-	-	-	-	-	-	-	-	-	-	-	-	-	HGBRDRAFT_01259	-	-	-	-
C56	Peptidase family C56 contains the putative Pfpl endopeptidase of Pyrococcus furiosus	-	-	-	-	-	-	-	-	-	-	-	-	-	-	-	Ga0063692_00481	S272_03154	-	-	-	-	-	-
C82	Family C82 contains enzymes that hydrolase (and transfer) bacterial cell wall peptides	Ga0063698_03317	Ga0063691_00532	Ga0063697_01225	BlinB01001614	Ga0063690_01304	-	Ga0063696_01152	Ga0063689_01181	Ga0063701_01023	Ga0063693_02798	-	-	-	-	-	Ga0063692_01793	S272_01843	K318DRAFT_0869	HGBRDRAFT_01482	Ga0063700_00151	Ga0063679_00248	HMPREF0183_1181	-
M10	Peptidase family M10 contains metalloendopeptidases	-	-	-	BlinB01001626	-	-	-	-	-	Ga0063693_02807	Ga0077612_11631	-	AD89DRAFT_02162	-	Ga0063699_01330	-	-	-	-	-	-	-	-
M15	Peptidase family M15 contains metallopeptidases, mostly specialised carboxypeptidases and dipeptidases	-	-	-	-	-	-	-	-	-	Ga0063693_00906	-	-	-	Ga0063694_00479	-	Ga0063692_02803	-	K318DRAFT_0141	HGBRDRAFT_01634 HGBRDRAFT_03025	Ga0063700_00756	-	HMPREF0183_2016	Y1ADRAFT_00866
M17	Peptidase family M17 contains aminopeptidases	-	-	-	-	-	-	-	-	-	Ga0063693_00554	-	-	-	Ga0063694_02343	-	-	-	-	-	-	-	-	-
M20	Peptidase family M20 contains exopeptidases: carboxypeptidases, dipeptidases and a specialised aminopeptidase	-	-	-	-	-	-	-	-	-	-	-	-	-	-	-	-	-	-	-	Ga0063700_01701	-	-	-
M23	Peptidase family M23 contains endopeptidases that lyse bacterial cell wall peptidoglycans	Ga0063698_02726	Ga0063691_00952	Ga0063697_01878	BlinB01000688	Ga0063690_01563	Ga0074739_3069	Ga0063696_02357	Ga0063689_03196 Ga0063689_02999	Ga0063701_00472	Ga0063693_03218	Ga0077612_119200	Ga0074751_1470	-	Ga0063694_00969 Ga0063694_01017	Ga0063699_01054	Ga0063692_02854 Ga0063692_03370	S272_02486	K318DRAFT_1018	HGBRDRAFT_01132 HGBRDRAFT_00402 HGBRDRAFT_00658	Ga0063700_02210 Ga0063700_03219 Ga0063700_01649	Ga0063679_01806	HMPREF0183_1970	-
M28	Family M28 contains aminopeptidases and carboxypeptidases	Ga0063698_02584	Ga0063691_01203	Ga0063697_00436	BlinB01000910	Ga0063690_01755	Ga0074739_2258	Ga0063696_01552	Ga0063689_02519	Ga0063701_02653	Ga0063693_02265	Ga0077612_122553	Ga0074751_0747	AD89DRAFT_00545	Ga0063694_01370	Ga0063699_02052	Ga0063692_00240	S272_02056	K318DRAFT_1634	HGBRDRAFT_02542	Ga0063700_01415	Ga0063679_01674	HMPREF0183_2381	-
M48	Peptidase family M48 contains metalloendopeptidases	-	-	-	-	-	-	-	Ga0063689_00086	-	-	-	-	-	-	-	-	-	-	-	Ga0063700_00901	Ga0063679_01232	-	-
S1	Peptidase family S1 contains serine endopeptidases	Ga0063698_04110 Ga0063698_01563	Ga0063691_00818 Ga0063691_00819 Ga0063691_00293	Ga0063697_02230 Ga0063697_02231	BlinB01003411 BlinB01003410	Ga0063690_01840	Ga0074739_0174 Ga0074739_0175	Ga0063696_00351 Ga0063696_00352	Ga0063689_02214	Ga0063701_01360 Ga0063701_01359	Ga0063693_01014 Ga0063693_01015 Ga0063693_01357	Ga0077612_120124 Ga0077612_120125 Ga0077612_122175	Ga0074751_2657 Ga0074751_2656 Ga0074751_0386	AD89DRAFT_01661 AD89DRAFT_01660	Ga0063694_00688 Ga0063694_00689	Ga0063699_02970 Ga0063699_02969	Ga0063692_03432 Ga0063692_03431 Ga0063692_03481	S272_00302 S272_00303	K318DRAFT_0559 K318DRAFT_0560	HGBRDRAFT_01349 HGBRDRAFT_01350 HGBRDRAFT_02179 HGBRDRAFT_01408	Ga0063700_02548 Ga0063700_02301	Ga0063679_01186	HMPREF0183_2105 HMPREF0183_0356	-
S8	Peptidase family S8 contains the serine endopeptidase subtilisin and its homologues	Ga0063698_01143	Ga0063691_03126	Ga0063697_01078	BlinB01002402	Ga0063690_01444	-	Ga0063696_00043	Ga0063689_01871	Ga0063701_03179	Ga0063693_01197	Ga0077612_11443	Ga0074751_2940	AD89DRAFT_01139	Ga0063694_02551	Ga0063699_02158	Ga0063692_02487	S272_00041	K318DRAFT_3256	HGBRDRAFT_01910	Ga0063700_02262	-	HMPREF0183_2327	Y1ADRAFT_01729
S11	Peptidase family S11 contains serine-type D-Ala-D-Ala carboxypeptidases	Ga0063698_03796	Ga0063691_01788	Ga0063697_01711	BlinB01003593	Ga0063690_03230	Ga0074739_2904 Ga0074739_3103	Ga0063696_03862	Ga0063689_01389	-	Ga0063693_00112 Ga0063693_02524	Ga0077612_119353 Ga0077612_119174	Ga0074751_1317 Ga0074751_1515	AD89DRAFT_02107	Ga0063694_02855	Ga0063699_01021	Ga0063692_00178 Ga0063692_03343	S272_01074 S272_02460	K318DRAFT_1435 K318DRAFT_0523	-	Ga0063700_01276	Ga0063679_00001	-	-
S12	Peptidase family S12 contains serine-type D-Ala-D-Ala carboxypeptidases	-	-	-	-	-	-	-	-	-	-	-	-	-	-	-	-	-	K318DRAFT_1772	HGBRDRAFT_01286	-	-	HMPREF0183_0595	-
S13	The family contains peptidases that cleave D-Ala bonds, acting either as carboxypeptidases or as atypical 'endopeptidases'	-	-	-	BlinB01001812	-	-	-	Ga0063689_01268	-	-	-	-	-	-	-	-	-	-	-	-	-	-	-
S33	Peptidase family S33 contains mainly exopeptidases that act at the N-terminus of peptides	-	-	-	-	-	-	-	-	-	Ga0063693_01962	-	-	-	Ga0063694_01240	-	Ga0063692_01407 Ga0063692_01891	S272_02327	-	-	-	-	HMPREF0183_2107	Y1ADRAFT_00681
S60	Family S60 contains a endopeptidase	Ga0063698_03189	-	-	BlinB01000793	Ga0063690_02762	Ga0074739_1657	Ga0063696_00628	Ga0063689_00791	Ga0063701_02445	-	-	Ga0074751_0324	-	-	-	-	-	-	-	-	-	-	-
aPutative signal sequences were computed by the Integrated Microbial Genomes (IMG) database using SignalP
bGenes detected by the MEROPS batch BLAST scan in the MEROPS database (http://merops.sanger.ac.uk/cgi-bin/batch_blast)
cBrevibacterium strains are colored according to their phylogenetic groups. In green: group aurantiacum/sandarakinum/antiquum; in blue: group linens/siliguriense/iodinum; in purple: group casei; in red: the other strains
Strains isolated from cheese are in bold, type strains are marked with an asterisk

## Sheet: Ami_Gene count
Presence of genes involved in amino acid and 4-aminobutyrate degradation pathways (the number of predicted genes is indicated for each protein)
Pathway	Predicted protein product	Gene symbol	Straina EC number	B. aurantiacum 8(6)	B. aurantiacum CNRZ 920	B. aurantiacum 6(3)	B. aurantiacum ATCC 9174	B. aurantiacum ATCC 9175*	B. sandarakinum DSM 22082*	B. sp. 239c	B. antiquum CNRZ 918	B. antiquum P10	B. iodinum ATCC 49514*	B. sp. AE038-8	B. siliguriense DSM 23676*	B. linens VCM10	B. linens ATCC 9172*	B. linens Mu101	B. casei CIP 102111*	B. casei S18	B. album DSM 18261*	B. senegalense JC43*	B. sp. Mu109	B. jeotgali SJ5-8*	B. mcbrellneri ATCC 49030*	B. ravenspurgense 5401308*
Proline degradation via PutA	bifunctional proline dehydrogenase / L-glutamate gamma-semialdehyde dehydrogenase	putA	1.5.5.2 / 1.2.1.88	1	1	1	1	1	1	1	1	1	1	1	1	1	1	1	1	1	1	1	1	1	1	1
Glutamate degradation via glutamate dehydrogenase	NAD-specific glutamate dehydrogenase		1.4.1.2	1	1	1	1	1	1	1	1	1	1	1	1	1	1	1	1	1	1	1	1	1	1	1
Arginine degradation via arginine decarboxylase	arginine decarboxylase	speA	4.1.1.19	1	1	1	1	1	1	1	1	1	1	1	1	1	1	1	1	1	0	0	0	0	0	0
	agmatinase	speB	3.5.3.11	1	1	1	1	1	1	1	1	1	1	1	1	1	1	1	1	1	1	1	1	1	1	1
Serine degradation via L-serine ammonia-lyase	L-serine ammonia-lyase	sdaA	4.3.1.17	1	1	1	1	1	2	2	1	1	1	1	2	2	2	2	1	1	1	1	1	1	1	1
Alanine degradation via alanine dehydrogenase	L-alanine dehydrogenase	ald	1.4.1.1	1	1	1	1	1	1	1	1	1	1	1	1	1	1	1	1	1	1	1	1	1	1	0
Phenylalanine degradation via phenylacetyl-CoA ligase	phenylacetyl-CoA ligase	paaK	6.2.1.30	1	1	1	1	1	1	1	1	1	1	1	1	1	1	1	1	1	0	0	0	0	0	0
	ring-1,2-phenylacetyl-CoA epoxidase subunit PaaA	paaA	1.14.13.149	1	1	1	1	1	1	1	1	1	1	1	1	1	1	1	1	1	0	0	0	0	0	0
	ring-1,2-phenylacetyl-CoA epoxidase subunit PaaB	paaB	1.14.13.149	1	1	1	1	1	1	1	1	1	1	1	1	1	1	1	1	1	0	0	0	0	0	0
	ring-1,2-phenylacetyl-CoA epoxidase subunit PaaC	paaC	1.14.13.149	1	1	1	1	1	1	1	1	1	1	1	1	1	1	1	1	1	0	0	0	0	0	0
	ring-1,2-phenylacetyl-CoA epoxidase subunit PaaD	paaD	1.14.13.149	1	1	1	1	1	1	1	1	1	1	1	1	1	1	1	1	1	0	0	0	0	0	0
	ring-1,2-phenylacetyl-CoA epoxidase subunit PaaE	paaE	1.14.13.149	1	1	1	1	1	1	1	1	1	1	1	1	1	1	1	1	1	0	0	0	0	0	0
	1,2-epoxyphenylacetyl-CoA isomerase	paaG	5.3.3.18	1	1	1	1	1	1	1	1	1	1	1	1	1	1	1	1	1	0	0	0	0	0	0
	oxepin-CoA hydrolase / 3-oxo-5,6-dehydrosuberyl-CoA semialdehyde dehydrogenase	paaZ	3.3.2.12 / 1.2.1.91	1	1	1	1	1	1	1	1	1	1	1	1	1	1	1	1	1	0	0	0	0	0	0
	3-oxo-5,6-dehydrosuberyl-CoA thiolase / 3-oxoadipyl-CoA thiolase PaaJ	paaJ	2.3.1.223 / 2.3.1.174	1	1	1	1	1	1	1	1	1	1	1	1	1	1	1	1	1	0	0	0	0	0	0
	2,3-dehydroadipyl-CoA hydratase	paaF	4.2.1.17	1	1	1	1	1	1	1	1	1	1	1	1	1	1	1	1	1	0	0	0	0	0	0
	3-hydroxyadipyl-CoA dehydrogenase	paaH	1.1.1.35	1	1	1	1	1	1	1	1	1	1	1	1	1	1	1	1	1	0	0	0	0	0	0
	Phenylacetic acid degradation protein PaaI, thioesterase	paaI	3.1.2.-	1	1	1	1	1	1	1	1	1	1	1	1	1	1	1	1	1	0	0	0	0	0	0
Threonine degradation via threonine aldolase	L-threonine aldolase	itaE	4.1.2.5	1	1	1	1	1	1	1	1	1	0	0	0	0	0	0	1	1	1	1	1	1	1	1
Threonine degradation via threonine dehydratase	threonine dehydratase	tdcB	4.3.1.19	1	1	1	1	1	1	1	1	1	1	1	1	1	1	1	1	1	1	1	1	1	1	1
Methionine degradation via methionine gamma-lyase	L-methionine gamma-lyase	mgl	4.4.1.11	1	1	1	1	1	1	1	1	1	1	1	1	1	1	1	1	1	0	0	0	0	0	0
Tyrosine degradation via the homoprotocatechuate pathway	3,4-dihydroxyphenylacetate 2,3-dioxygenase	hpaD	1.13.11.15	1	1	1	1	1	1	1	1	1	1	1	1	1	1	1	1	1	0	0	0	0	0	0
	2-hydroxy-5-carboxymethylmuconate semialdehyde dehydrogenase	hpaE	1.2.1.60	1	1	1	1	1	1	1	1	1	1	1	1	1	1	1	1	1	0	0	0	0	0	0
	putative homoprotocatechuate catabolism bifunctional isomerase/decarboxylase	hpaFG	4.1.1.68 / 5.3.3.10	1	1	1	1	1	1	1	1	1	1	1	1	1	1	1	1	1	0	0	0	0	0	0
	2-hydroxyhepta-2,4-dienedioate hydratase	hpaH	4.2.1.163	1	1	1	1	1	1	1	1	1	1	1	1	1	1	1	1	1	0	0	0	0	0	0
	4-hydroxy-2-ketopimelate aldolase	hpaI	4.1.2.52	1	1	1	1	1	1	1	1	1	1	1	1	1	1	1	1	1	0	0	0	0	0	0
	NAD(P)+-dependent succinate semialdehyde dehydrogenase	gadD	1.2.1.16	1	1	1	1	1	1	1	1	1	1	1	1	1	1	1	1	1	1	1	1	1	1	1
Histidine degradation via histidine ammonia-lyase	Histidine ammonia-lyase	hutH	4.3.1.3	1	1	1	1	1	1	1	1	1	1	1	1	1	1	1	1	1	1	0	1	1	1	1
	Urocanate hydratase	hutU	4.2.1.49	1	1	1	1	1	1	1	1	1	1	1	1	1	1	1	1	1	1	0	1	1	1	1
	imidazolonepropionase	hutI	3.5.2.7	1	1	1	1	1	1	1	1	1	1	1	1	1	1	1	1	1	1	0	1	1	1	1
	formimidoylglutamate deiminase	hutF	3.5.3.13	1	1	1	1	1	1	1	1	1	1	1	1	1	1	1	1	1	1	0	1	1	1	1
	putative N-formylglutamate deformylase	hutG	3.5.1.68	1	1	1	1	1	1	1	1	1	1	1	1	1	1	1	1	1	1	0	1	1	1	1
4-aminobutyrate (GABA) degradation	4-aminobutyrate transaminase	gabT	2.6.1.19	1	1	1	1	1	1	1	1	1	1	1	1	1	1	1	1	1	1	1	1	1	1	1
	NAD(P)-dependent succinate semialdehyde dehydrogenase	gadD	1.2.1.16	1	1	1	1	1	1	1	1	1	1	1	1	1	1	1	1	1	1	1	1	1	1	1
aBrevibacterium strains are colored according to their phylogenetic groups. In green: group aurantiacum/sandarakinum/antiquum; in blue: group linens/siliguriense/iodinum; in purple: group casei; in red: the other strains
Strains isolated from cheese are in bold, type strains are marked with an asterisk

## Sheet: Ami_Gene list
Presence of genes involved in amino acid and 4-aminobutyrate degradation pathways (the IMG locus tags are indicated for each protein)
Pathway	Predicted protein product	Gene symbol	Straina EC number	B. aurantiacum 8(6)	B. aurantiacum CNRZ 920	B. aurantiacum 6(3)	B. aurantiacum ATCC 9174	B. aurantiacum ATCC 9175*	B. sandarakinum DSM 22082*	B. sp. 239c	B. antiquum CNRZ 918	B. antiquum P10	B. iodinum ATCC 49514*	B. sp. AE038-8	B. siliguriense DSM 23676*	B. linens VCM10	B. linens ATCC 9172*	B. linens Mu101	B. casei CIP 102111*	B. casei S18	B. album DSM 18261*	B. senegalense JC43*	B. sp. Mu109	B. jeotgali SJ5-8*	B. mcbrellneri ATCC 49030*	B. ravenspurgense 5401308*
Proline degradation via PutA	bifunctional proline dehydrogenase / L-glutamate gamma-semialdehyde dehydrogenase	putA	1.5.5.2 / 1.2.1.88	Ga0063698_02157	Ga0063691_00446	Ga0063697_01140	BlinB01002352	Ga0063690_01219	Ga0074739_0934	Ga0063696_01790	Ga0063689_01105	Ga0063701_00941	Ga0063693_02793	Ga0077612_11698	Ga0074751_3348	AD89DRAFT_00472	Ga0063694_01207	Ga0063699_01396	Ga0063692_01871	S272_01763	K318DRAFT_0922	HGBRDRAFT_01452	Ga0063700_00183	Ga0063679_00277	HMPREF0183_2219	Y1ADRAFT_00138
Glutamate degradation via glutamate dehydrogenase	NAD-specific glutamate dehydrogenase		1.4.1.2	Ga0063698_01361	Ga0063691_01961	Ga0063697_00858	BlinB01003062	Ga0063690_00997	Ga0074739_0276	Ga0063696_00267	Ga0063689_01703	Ga0063701_01266	Ga0063693_02199	Ga0077612_12026	Ga0074751_2738	AD89DRAFT_03340	Ga0063694_02393	Ga0063699_02813	Ga0063692_02662	S272_00206	K318DRAFT_3354	HGBRDRAFT_01994	Ga0063700_02087	Ga0063679_01968	HMPREF0183_1485	Y1ADRAFT_01668
Arginine degradation via arginine decarboxylase	arginine decarboxylase	speA	4.1.1.19	Ga0063698_02202	Ga0063691_00394	Ga0063697_02410	BlinB01000317	Ga0063690_02475	Ga0074739_1027	Ga0063696_01744	Ga0063689_01071	Ga0063701_00902	Ga0063693_01954	Ga0077612_116143	Ga0074751_3386	AD89DRAFT_00514	Ga0063694_01249	Ga0063699_03061	Ga0063692_01903	S272_01722	-	-	-	-	-	-
	agmatinase	speB	3.5.3.11	Ga0063698_02720	Ga0063691_00958	Ga0063697_01884	BlinB01000645	Ga0063690_01569	Ga0074739_3088	Ga0063696_02347	Ga0063689_03006	Ga0063701_00480	Ga0063693_02538	Ga0077612_119189	Ga0074751_1501	AD89DRAFT_02125	Ga0063694_01010	Ga0063699_01047	Ga0063692_03359	S272_02476	K318DRAFT_1009	HGBRDRAFT_00643	Ga0063700_02640	Ga0063679_01792	HMPREF0183_0944	Y1ADRAFT_02048
Serine degradation via L-serine ammonia-lyase	L-serine ammonia-lyase	sdaA	4.3.1.17	Ga0063698_02441	Ga0063691_01738	Ga0063697_02094	BlinB01001834	Ga0063690_02317	Ga0074739_1441 Ga0074739_1744	Ga0063696_00525 Ga0063696_02462	Ga0063689_00947	Ga0063701_02009	Ga0063693_02041	Ga0077612_10622	Ga0074751_0415 Ga0074751_0105	AD89DRAFT_02012 AD89DRAFT_00719	Ga0063694_01850 Ga0063694_02093	Ga0063699_00722 Ga0063699_02392	Ga0063692_02267	S272_01529	K318DRAFT_3146	HGBRDRAFT_01319	Ga0063700_03133	Ga0063679_01150	HMPREF0183_0806	Y1ADRAFT_00328
Alanine degradation via alanine dehydrogenase	L-alanine dehydrogenase	ald	1.4.1.1	Ga0063698_00354	Ga0063691_00282	Ga0063697_02908	BlinB01003571	Ga0063690_02133	Ga0074739_4014	Ga0063696_03742	Ga0063689_00400	Ga0063701_00396	Ga0063693_03182	Ga0077612_115253	Ga0074751_2347	AD89DRAFT_01797	Ga0063694_02356	Ga0063699_00440	Ga0063692_01165	S272_00614	K318DRAFT_1807	HGBRDRAFT_00056	Ga0063700_00642	Ga0063679_02744	HMPREF0183_1649	-
Phenylalanine degradation via phenylacetyl-CoA ligase	phenylacetyl-CoA ligase	paaK	6.2.1.30	Ga0063698_03118	Ga0063691_02556	Ga0063697_00563	BlinB01000720	Ga0063690_03692	Ga0074739_1732	Ga0063696_00544	Ga0063689_00738	Ga0063701_02501	Ga0063693_01345	Ga0077612_122189	Ga0074751_0398	AD89DRAFT_00864	Ga0063694_03151	Ga0063699_03240	Ga0063692_02071	S272_02492	-	-	-	-	-	-
	ring-1,2-phenylacetyl-CoA epoxidase subunit PaaA	paaA	1.14.13.149	Ga0063698_03120	Ga0063691_02554	Ga0063697_00561	BlinB01000722	Ga0063690_03694	Ga0074739_1730	Ga0063696_00546	Ga0063689_00740	Ga0063701_02499	Ga0063693_01347	Ga0077612_122187	Ga0074751_0396	AD89DRAFT_00866	Ga0063694_03149	Ga0063699_02911	Ga0063692_02075	S272_02773	-	-	-	-	-	-
	ring-1,2-phenylacetyl-CoA epoxidase subunit PaaB	paaB	1.14.13.149	Ga0063698_03121	Ga0063691_02553	Ga0063697_00560	BlinB01000723	Ga0063690_03695	Ga0074739_1729	Ga0063696_00547	Ga0063689_00741	Ga0063701_02498	Ga0063693_01348	Ga0077612_122186	Ga0074751_0395	AD89DRAFT_00867	Ga0063694_03148	Ga0063699_02910	Ga0063692_02076	S272_02772	-	-	-	-	-	-
	ring-1,2-phenylacetyl-CoA epoxidase subunit PaaC	paaC	1.14.13.149	Ga0063698_03122	Ga0063691_02552	Ga0063697_00559	BlinB01000724	Ga0063690_03696	Ga0074739_1728	Ga0063696_00548	Ga0063689_00742	Ga0063701_02497	Ga0063693_01349	Ga0077612_122185	Ga0074751_0394	AD89DRAFT_00868	Ga0063694_03147	Ga0063699_02909	Ga0063692_02077	S272_02771	-	-	-	-	-	-
	ring-1,2-phenylacetyl-CoA epoxidase subunit PaaD	paaD	1.14.13.149	Ga0063698_03123	Ga0063691_02551	Ga0063697_00558	BlinB01000725	Ga0063690_03697	Ga0074739_1727	Ga0063696_00549	Ga0063689_00743	Ga0063701_02496	Ga0063693_01350	Ga0077612_122184	Ga0074751_0393	AD89DRAFT_00869	Ga0063694_03146	Ga0063699_02908	Ga0063692_02078	S272_02770	-	-	-	-	-	-
	ring-1,2-phenylacetyl-CoA epoxidase subunit PaaE	paaE	1.14.13.149	Ga0063698_03124	Ga0063691_02550	Ga0063697_00557	BlinB01000726	Ga0063690_03698	Ga0074739_1726	Ga0063696_00550	Ga0063689_00744	Ga0063701_02495	Ga0063693_01351	Ga0077612_122183	Ga0074751_0392	AD89DRAFT_00870	Ga0063694_03145	Ga0063699_02907	Ga0063692_02079	S272_02769	-	-	-	-	-	-
	1,2-epoxyphenylacetyl-CoA isomerase	paaG	5.3.3.18	Ga0063698_03128	Ga0063691_02546	Ga0063697_00553	BlinB01000730	Ga0063690_03702	Ga0074739_1722	Ga0063696_00554	Ga0063689_00748	Ga0063701_02491	Ga0063693_01355	Ga0077612_122179	Ga0074751_0388	AD89DRAFT_00874	Ga0063694_03141	Ga0063699_02903	Ga0063692_02083	S272_02765	-	-	-	-	-	-
	oxepin-CoA hydrolase / 3-oxo-5,6-dehydrosuberyl-CoA semialdehyde dehydrogenase	paaZ	3.3.2.12 / 1.2.1.91	Ga0063698_03109	Ga0063691_02565	Ga0063697_00572	BlinB01000711	Ga0063690_00321	Ga0074739_1734	Ga0063696_00536	Ga0063689_00736	Ga0063701_02503	Ga0063693_01343	Ga0077612_122192	Ga0074751_0404	AD89DRAFT_00859	Ga0063694_03159	Ga0063699_03232	Ga0063692_02068	S272_02495	-	-	-	-	-	-
	3-oxo-5,6-dehydrosuberyl-CoA thiolase / 3-oxoadipyl-CoA thiolase PaaJ	paaJ	2.3.1.223 / 2.3.1.174	Ga0063698_03125	Ga0063691_02549	Ga0063697_00556	BlinB01000727	Ga0063690_03699	Ga0074739_1725	Ga0063696_00551	Ga0063689_00745	Ga0063701_02494	Ga0063693_01352	Ga0077612_122182	Ga0074751_0391	AD89DRAFT_00871	Ga0063694_03144	Ga0063699_02906	Ga0063692_02080	S272_02768	-	-	-	-	-	-
	2,3-dehydroadipyl-CoA hydratase	paaF	4.2.1.17	Ga0063698_03126	Ga0063691_02548	Ga0063697_00555	BlinB01000728	Ga0063690_03700	Ga0074739_1724	Ga0063696_00552	Ga0063689_00746	Ga0063701_02493	Ga0063693_01353	Ga0077612_122181	Ga0074751_0390	AD89DRAFT_00872	Ga0063694_03143	Ga0063699_02905	Ga0063692_02081	S272_02767	-	-	-	-	-	-
	3-hydroxyadipyl-CoA dehydrogenase	paaH	1.1.1.35	Ga0063698_03127	Ga0063691_02547	Ga0063697_00554	BlinB01000729	Ga0063690_03701	Ga0074739_1723	Ga0063696_00553	Ga0063689_00747	Ga0063701_02492	Ga0063693_01354	Ga0077612_122180	Ga0074751_0389	AD89DRAFT_00873	Ga0063694_03142	Ga0063699_02904	Ga0063692_02082	S272_02766	-	-	-	-	-	-
	Phenylacetic acid degradation protein PaaI, thioesterase	paaI	3.1.2.-	Ga0063698_03119	Ga0063691_02555	Ga0063697_00562	BlinB01000721	Ga0063690_03693	Ga0074739_1731	Ga0063696_00545	Ga0063689_00739	Ga0063701_02500	Ga0063693_01346	Ga0077612_122188	Ga0074751_0397	AD89DRAFT_00865	Ga0063694_03150	Ga0063699_02912	Ga0063692_02072	S272_02491	-	-	-	-	-	-
Threonine degradation via threonine aldolase	L-threonine aldolase	itaE	4.1.2.5	Ga0063698_03209	Ga0063691_02495	Ga0063697_03350	BlinB01000812	Ga0063690_02781	Ga0074739_1637	Ga0063696_00659	Ga0063689_00813	Ga0063701_02426	-	-	-	-	-	-	Ga0063692_03502	S272_02442	K318DRAFT_2001	HGBRDRAFT_02620	Ga0063700_00527	Ga0063679_02149	HMPREF0183_2215	Y1ADRAFT_00160
Threonine degradation via threonine dehydratase	threonine dehydratase	tdcB	4.3.1.19	Ga0063698_01004	Ga0063691_02303	Ga0063697_00257	BlinB01001131	Ga0063690_00833	Ga0074739_2454	Ga0063696_02890	Ga0063689_02652	Ga0063701_02062	Ga0063693_00470	Ga0077612_1195	Ga0074751_0920	AD89DRAFT_01473	Ga0063694_01532	Ga0063699_01759	Ga0063692_00431	S272_03205	K318DRAFT_1353	HGBRDRAFT_01424	Ga0063700_00223	Ga0063679_00301	HMPREF0183_2278	Y1ADRAFT_00400
Methionine degradation via methionine gamma-lyase	L-methionine gamma-lyase	mgl	4.4.1.11	Ga0063698_00396	Ga0063691_03055	Ga0063697_02949	BlinB01000978	Ga0063690_03082	Ga0074739_4033	Ga0063696_03558	Ga0063689_00420	Ga0063701_02293	Ga0063693_02320	Ga0077612_120367	Ga0074751_2365	AD89DRAFT_03176	Ga0063694_00925	Ga0063699_00458	Ga0063692_01195	S272_00589	-	-	-	-	-	-
Tyrosine degradation via the homoprotocatechuate pathway	3,4-dihydroxyphenylacetate 2,3-dioxygenase	hpaD	1.13.11.15	Ga0063698_02146	Ga0063691_00457	Ga0063697_01151	BlinB01002363	Ga0063690_01230	Ga0074739_0922	Ga0063696_01801	Ga0063689_01116	Ga0063701_00952	Ga0063693_02783	Ga0077612_11687	Ga0074751_3336	AD89DRAFT_00461	Ga0063694_01196	Ga0063699_01385	Ga0063692_01860	S272_01774	-	-	-	-	-	-
	2-hydroxy-5-carboxymethylmuconate semialdehyde dehydrogenase	hpaE	1.2.1.60	Ga0063698_02147	Ga0063691_00456	Ga0063697_01150	BlinB01002362	Ga0063690_01229	Ga0074739_0923	Ga0063696_01800	Ga0063689_01115	Ga0063701_00951	Ga0063693_02784	Ga0077612_11688	Ga0074751_3337	AD89DRAFT_00462	Ga0063694_01197	Ga0063699_01386	Ga0063692_01861	S272_01773	-	-	-	-	-	-
	putative homoprotocatechuate catabolism bifunctional isomerase/decarboxylase	hpaFG	4.1.1.68 / 5.3.3.10	Ga0063698_02149	Ga0063691_00454	Ga0063697_01148	BlinB01002360	Ga0063690_01227	Ga0074739_0925	Ga0063696_01798	Ga0063689_01113	Ga0063701_00949	Ga0063693_02786	Ga0077612_11690	Ga0074751_3339	AD89DRAFT_00464	Ga0063694_01199	Ga0063699_01388	Ga0063692_01863	S272_01771	-	-	-	-	-	-
	2-hydroxyhepta-2,4-dienedioate hydratase	hpaH	4.2.1.163	Ga0063698_02145	Ga0063691_00458	Ga0063697_01152	BlinB01002364	Ga0063690_01231	Ga0074739_0921	Ga0063696_01802	Ga0063689_01117	Ga0063701_00953	Ga0063693_02782	Ga0077612_11686	Ga0074751_3335	AD89DRAFT_00460	Ga0063694_01195	Ga0063699_01384	Ga0063692_01859	S272_01775	-	-	-	-	-	-
	4-hydroxy-2-ketopimelate aldolase	hpaI	4.1.2.52	Ga0063698_02144	Ga0063691_00459	Ga0063697_01153	BlinB01002365	Ga0063690_01232	Ga0074739_0920	Ga0063692_01858	Ga0063689_01118	Ga0063701_00954	Ga0063693_02781	Ga0077612_11685	Ga0074751_3334	AD89DRAFT_00459	Ga0063694_01194	Ga0063699_01383	Ga0063692_01858	S272_01776	-	-	-	-	-	-
	NAD(P)+-dependent succinate semialdehyde dehydrogenase	gadD	1.2.1.16	Ga0063698_00727	Ga0063691_03317	Ga0063697_00029	BlinB01000607	Ga0063690_00603	Ga0074739_2670	Ga0063696_03448	Ga0063689_01115	Ga0063701_00951	Ga0063693_02784	Ga0077612_11688	Ga0074751_3337	AD89DRAFT_03031	Ga0063694_03440	Ga0063699_01634	Ga0063692_00668	S272_00942	K318DRAFT_1258	HGBRDRAFT_00842	Ga0063700_00887	Ga0063679_01221	HMPREF0183_1884	Y1ADRAFT_01777
Histidine degradation via histidine ammonia-lyase	Histidine ammonia-lyase	hutH	4.3.1.3	Ga0063698_02362	Ga0063691_02629	Ga0063697_02020	BlinB01001936	Ga0063690_02909	Ga0074739_1551	Ga0063696_02554	Ga0063689_00867	Ga0063701_01930	Ga0063693_01619	Ga0077612_12253	Ga0074751_0192	AD89DRAFT_01005	Ga0063694_01775	Ga0063699_02723	Ga0063692_02189	S272_01613	K318DRAFT_3045	-	Ga0063700_01895	Ga0063679_01100	HMPREF0183_0835	Y1ADRAFT_00308
	Urocanate hydratase	hutU	4.2.1.49	Ga0063698_02355	Ga0063691_02622	Ga0063697_02016	BlinB01001932	Ga0063690_02913	Ga0074739_1554	Ga0063696_02559	Ga0063689_00864	Ga0063701_01927	Ga0063693_01621	Ga0077612_12256	Ga0074751_0194	AD89DRAFT_00998	Ga0063694_01773	Ga0063699_02726	Ga0063692_02186	S272_01616	K318DRAFT_3033	-	Ga0063700_01911	Ga0063679_01090	HMPREF0183_0837	Y1ADRAFT_00306
	imidazolonepropionase	hutI	3.5.2.7	Ga0063698_02361	Ga0063691_02628	Ga0063697_02019	BlinB01001935	Ga0063690_02910	Ga0074739_1552	Ga0063696_02555	Ga0063689_00866	Ga0063701_01929	Ga0063693_01620	Ga0077612_12254	Ga0074751_0193	AD89DRAFT_01004	Ga0063694_01774	Ga0063699_02724	Ga0063692_02187	S272_01615	K318DRAFT_3043	-	Ga0063700_01896	Ga0063679_01099	HMPREF0183_0836	Y1ADRAFT_00307
	formimidoylglutamate deiminase	hutF	3.5.3.13	Ga0063698_02364	Ga0063691_02631	Ga0063697_02022	BlinB01001938	Ga0063690_02907	Ga0074739_1549	Ga0063696_02552	Ga0063689_00869	Ga0063701_01932	Ga0063693_01617	Ga0077612_12251	Ga0074751_0190	AD89DRAFT_01007	Ga0063694_01777	Ga0063699_02721	Ga0063692_02191	S272_01611	K318DRAFT_3047	-	Ga0063700_01893	Ga0063679_01102	HMPREF0183_0833	Y1ADRAFT_00310
	putative N-formylglutamate deformylase	hutG	3.5.1.68	Ga0063698_02363	Ga0063691_02630	Ga0063697_02021	BlinB01001937	Ga0063690_02908	Ga0074739_1550	Ga0063696_02553	Ga0063689_00868	Ga0063701_01931	Ga0063693_01618	Ga0077612_12252	Ga0074751_0191	AD89DRAFT_01006	Ga0063694_01776	Ga0063699_02722	Ga0063692_02190	S272_01612	K318DRAFT_3046	-	Ga0063700_01894	Ga0063679_01101	HMPREF0183_0834	Y1ADRAFT_00309
4-aminobutyrate (GABA) degradation	4-aminobutyrate transaminase	gabT	2.6.1.19	Ga0063698_00855	Ga0063691_03433	Ga0063697_00158	BlinB01002092	Ga0063690_00734	Ga0074739_2545	Ga0063696_02832	Ga0063689_01926	Ga0063701_01866	Ga0063693_00385	Ga0077612_1199	Ga0074751_1019	AD89DRAFT_01034	Ga0063694_01712	Ga0063699_02938	Ga0063692_00548	S272_02882	K318DRAFT_1413	HGBRDRAFT_00941	Ga0063700_02960	Ga0063679_01327	HMPREF0183_0173	Y1ADRAFT_01869
	NAD(P)-dependent succinate semialdehyde dehydrogenase	gadD	1.2.1.16	Ga0063698_00727	Ga0063691_03317	Ga0063697_00029	BlinB01000607	Ga0063690_00603	Ga0074739_2670	Ga0063696_03448	Ga0063689_01115	Ga0063701_00951	Ga0063693_02784	Ga0077612_11688	Ga0074751_3337	AD89DRAFT_03031	Ga0063694_03440	Ga0063699_01634	Ga0063692_00668	S272_00942	K318DRAFT_1258	HGBRDRAFT_00842	Ga0063700_00887	Ga0063679_01221	HMPREF0183_1884	Y1ADRAFT_01777
aBrevibacterium strains are colored according to their phylogenetic groups. In green: group aurantiacum/sandarakinum/antiquum; in blue: group linens/siliguriense/iodinum; in purple: group casei; in red: the other strains
Strains isolated from cheese are in bold, type strains are marked with an asterisk
