# Supplementary material for: Comparative genomic analysis of Brevibacterium strains: insights into key genetic determinants involved in adaptation to the cheese habitat
Source: BMC Genomics. 2017 Dec 7;18:955. doi: 10.1186/s12864-017-4322-1 (PMC5719810; doi:10.1186/s12864-017-4322-1)
Supplement: Supplementary file 8 — Iron. (XLSX 53 kb) [file 12864_2017_4322_MOESM8_ESM.xlsx]

## Sheet: Gene count
Presence of genes with a putative function in iron acquisition (the number of predicted genes is indicated for each protein)
Function	Function category	Predicted protein product	Straina EC number	B. aurantiacum 8(6)	B. aurantiacum CNRZ 920	B. aurantiacum 6(3)	B. aurantiacum ATCC 9174	B. aurantiacum ATCC 9175*	B. sandarakinum DSM 22082*	B. sp. 239c	B. antiquum CNRZ 918	B. antiquum P10	B. iodinum ATCC 49514*	B. sp. AE038-8	B. siliguriense DSM 23676*	B. linens VCM10	B. linens ATCC 9172*	B. linens Mu101	B. casei CIP 102111*	B. casei S18	B. album DSM 18261*	B. senegalense JC43*	B. sp. Mu109	B. jeotgali SJ5-8*	B. mcbrellneri ATCC 49030*	B. ravenspurgense 5401308*
Siderophore biosynthesis and utilization	hydroxamate-type siderophore biosynthesis	lysine N6-hydroxylase	1.14.13.59	1	1	1	1	1	1	1	1	1	1	1	1	1	0	0	1	1	0	0	0	0	0	0
		L-2,4-diaminobutyrate decarboxylase	4.1.1.86	0	1	0	1	0	1	1	0	0	1	1	1	1	0	0	0	0	0	0	0	0	0	0
		Siderophore synthetase component		1	1	1	1	1	1	1	1	1	1	1	1	1	0	0	1	1	0	0	0	0	0	0
		lysine decarboxylase	4.1.1.18	1	1	1	1	1	1	1	1	1	1	1	1	2	1	1	1	1	0	0	0	0	0	0
	catecholate or mixed catecholate/hydroxamate siderophore biosynthesis	non-ribosomal siderophore peptide synthetase component		0	0	0	1	0	0	0	0	0	0	0	0	0	0	0	0	0	0	0	1	0	0	0
		Glycosyltransferase IroB		0	0	0	1	0	0	0	0	0	0	0	0	0	0	0	0	0	0	0	0	0	0	0
		2,3-dihydro-2,3-dihydroxybenzoate dehydrogenase	1.3.1.28	0	0	0	1	0	0	0	0	0	0	0	0	0	0	0	0	0	0	0	0	0	0	0
		isochorismate synthase	5.4.4.2	1	1	1	2	1	1	1	1	1	1	1	1	1	1	1	1	1	1	1	1	1	1	1
		2,3-dihydroxybenzoate-AMP ligase	2.7.7.58	0	0	0	1	0	0	0	0	0	0	0	0	0	0	0	0	0	0	0	0	0	0	0
		isochorismatase	3.3.2.1	0	0	0	2	1	0	0	0	1	1	0	0	0	1	0	0	0	0	0	0	0	0	0
		putative transferase component of siderophore synthetase		0	0	0	1	0	0	0	0	0	0	0	0	0	0	0	0	0	0	0	0	0	0	0
		4'-phosphopantetheinyl transferase EntD		0	0	0	0	0	0	0	0	0	0	0	0	0	0	0	0	0	0	0	1	0	0	0
		MbtH protein		0	0	0	0	0	0	0	0	0	0	0	0	0	0	0	0	0	0	0	1	0	0	0
		L-ornithine N5-oxygenase	1.14.13.195	0	0	0	0	0	0	0	0	0	0	0	0	0	0	0	0	0	0	0	1	0	0	0
		isochorismate pyruvate lyase	4.2.99.21	0	0	0	0	0	0	0	1	1	0	0	0	0	0	0	0	0	0	0	0	0	0	0
	siderophore exporter	Putative siderophore exporter		0	0	0	1	0	0	0	0	0	0	0	0	0	0	0	0	0	0	0	0	0	0	0
	Fe3+/siderophore transporter	ABC-type Fe3+/siderophore transport system, ATPase component	3.6.3.34	7	6	7	5	5	3	4	2	3	3	3	3	4	3	3	4	4	4	2	8	3	4	4
		ABC-type Fe3+/siderophore transport system, permease component		11	10	9	9	9	5	6	4	6	5	5	6	5	5	5	7	7	9	4	14	5	5	7
		ABC-type Fe3+/siderophore transport system, substrate binding component		12	11	12	7	10	5	9	6	7	8	7	6	8	7	7	8	8	5	3	9	3	4	4
	iron release from siderophores	siderophore interacting protein		5	6	8	3	4	3	4	2	2	5	4	3	2	2	3	3	3	4	3	7	3	1	2
Siderophore-independent iron transport	Mn2+/Fe2+ transporter	Mn2+/Fe2+ transporter		5	5	5	5	6	7	5	4	4	5	4	5	8	6	5	7	6	4	4	3	3	2	3
	Fe2+/Fe3+ transporter	iron uptake system component EfeU		0	0	0	0	0	0	0	1	1	0	1	0	1	0	0	1	1	0	0	0	0	1	0
		iron uptake system component EfeO		0	0	0	0	0	0	0	1	1	0	1	0	1	0	0	1	1	0	0	0	0	1	0
		deferrochelatase/peroxidase EfeB		0	0	0	0	0	0	0	1	1	0	1	0	1	0	0	1	1	0	0	0	0	1	0
	ABC-type iron transporter	Putative ATPase component of ABC-type iron transport system	3.6.3.30	0	0	0	0	0	0	0	0	0	1	0	0	1	0	0	0	0	0	1	1	0	1	0
		Putative permease component of ABC-type iron transport system		0	0	0	0	0	0	0	0	0	1	0	0	1	0	0	0	0	0	1	1	0	1	0
		Putative substrate binding component of ABC-type iron transport system		0	0	0	0	0	0	0	0	0	1	0	0	1	0	0	0	0	0	1	1	0	1	0
aBrevibacterium strains are colored according to their phylogenetic groups. In green: group aurantiacum/sandarakinum/antiquum; in blue: group linens/siliguriense/iodinum; in purple: group casei; in red: the other strains
Strains isolated from cheese are in bold, type strains are marked with an asterisk

## Sheet: Gene list
Presence of genes with a putative function in iron acquisition (the IMG locus tags are indicated for each protein)
Function	Function category	Predicted protein product	Straina EC number	B. aurantiacum 8(6)	B. aurantiacum CNRZ 920	B. aurantiacum 6(3)	B. aurantiacum ATCC 9174	B. aurantiacum ATCC 9175*	B. sandarakinum DSM 22082*	B. sp. 239c	B. antiquum CNRZ 918	B. antiquum P10	B. iodinum ATCC 49514*	B. sp. AE038-8	B. siliguriense DSM 23676*	B. linens VCM10	B. linens ATCC 9172*	B. linens Mu101	B. casei CIP 102111*	B. casei S18	B. album DSM 18261*	B. senegalense JC43*	B. sp. Mu109	B. jeotgali SJ5-8*	B. mcbrellneri ATCC 49030*	B. ravenspurgense 5401308*
Siderophore biosynthesis and utilization	hydroxamate-type siderophore biosynthesis	lysine N6-hydroxylase	1.14.13.59	Ga0063698_03840	Ga0063691_01824	Ga0063697_01763	BlinB01001963	Ga0063690_03173	Ga0074739_2955	Ga0063696_03027	Ga0063689_02891	Ga0063701_02228	Ga0063693_00075	Ga0077612_119310	Ga0074751_1364	AD89DRAFT_00304	-	-	Ga0063692_02739	S272_00836	-	-	-	-	-	-
		L-2,4-diaminobutyrate decarboxylase	4.1.1.86	-	Ga0063691_01823	-	BlinB01001964	-	Ga0074739_2954	Ga0063696_03028	-	-	Ga0063693_00076	Ga0077612_119311	Ga0074751_1363	AD89DRAFT_00305	-	-	-	-	-	-	-	-	-	-
		Siderophore synthetase component		Ga0063698_03841	Ga0063691_01825	Ga0063697_01764	BlinB01001962	Ga0063690_03174	Ga0074739_2956	Ga0063696_03026	Ga0063689_02893	Ga0063701_02226	Ga0063693_00074	Ga0077612_119309	Ga0074751_1365	AD89DRAFT_00303	-	-	Ga0063692_02740	S272_00835	-	-	-	-	-	-
		lysine decarboxylase	4.1.1.18	Ga0063698_03483	Ga0063691_03028	Ga0063697_00784	BlinB01002877	Ga0063690_02210	Ga0074739_2092	Ga0063696_01856	Ga0063689_00567	Ga0063701_01619	Ga0063693_02852	Ga0077612_122419	Ga0074751_0630	AD89DRAFT_00046 AD89DRAFT_00852	Ga0063694_01977	Ga0063699_00921	Ga0063692_00117	S272_01135	-	-	-	-	-	-
	catecholate or mixed catecholate/hydroxamate siderophore biosynthesis	non-ribosomal siderophore peptide synthetase component		-	-	-	BlinB01002489	-	-	-	-	-	-	-	-	-	-	-	-	-	-	-	Ga0063700_02178	-	-	-
		Glycosyltransferase IroB		-	-	-	BlinB01002491	-	-	-	-	-	-	-	-	-	-	-	-	-	-	-	-	-	-	-
		2,3-dihydro-2,3-dihydroxybenzoate dehydrogenase	1.3.1.28	-	-	-	BlinB01002493	-	-	-	-	-	-	-	-	-	-	-	-	-	-	-	-	-	-	-
		isochorismate synthase	5.4.4.2	Ga0063698_02942	Ga0063691_02156	Ga0063697_01413	BlinB01001383 BlinB01002494	Ga0063690_03508	Ga0074739_0662	Ga0063696_00965	Ga0063689_01346	Ga0063701_02747	Ga0063693_02436	Ga0077612_111104	Ga0074751_3095	AD89DRAFT_01229	Ga0063694_03254	Ga0063699_01513	Ga0063692_01524	S272_02226	K318DRAFT_0633	HGBRDRAFT_02254	Ga0063700_01381	Ga0063679_00091	HMPREF0183_2054	Y1ADRAFT_00624
		2,3-dihydroxybenzoate-AMP ligase	2.7.7.58	-	-	-	BlinB01002495	-	-	-	-	-	-	-	-	-	-	-	-	-	-	-	-	-	-	-
		isochorismatase	3.3.2.1	-	-	-	BlinB01002241 BlinB01002496	Ga0063690_00352	-	-	-	Ga0063701_01446	Ga0063693_03148	-	-	-	Ga0063694_03326	-	-	-	-	-	-	-	-	-
		putative transferase component of siderophore synthetase		-	-	-	ORF1b	-	-	-	-	-	-	-	-	-	-	-	-	-	-	-	-	-	-	-
		4'-phosphopantetheinyl transferase EntD		-	-	-	-	-	-	-	-	-	-	-	-	-	-	-	-	-	-	-	Ga0063700_02173	-	-	-
		MbtH protein		-	-	-	-	-	-	-	-	-	-	-	-	-	-	-	-	-	-	-	Ga0063700_02175	-	-	-
		L-ornithine N5-oxygenase	1.14.13.195	-	-	-	-	-	-	-	-	-	-	-	-	-	-	-	-	-	-	-	Ga0063700_02176	-	-	-
		isochorismate pyruvate lyase	4.2.99.21	-	-	-	-	-	-	-	Ga0063689_00443	Ga0063701_02311	-	-	-	-	-	-	-	-	-	-	-	-	-	-
	siderophore exporter	Putative siderophore exporter		-	-	-	BlinB01002492	-	-	-	-	-	-	-	-	-	-	-	-	-	-	-	-	-	-	-
	Fe3+/siderophore transporter	ABC-type Fe3+/siderophore transport system, ATPase component	3.6.3.34	Ga0063698_01188 Ga0063698_01567 Ga0063698_02427 Ga0063698_02796 Ga0063698_03089 Ga0063698_03307 Ga0063698_03939	Ga0063691_00543 Ga0063691_00824 Ga0063691_00890 Ga0063691_01179 Ga0063691_01573 Ga0063691_01752	Ga0063697_01235 Ga0063697_01807 Ga0063697_02080 Ga0063697_02236 Ga0063697_02821 Ga0063697_03471 Ga0063697_03890	BlinB01001606 BlinB01001847 BlinB01002189 BlinB01002486 BlinB01003622	Ga0063690_01314 Ga0063690_01403 Ga0063690_01845 Ga0063690_02303 Ga0063690_03585	Ga0074739_0179 Ga0074739_0458 Ga0074739_1465	Ga0063696_00083 Ga0063696_00347 Ga0063696_01591 Ga0063696_02432	Ga0063689_00933 Ga0063689_02208	Ga0063701_01033 Ga0063701_01355 Ga0063701_01994	Ga0063693_01010 Ga0063693_01155 Ga0063693_02057	Ga0077612_1068 Ga0077612_11492 Ga0077612_120120	Ga0074751_0133 Ga0074751_2661 Ga0074751_2868	AD89DRAFT_00855 AD89DRAFT_01180 AD89DRAFT_01656 AD89DRAFT_01993	Ga0063694_00684 Ga0063694_01836 Ga0063694_02196	Ga0063699_02201 Ga0063699_02406 Ga0063699_02974	Ga0063692_01207 Ga0063692_02253 Ga0063692_02529 Ga0063692_03427	S272_00084 S272_00298 S272_00577 S272_01544	K318DRAFT_0282 K318DRAFT_1818 K318DRAFT_2113 K318DRAFT_3118	HGBRDRAFT_01310 HGBRDRAFT_01749	Ga0063700_01823 Ga0063700_02161 Ga0063700_02181 Ga0063700_02305 Ga0063700_02675 Ga0063700_03031 Ga0063700_03144 Ga0063700_03277	Ga0063679_00765 Ga0063679_01140 Ga0063679_01564	HMPREF0183_0026 HMPREF0183_0174 HMPREF0183_0814 HMPREF0183_1664	Y1ADRAFT_00175 Y1ADRAFT_00319 Y1ADRAFT_01612 Y1ADRAFT_02161
		ABC-type Fe3+/siderophore transport system, permease component		Ga0063698_01186 Ga0063698_01568 Ga0063698_01569 Ga0063698_02425 Ga0063698_02426 Ga0063698_02795 Ga0063698_03090 Ga0063698_03305 Ga0063698_03306 Ga0063698_03937 Ga0063698_03938	Ga0063691_00544 Ga0063691_00545 Ga0063691_00825 Ga0063691_00826 Ga0063691_00889 Ga0063691_01180 Ga0063691_01181 Ga0063691_01574 Ga0063691_01753 Ga0063691_01754	Ga0063697_01236 Ga0063697_01237 Ga0063697_01808 Ga0063697_02078 Ga0063697_02079 Ga0063697_02237 Ga0063697_02238 Ga0063697_02820 Ga0063697_03472	BlinB01001604 BlinB01001605 BlinB01001848 BlinB01001850 BlinB01002187 BlinB01002188 BlinB01002487 BlinB01003623 BlinB01003625	Ga0063690_01315 Ga0063690_01316 Ga0063690_01405 Ga0063690_01846 Ga0063690_01847 Ga0063690_02301 Ga0063690_02302 Ga0063690_03583 Ga0063690_03584	Ga0074739_0180 Ga0074739_0181 Ga0074739_0460 Ga0074739_1466 Ga0074739_1467	Ga0063696_00081 Ga0063696_00345 Ga0063696_00346 Ga0063696_01592 Ga0063696_02430 Ga0063696_02431	Ga0063689_00931 Ga0063689_00932 Ga0063689_02206 Ga0063689_02207	Ga0063701_01034 Ga0063701_01035 Ga0063701_01353 Ga0063701_01354 Ga0063701_01992 Ga0063701_01993	Ga0063693_01008 Ga0063693_01009 Ga0063693_01157 Ga0063693_02058 Ga0063693_02059	Ga0077612_1066 Ga0077612_1067 Ga0077612_11490 Ga0077612_120118 Ga0077612_120119	Ga0074751_0134 Ga0074751_0135 Ga0074751_2662 Ga0074751_2663 Ga0074751_2870 Ga0074751_2871	AD89DRAFT_01178 AD89DRAFT_01654 AD89DRAFT_01655 AD89DRAFT_01991 AD89DRAFT_01992	Ga0063694_00682 Ga0063694_00683 Ga0063694_01834 Ga0063694_01835 Ga0063694_02194	Ga0063699_02199 Ga0063699_02407 Ga0063699_02408 Ga0063699_02975 Ga0063699_02976	Ga0063692_01208 Ga0063692_01209 Ga0063692_02251 Ga0063692_02252 Ga0063692_02527 Ga0063692_03425 Ga0063692_03426	S272_00082 S272_00296 S272_00297 S272_00575 S272_00576 S272_01545 S272_01546	K318DRAFT_0283 K318DRAFT_0284 K318DRAFT_1816 K318DRAFT_1817 K318DRAFT_2112 K318DRAFT_3076 K318DRAFT_3077 K318DRAFT_3119 K318DRAFT_3120	HGBRDRAFT_01311 HGBRDRAFT_01312 HGBRDRAFT_01750 HGBRDRAFT_01751	Ga0063700_01822 Ga0063700_02162 Ga0063700_02163 Ga0063700_02179 Ga0063700_02180 Ga0063700_02306 Ga0063700_02307 Ga0063700_02676 Ga0063700_02677 Ga0063700_03029 Ga0063700_03030 Ga0063700_03142 Ga0063700_03143 Ga0063700_03278	Ga0063679_00763 Ga0063679_00764 Ga0063679_01141 Ga0063679_01142 Ga0063679_01563	HMPREF0183_0027 HMPREF0183_0176 HMPREF0183_0812 HMPREF0183_0813 HMPREF0183_1663	Y1ADRAFT_00176 Y1ADRAFT_00320 Y1ADRAFT_00321 Y1ADRAFT_01610 Y1ADRAFT_01611 Y1ADRAFT_02159 Y1ADRAFT_02160
		ABC-type Fe3+/siderophore transport system, substrate binding component		Ga0063698_01187 Ga0063698_01487 Ga0063698_01575 Ga0063698_01672 Ga0063698_02424 Ga0063698_02794 Ga0063698_03091 Ga0063698_03230 Ga0063698_03304 Ga0063698_03318 Ga0063698_03453 Ga0063698_03936	Ga0063691_00531 Ga0063691_00546 Ga0063691_00740 Ga0063691_00823 Ga0063691_00832 Ga0063691_00888 Ga0063691_01182 Ga0063691_01451 Ga0063691_01572 Ga0063691_01755 Ga0063691_02585	Ga0063697_00591 Ga0063697_01224 Ga0063697_01238 Ga0063697_01809 Ga0063697_02077 Ga0063697_02152 Ga0063697_02244 Ga0063697_02822 Ga0063697_03371 Ga0063697_03473 Ga0063697_03802 Ga0063697_03995	BlinB01001603 BlinB01001615 BlinB01001851 BlinB01002181 BlinB01002322 BlinB01002488 BlinB01002863	Ga0063690_00374 Ga0063690_01303 Ga0063690_01317 Ga0063690_01404 Ga0063690_01762 Ga0063690_01844 Ga0063690_01853 Ga0063690_02300 Ga0063690_03581 Ga0063690_03582	Ga0074739_0187 Ga0074739_0459 Ga0074739_0847 Ga0074739_1468 Ga0074739_2077	Ga0063696_00082 Ga0063696_00339 Ga0063696_00511 Ga0063696_01153 Ga0063696_01539 Ga0063696_01593 Ga0063696_01879 Ga0063696_02055 Ga0063696_02429	Ga0063689_00580 Ga0063689_00930 Ga0063689_01180 Ga0063689_02200 Ga0063689_02301 Ga0063689_02532	Ga0063701_01022 Ga0063701_01036 Ga0063701_01347 Ga0063701_01439 Ga0063701_01606 Ga0063701_01991 Ga0063701_02666	Ga0063693_00487 Ga0063693_01003 Ga0063693_01156 Ga0063693_01319 Ga0063693_02060 Ga0063693_02799 Ga0063693_02845 Ga0063693_03103	Ga0077612_1065 Ga0077612_1235 Ga0077612_1236 Ga0077612_11491 Ga0077612_11624 Ga0077612_120112 Ga0077612_122405	Ga0074751_0136 Ga0074751_0430 Ga0074751_0900 Ga0074751_2668 Ga0074751_2869 Ga0074751_3268	AD89DRAFT_00035 AD89DRAFT_01179 AD89DRAFT_01649 AD89DRAFT_01990 AD89DRAFT_02167 AD89DRAFT_02391 AD89DRAFT_03323 AD89DRAFT_03324	Ga0063694_00677 Ga0063694_01505 Ga0063694_01506 Ga0063694_01833 Ga0063694_01970 Ga0063694_02195 Ga0063694_02829	Ga0063699_00914 Ga0063699_01324 Ga0063699_02200 Ga0063699_02409 Ga0063699_02760 Ga0063699_02761 Ga0063699_02981	Ga0063692_00254 Ga0063692_01210 Ga0063692_01795 Ga0063692_02250 Ga0063692_02528 Ga0063692_02710 Ga0063692_03274 Ga0063692_03419	S272_00083 S272_00290 S272_00392 S272_00574 S272_00592 S272_01547 S272_01839 S272_02074	K318DRAFT_0285 K318DRAFT_1814 K318DRAFT_2111 K318DRAFT_3078 K318DRAFT_3121	HGBRDRAFT_01313 HGBRDRAFT_01752 HGBRDRAFT_02352	Ga0063700_01821 Ga0063700_02164 Ga0063700_02183 Ga0063700_02308 Ga0063700_02678 Ga0063700_03028 Ga0063700_03140 Ga0063700_03141 Ga0063700_03279	Ga0063679_00762 Ga0063679_01143 Ga0063679_01562	HMPREF0183_0175 HMPREF0183_0811 HMPREF0183_1662 HMPREF0183_2188	Y1ADRAFT_00177 Y1ADRAFT_00322 Y1ADRAFT_01609 Y1ADRAFT_02165
	iron release from siderophores	siderophore interacting protein		Ga0063698_01673 Ga0063698_03064 Ga0063698_03229 Ga0063698_03452 Ga0063698_03935	Ga0063691_01028 Ga0063691_01178 Ga0063691_01449 Ga0063691_01582 Ga0063691_02586 Ga0063691_03049	Ga0063697_00592 Ga0063697_00768 Ga0063697_02812 Ga0063697_03249 Ga0063697_03370 Ga0063697_03685 Ga0063697_03801 Ga0063697_03897	BlinB01001230 BlinB01002490 BlinB01002862	Ga0063690_00375 Ga0063690_02229 Ga0063690_02886 Ga0063690_03579	Ga0074739_2076 Ga0074739_2482 Ga0074739_3166	Ga0063696_00510 Ga0063696_01594 Ga0063696_01880 Ga0063696_03071	Ga0063689_00581 Ga0063689_01435	Ga0063701_00621 Ga0063701_01605	Ga0063693_00762 Ga0063693_01318 Ga0063693_02844 Ga0063693_03104 Ga0063693_03369	Ga0077612_1224 Ga0077612_11934 Ga0077612_119119 Ga0077612_122404	Ga0074751_0431 Ga0074751_0610 Ga0074751_1569	AD89DRAFT_00034 AD89DRAFT_02051	Ga0063694_00350 Ga0063694_01969	Ga0063699_00913 Ga0063699_02329 Ga0063699_02417	Ga0063692_00105 Ga0063692_00471 Ga0063692_03449	S272_01147 S272_02405 S272_03165	K318DRAFT_1815 K318DRAFT_2029 K318DRAFT_3096 K318DRAFT_3308	HGBRDRAFT_00432 HGBRDRAFT_01300 HGBRDRAFT_01946	Ga0063700_01874 Ga0063700_02132 Ga0063700_02193 Ga0063700_02679 Ga0063700_02830 Ga0063700_03067 Ga0063700_03138	Ga0063679_00673 Ga0063679_01121 Ga0063679_02012	HMPREF0183_0177	Y1ADRAFT_01613 Y1ADRAFT_02164
Siderophore-independent iron transport	Mn2+/Fe2+ transporter	Mn2+/Fe2+ transporter		Ga0063698_01158 Ga0063698_02382 Ga0063698_02585 Ga0063698_03213 Ga0063698_03905	Ga0063691_01013 Ga0063691_01204 Ga0063691_02491 Ga0063691_02646 Ga0063691_02698	Ga0063697_00437 Ga0063697_01063 Ga0063697_01943 Ga0063697_02037 Ga0063697_03354	BlinB01000817 BlinB01000909 BlinB01001954 BlinB01002388 BlinB01003520	Ga0063690_01429 Ga0063690_01619 Ga0063690_01756 Ga0063690_02785 Ga0063690_02894 Ga0063690_03562	Ga0074739_0485 Ga0074739_1528 Ga0074739_1560 Ga0074739_1568 Ga0074739_1633 Ga0074739_2257 Ga0074739_3153	Ga0063696_00647 Ga0063696_00662 Ga0063696_01553 Ga0063696_02281 Ga0063696_02536	Ga0063689_00816 Ga0063689_00880 Ga0063689_01421 Ga0063689_02518	Ga0063701_00607 Ga0063701_01944 Ga0063701_02422 Ga0063701_02652	Ga0063693_01180 Ga0063693_01608 Ga0063693_01663 Ga0063693_02266 Ga0063693_02485	Ga0077612_11460 Ga0077612_12238 Ga0077612_119132 Ga0077612_122552	Ga0074751_0177 Ga0074751_0286 Ga0074751_0746 Ga0074751_1557 Ga0074751_2893	AD89DRAFT_00544 AD89DRAFT_00984 AD89DRAFT_00992 AD89DRAFT_01014 AD89DRAFT_01158 AD89DRAFT_02064 AD89DRAFT_03254 AD89DRAFT_03268	Ga0063694_00337 Ga0063694_01371 Ga0063694_01784 Ga0063694_02531 Ga0063694_02735 Ga0063694_03061	Ga0063699_02051 Ga0063699_02177 Ga0063699_02345 Ga0063699_02714 Ga0063699_03319	Ga0063692_00239 Ga0063692_02150 Ga0063692_02209 Ga0063692_02397 Ga0063692_02504 Ga0063692_02548 Ga0063692_03301	S272_00058 S272_00102 S272_01593 S272_02055 S272_02418 S272_02688	K318DRAFT_0247 K318DRAFT_0393 K318DRAFT_0933 K318DRAFT_1649	HGBRDRAFT_00442 HGBRDRAFT_01171 HGBRDRAFT_01712 HGBRDRAFT_02541	Ga0063700_00821 Ga0063700_01416 Ga0063700_03025	Ga0063679_00802 Ga0063679_01675 Ga0063679_02884	HMPREF0183_1275 HMPREF0183_2380	Y1ADRAFT_00003 Y1ADRAFT_00552 Y1ADRAFT_01388
	Fe2+/Fe3+ transporter	iron uptake system component EfeU		-	-	-	-	-	-	-	Ga0063689_00494	Ga0063701_02366	-	Ga0077612_122355	-	AD89DRAFT_02585	-	-	Ga0063692_01269	S272_00497	-	-	-	-	HMPREF0183_2221	-
		iron uptake system component EfeO		-	-	-	-	-	-	-	Ga0063689_00493	Ga0063701_02365	-	Ga0077612_122354	-	AD89DRAFT_02584	-	-	Ga0063692_01268	S272_00498	-	-	-	-	HMPREF0183_2222	-
		deferrochelatase/peroxidase EfeB		-	-	-	-	-	-	-	Ga0063689_00492	Ga0063701_02364	-	Ga0077612_122353	-	AD89DRAFT_02583	-	-	Ga0063692_01267	S272_00499	-	-	-	-	HMPREF0183_2223	-
	ABC-type iron transporter	Putative ATPase component of ABC-type iron transport system	3.6.3.30	-	-	-	-	-	-	-	-	-	Ga0063693_00929	-	-	AD89DRAFT_01699	-	-	-	-	-	HGBRDRAFT_02024	Ga0063700_02060	-	HMPREF0183_2157	-
		Putative permease component of ABC-type iron transport system		-	-	-	-	-	-	-	-	-	Ga0063693_00931	-	-	AD89DRAFT_01700	-	-	-	-	-	HGBRDRAFT_02023	Ga0063700_02061	-	HMPREF0183_2156	-
		Putative substrate binding component of ABC-type iron transport system		-	-	-	-	-	-	-	-	-	Ga0063693_00930	-	-	AD89DRAFT_01701	-	-	-	-	-	HGBRDRAFT_02022	Ga0063700_02062	-	HMPREF0183_2155	-
aBrevibacterium strains are colored according to their phylogenetic groups. In green: group aurantiacum/sandarakinum/antiquum; in blue: group linens/siliguriense/iodinum; in purple: group casei; in red: the other strains
Strains isolated from cheese are in bold, type strains are marked with an asterisk
bORF1 was not detected in the IMG analysis pipeline. It is located between BlinB01002496 and BlinB01002497 and has the following sequence:
MFMESGPLRQLLPHAIHVAEAVKDVEPKENMNPFAAIESAGLQQAAEQRRLEFLTTRCCAHAALEATGVP
PEPLLRGSHGQPLWSSGVIGSLTHFATNEDHASVYRGAAVTTLDEFALLGIDAEPRSPLPKGTSEAIVTD
AEQRAAAGLFHPAPGLPVSRLVFSIKESFYKARFPVAASWLDFLDVQVDFDRPEFCDPASDSAQSEPISA
ELDVSGTCSIRMINRTRGHRSLPDTLEGRYLVSGHRILTAVILEARELTRGPD

## Sheet: Hydroxamate gene clusters
Hydroxamate-type siderophore biosynthesis clusters
				lysine N6-hydroxylase
				Siderophore synthetase component
				L-2,4-diaminobutyrate decarboxylase
	B. antiquum CNRZ 918
	B. antiquum P10
	B. aurantiacum 8(6)
	B. aurantiacum CNRZ 920
	B. aurantiacum ATCC 9174
	B. sandarakinum DSM 22082
	B. aurantiacum ATCC 9175
	B. aurantiacum 6(3)
	B. linens VCM10
	B. casei S18
	B. iodinum ATCC 49514
	B. siliguriense DSM 23676
	B. sp. AE038-8
	B. sp. 239c
	B. casei CIP 102111

## Sheet: Catecholate gene clusters
Catecholate-type siderophore biosynthesis clusters
				Fe3+/siderophore transport component
				Siderophore biosynthesis and export
				Siderophore interacting protein
	B. sp. Mu109
	IMG scaffold Ga0063700_1016
	B. aurantiacum ATCC 9174
	IMG scaffold NZ_AAGP01000026
