# Supplementary material for: Comparative genomic analysis of Brevibacterium strains: insights into key genetic determinants involved in adaptation to the cheese habitat
Source: BMC Genomics. 2017 Dec 7;18:955. doi: 10.1186/s12864-017-4322-1 (PMC5719810; doi:10.1186/s12864-017-4322-1)
Supplement: Supplementary file 10 — Osmotolerance. (XLSX 24 kb) [file 12864_2017_4322_MOESM10_ESM.xlsx]

## Sheet: Gene count
Presence of genes with a putative function in osmoprotectant biosynthesis (the number of predicted genes is indicated for each protein)
Osmoprotectant	Predicted protein product	Gene symbol	Straina EC number	B. aurantiacum 8(6)	B. aurantiacum CNRZ 920	B. aurantiacum 6(3)	B. aurantiacum ATCC 9174	B. aurantiacum ATCC 9175*	B. sandarakinum DSM 22082*	B. sp. 239c	B. antiquum CNRZ 918	B. antiquum P10	B. iodinum ATCC 49514*	B. sp. AE038-8	B. siliguriense DSM 23676*	B. linens VCM10	B. linens ATCC 9172*	B. linens Mu101	B. casei CIP 102111*	B. casei S18	B. album DSM 18261*	B. senegalense JC43*	B. sp. Mu109	B. jeotgali SJ5-8*	B. mcbrellneri ATCC 49030*	B. ravenspurgense 5401308*
Ectoine	aspartate kinase		2.7.2.4	1	1	1	1	1	1	1	1	1	1	1	1	1	1	1	1	1	1	1	1	1	1	1
	aspartate semialdehyde dehydrogenase		1.2.1.11	1	1	1	1	1	1	1	1	1	1	1	1	1	1	1	1	1	1	1	1	1	1	1
	diaminobutyrate aminotransferase	ectB	2.6.1.76	2	1	1	1	1	1	1	1	1	1	1	1	1	1	1	1	1	1	1	1	1	0	0
	diaminobutyrate acetyltransferase	ectA	2.3.1.178	2	1	1	1	1	1	1	1	1	1	1	1	1	1	1	1	1	1	1	1	1	0	0
	ectoine synthase	ectC	4.2.1.108	1	1	1	1	1	1	1	1	1	2	1	1	1	1	1	1	1	1	1	1	1	0	1
	ectoine dioxygenase	ectD		1	1	1	0	1	1	1	1	1	1	1	0	1	1	1	0	0	0	0	0	1	0	0
Glycine-betaine	choline dehydrogenase		1.1.99.1	1	2	1	1	1	3	2	1	0	0	0	2	3	0	0	1	1	0	0	0	0	0	1
	betaine-aldehyde dehydrogenase		1.2.1.8	3	4	3	3	3	4	3	3	3	2	2	2	5	2	2	3	3	4	3	3	3	1	1
	choline oxidase		1.1.3.17	1	1	1	1	1	1	1	1	1	1	1	1	1	1	1	1	1	1	1	1	1	0	0
Trehalose	Predicted trehalose synthase		5.4.99.16	1	1	1	1	1	1	1	1	1	1	1	1	1	1	1	1	1	1	1	1	1	1	1
	trehalose 6-phosphate synthase		2.4.1.15	1	1	1	1	3	1	1	1	1	2	3	1	2	2	2	2	2	1	1	1	1	1	1
	trehalose 6-phosphate phosphatase		3.1.3.12	2	2	2	2	2	2	2	2	2	2	2	2	2	2	2	2	2	2	2	2	2	0	2
aBrevibacterium strains are colored according to their phylogenetic groups. In green: group aurantiacum/sandarakinum/antiquum; in blue: group linens/siliguriense/iodinum; in purple: group casei; in red: the other strains
Strains isolated from cheese are in bold; type strains are marked with an asterisk

## Sheet: Gene list
Presence of genes with a putative function in osmoprotectant biosynthesis (the IMG locus tags are indicated for each protein)
Osmoprotectant	Predicted protein product	Gene symbol	Straina EC number	B. aurantiacum 8(6)	B. aurantiacum CNRZ 920	B. aurantiacum 6(3)	B. aurantiacum ATCC 9174	B. aurantiacum ATCC 9175*	B. sandarakinum DSM 22082*	B. sp. 239c	B. antiquum CNRZ 918	B. antiquum P10	B. iodinum ATCC 49514*	B. sp. AE038-8	B. siliguriense DSM 23676*	B. linens VCM10	B. linens ATCC 9172*	B. linens Mu101	B. casei CIP 102111*	B. casei S18	B. album DSM 18261*	B. senegalense JC43*	B. sp. Mu109	B. jeotgali SJ5-8*	B. mcbrellneri ATCC 49030*	B. ravenspurgense 5401308*
Ectoine	aspartate kinase		2.7.2.4	Ga0063698_03283	Ga0063691_00567	Ga0063697_01259	BlinB01001747	Ga0063690_01338	Ga0074739_0813	Ga0063696_01126	Ga0063689_01208	Ga0063701_01057	Ga0063693_02951	Ga0077612_120547	Ga0074751_3238	AD89DRAFT_03390	Ga0063694_02798	Ga0063699_01270	Ga0063692_01758	S272_03034	K318DRAFT_0798	HGBRDRAFT_01509	Ga0063700_00113	Ga0063679_00219	HMPREF0183_1195	Y1ADRAFT_00470
	aspartate semialdehyde dehydrogenase		1.2.1.11	Ga0063698_03282	Ga0063691_00568	Ga0063697_01260	BlinB01001748	Ga0063690_01339	Ga0074739_0812	Ga0063696_01125	Ga0063689_01209	Ga0063701_01058	Ga0063693_02950	Ga0077612_120548	Ga0074751_3237	AD89DRAFT_03391	Ga0063694_02797	Ga0063699_01269	Ga0063692_01757	S272_03035	K318DRAFT_0797	HGBRDRAFT_01510	Ga0063700_00112	Ga0063679_00218	HMPREF0183_1196	Y1ADRAFT_00471
	diaminobutyrate aminotransferase	ectB	2.6.1.76	Ga0063698_02443 Ga0063698_04161	Ga0063691_01736	Ga0063697_02096	BlinB01001832	Ga0063690_02319	Ga0074739_1439	Ga0063696_02464	Ga0063689_00949	Ga0063701_02011	Ga0063693_02039	Ga0077612_10624	Ga0074751_0103	AD89DRAFT_02014	Ga0063694_01852	Ga0063699_02390	Ga0063692_02269	S272_01526	K318DRAFT_0625	HGBRDRAFT_02247	Ga0063700_01374	Ga0063679_00084	-	-
	diaminobutyrate acetyltransferase	ectA	2.3.1.178	Ga0063698_02442	Ga0063691_01737	Ga0063697_02095 Ga0063697_03989	BlinB01001833	Ga0063690_02318	Ga0074739_1440	Ga0063696_02463	Ga0063689_00948	Ga0063701_02010	Ga0063693_02040	Ga0077612_10623	Ga0074751_0104	AD89DRAFT_02013	Ga0063694_01851	Ga0063699_02391	Ga0063692_02268	S272_01527	K318DRAFT_0624	HGBRDRAFT_02246	Ga0063700_01373	Ga0063679_00083	-	-
	ectoine synthase	ectC	4.2.1.108	Ga0063698_02444	Ga0063691_01735	Ga0063697_02097	BlinB01001831	Ga0063690_02320	Ga0074739_1438	Ga0063696_02465	Ga0063689_00950	Ga0063701_02012	Ga0063693_02038 Ga0063693_03118	Ga0077612_10625	Ga0074751_0102	AD89DRAFT_02015	Ga0063694_01853	Ga0063699_02389	Ga0063692_02270	S272_01525	K318DRAFT_0626	HGBRDRAFT_02248	Ga0063700_01375	Ga0063679_00085	-	Y1ADRAFT_00506
	ectoine hydroxylase	ectD		Ga0063698_01217	Ga0063691_02752	Ga0063697_01008	-	Ga0063690_01375	Ga0074739_0422	Ga0063696_00128	Ga0063689_01811	Ga0063701_03089	Ga0063693_02036	Ga0077612_10627	-	AD89DRAFT_02017	Ga0063694_01855	Ga0063699_02387	-	-	-	-	-	Ga0063679_00663	-	-
Glycine-betaine	choline dehydrogenase		1.1.99.1	Ga0063698_02242	Ga0063691_00362 Ga0063691_03391	Ga0063697_02369	BlinB01000281	Ga0063690_02427	Ga0074739_1141 Ga0074739_1891 Ga0074739_2839	Ga0063696_01703 Ga0063696_02380	Ga0063689_01040	-	-	-	Ga0074751_2934 Ga0074751_3415	AD89DRAFT_01709 AD89DRAFT_02615 AD89DRAFT_03226	-	-	Ga0063692_01900	S272_01725	-	-	-	-	-	Y1ADRAFT_00147
	betaine-aldehyde dehydrogenase		1.2.1.8	Ga0063698_02278 Ga0063698_02282 Ga0063698_03578	Ga0063691_00322 Ga0063691_00326 Ga0063691_01466 Ga0063691_03394	Ga0063697_02331 Ga0063697_02335 Ga0063697_03137	BlinB01000242 BlinB01000246 BlinB01001510	Ga0063690_00319 Ga0063690_02387 Ga0063690_02391	Ga0074739_1175 Ga0074739_1179 Ga0074739_2126 Ga0074739_3467	Ga0063696_01657 Ga0063696_01661 Ga0063696_03675	Ga0063689_00003 Ga0063689_03151 Ga0063689_03155	Ga0063701_00836 Ga0063701_00839 Ga0063701_03503	Ga0063693_01809 Ga0063693_01909	Ga0077612_1178 Ga0077612_116192	Ga0074751_1913 Ga0074751_3447	AD89DRAFT_01696 AD89DRAFT_01737 AD89DRAFT_01759 AD89DRAFT_02886 AD89DRAFT_03149	Ga0063694_00004 Ga0063694_03236	Ga0063699_00003 Ga0063699_03127	Ga0063692_00741 Ga0063692_01951 Ga0063692_01955	S272_01669 S272_01673 S272_02673	K318DRAFT_1509 K318DRAFT_2081 K318DRAFT_3538 K318DRAFT_3596	HGBRDRAFT_01022 HGBRDRAFT_01183 HGBRDRAFT_02676	Ga0063700_01029 Ga0063700_01546 Ga0063700_03265	Ga0063679_01067 Ga0063679_01398 Ga0063679_02535	HMPREF0183_1366	Y1ADRAFT_00148
	choline oxidase		1.1.3.17	Ga0063698_03579	Ga0063691_01465	Ga0063697_03138	BlinB01001509	Ga0063690_00320	Ga0074739_3466	Ga0063696_03674	Ga0063689_00002	Ga0063701_03504	Ga0063693_01808	Ga0077612_1177	Ga0074751_1912	AD89DRAFT_02887	Ga0063694_00003	Ga0063699_00002	Ga0063692_00740	S272_02674	K318DRAFT_3595	HGBRDRAFT_02677	Ga0063700_03266	Ga0063679_02536	-	-
Trehalose	Predicted trehalose synthase		5.4.99.16	Ga0063698_01003	Ga0063691_02304	Ga0063697_00256	BlinB01001130	Ga0063690_00832	Ga0074739_2455	Ga0063696_02889	Ga0063689_02651	Ga0063701_02061	Ga0063693_00469	Ga0077612_1196	Ga0074751_0921	AD89DRAFT_01474	Ga0063694_01533	Ga0063699_01760	Ga0063692_00432	S272_03204	K318DRAFT_1352	HGBRDRAFT_01425	Ga0063700_00222	Ga0063679_00300	HMPREF0183_2277	Y1ADRAFT_00401
	trehalose 6-phosphate synthase		2.4.1.15	Ga0063698_00798	Ga0063691_02850	Ga0063697_00100	BlinB01002856	Ga0063690_00674 Ga0063690_03624 Ga0063690_03444	Ga0074739_2603	Ga0063696_03243	Ga0063689_01982	Ga0063701_01810	Ga0063693_01777 Ga0063693_00329	Ga0077612_117144 Ga0077612_118210 Ga0077612_118226	Ga0074751_1077	AD89DRAFT_00527 AD89DRAFT_02831	Ga0063694_01655 Ga0063694_02062	Ga0063699_01571 Ga0063699_02500	Ga0063692_02361 Ga0063692_00608	S272_01005 S272_02850	K318DRAFT_1315	HGBRDRAFT_00903	Ga0063700_00958	Ga0063679_01286	HMPREF0183_0210	Y1ADRAFT_01835
	trehalose 6-phosphate phosphatase		3.1.3.12	Ga0063698_00799 Ga0063698_02654	Ga0063691_01273 Ga0063691_02849	Ga0063697_00101 Ga0063697_00506	BlinB01000840 BlinB01002855	Ga0063690_00675 Ga0063690_03141	Ga0074739_2187 Ga0074739_2602	Ga0063696_01634 Ga0063696_03244	Ga0063689_02448 Ga0063689_01981	Ga0063701_03030 Ga0063701_01811	Ga0063693_02745 Ga0063693_00330	Ga0077612_117143 Ga0077612_122477	Ga0074751_0670 Ga0074751_1076	AD89DRAFT_00528 AD89DRAFT_02303	Ga0063694_01441 Ga0063694_01656	Ga0063699_00963 Ga0063699_01570	Ga0063692_00155 Ga0063692_00607	S272_01006 S272_01097	K318DRAFT_1769 K318DRAFT_1316	HGBRDRAFT_02466 HGBRDRAFT_00904	Ga0063700_01479 Ga0063700_00959	Ga0063679_01743 Ga0063679_01287	-	Y1ADRAFT_00272 Y1ADRAFT_01836
aBrevibacterium strains are colored according to their phylogenetic groups. In green: group aurantiacum/sandarakinum/antiquum; in blue: group linens/siliguriense/iodinum; in purple: group casei; in red: the other strains
Strains isolated from cheese are in bold; type strains are marked with an asterisk

## Sheet: Abundance
Abundance of osmolyte transporter genes. Assignments were done according to COG group or Pfam domain, using the Integrated Microbial Genomes (IMG) system
Function	Straina COG group or Pfam domain	B. aurantiacum 8(6)	B. aurantiacum CNRZ 920	B. aurantiacum 6(3)	B. aurantiacum ATCC 9174	B. aurantiacum ATCC 9175*	B. sandarakinum DSM 22082*	B. sp. 239c	B. antiquum CNRZ 918	B. antiquum P10	B. iodinum ATCC 49514*	B. sp. AE038-8	B. siliguriense DSM 23676*	B. linens VCM10	B. linens ATCC 9172*	B. linens Mu101	B. casei CIP 102111*	B. casei S18	B. album DSM 18261*	B. senegalense JC43*	B. sp. Mu109	B. jeotgali SJ5-8*	B. mcbrellneri ATCC 49030*	B. ravenspurgense 5401308*	Brevibacteriumb	Actinobacteriac
betaine/carnitine/choline transporters (BCCT)	COG1292	7	7	7	8	8	7	8	8	8	8	7	7	6	6	5	5	6	5	4	6	6	2	3	6.26087	1.1
Multiple resistance and pH adaptation antiporters (Mrp systems)d	COG1006	2	2	2	2	2	2	2	2	2	2	2	2	2	2	2	2	2	2	2	2	2	2	2	2	0.5
Sodium Solute Symporters (SSS)	PF00474	9	10	8	9	8	9	11	5	6	5	8	10	7	6	7	6	6	11	8	10	7	1	2	7.34783	1.7
Na+/H+ antiporters	COG0025, 1055, 1757, 3004, 3067, 3263	7	6	6	4	5	4	5	4	4	6	4	5	6	5	6	4	4	3	0	0	0	2	0	3.91304	4
ABC-type proline/glycine betaine transport systems	COG1125, 4175, 1174, 4176, 1732, 2113	3	3	3	3	3	11	9	3	3	4	4	7	3	3	3	3	3	9	10	4	11	0	3	4.69565	6.1
aBrevibacterium strains are colored according to their phylogenetic groups. In green: group aurantiacum/sandarakinum/antiquum; in blue: group linens/siliguriense/iodinum; in purple: group casei; in red: the other strains
Strains isolated from cheese are in bold; type strains are marked with an asterisk
bMean values obtained for the 23 Brevibacterium strains investigated in the present study
cMean values obtained for the 5726 genomes belonging to the class Actinobacteria present in the IMG database (Apr. 2017)
dEstimated by the abundance in MnhC subunits
