# Supplementary material for: Comparative genomic analysis of Brevibacterium strains: insights into key genetic determinants involved in adaptation to the cheese habitat
Source: BMC Genomics. 2017 Dec 7;18:955. doi: 10.1186/s12864-017-4322-1 (PMC5719810; doi:10.1186/s12864-017-4322-1)
Supplement: Supplementary file 11 — Bacteriocines. (XLSX 140 kb) [file 12864_2017_4322_MOESM11_ESM.xlsx]

## Sheet: Gene count
Presence of genes with a putative function in bacteriocin biosynthesis (the number of predicted genes is indicated for each protein)
Bacteriocin group	Bacteriocin subgroup	Predicted protein product	Straina Pfam	B. aurantiacum 8(6)	B. aurantiacum CNRZ 920	B. aurantiacum 6(3)	B. aurantiacum ATCC 9174	B. aurantiacum ATCC 9175*	B. sandarakinum DSM 22082*	B. sp. 239c	B. antiquum CNRZ 918	B. antiquum P10	B. iodinum ATCC 49514*	B. sp. AE038-8	B. siliguriense DSM 23676*	B. linens VCM10	B. linens ATCC 9172*	B. linens Mu101	B. casei CIP 102111*	B. casei S18	B. album DSM 18261*	B. senegalense JC43*	B. sp. Mu109	B. jeotgali SJ5-8*	B. mcbrellneri ATCC 49030*	B. ravenspurgense 5401308*	C. casei LMG S-19264b
Antimicrobial protein	Linocin M18-related	Uncharacterized protein, linocin/CFP29 family	PF04454	1	1	1	1	1	0	0	0	0	1	1	1	1	1	1	0	0	1	1	1	1	0	0
RiPPsc	Lanthipeptide	Class III lanthipeptide synthetase	PF05147, PF00069	0	1	0	1	0	0	0	2	2	0	0	0	0	2	1	0	0	0	0	0	0	1	0	2
		Lanthipeptide precursor peptide		0	2	0	1	0	0	0	2	2	0	0	0	0	2	1	0	0	0	0	0	0	1	0	2
		ABC transport system components	PF00005, PF02687, PF00664	0	1	0	2	0	0	0	3	3	0	0	0	0	3	2	0	0	0	0	0	0	1	0	3
		Prolyl oligopeptidase	PF00326	0	0	0	1	0	0	0	1	1	0	0	0	0	1	1	0	0	0	0	0	0	1	0	1
	Lactococcin 972-related	Lactococcin 972-related precursor peptide	PF09683	1	1	1	1	1	0	1	0	0	0	0	0	0	0	0	0	0	0	0	0	0	0	0
		Hypothetical immunity protein		2	2	2	2	2	0	2	0	0	0	0	0	0	0	0	0	0	0	0	0	0	0	0
		ABC transport system ATP-binding protein	PF00005	1	1	1	1	1	0	1	0	0	0	0	0	0	0	0	0	0	0	0	0	0	0	0
	Linear azol(in)e-containing peptides (LAPs)	LAP precursor peptide		2	0	6	4	4	0	0	0	0	0	0	0	0	0	0	0	0	0	0	0	0	0	0
		SagB-type dehydrogenase domain-containing protein	PF00881	1	0	1	1	1	0	0	0	0	0	0	0	0	0	0	0	0	0	0	0	0	0	0
		YcaO cyclodehydratase	PF02624	2	0	1	1	1	0	0	0	0	0	0	0	0	0	0	0	0	0	0	0	0	0	0
		Cyclodehydratase-docking protein fused protein		1	0	1	1	1	0	0	0	0	0	0	0	0	0	0	0	0	0	0	0	0	0	0
		Methyltransferase domain-containing protein	PF08241	0	0	1	1	1	0	0	0	0	0	0	0	0	0	0	0	0	0	0	0	0	0	0
		ABC transport system components	PF00005, PF00664	2	0	0	0	0	0	0	0	0	0	0	0	0	0	0	0	0	0	0	0	0	0	0
	Linaridin	Linaridin precursor peptide		1	0	0	0	0	0	1	0	0	0	0	0	0	0	0	0	0	0	0	0	0	0	0
		Alpha/beta hydrolase family protein, cypH homolog	PF12697	1	0	0	0	0	0	1	0	0	0	0	0	0	0	0	0	0	0	0	0	0	0	0
		Hypothetical protein, cypL homolog		1	0	0	0	0	0	1	0	0	0	0	0	0	0	0	0	0	0	0	0	0	0	0
		Flavoprotein, cypD homolog	PF02441	1	0	0	0	0	0	1	0	0	0	0	0	0	0	0	0	0	0	0	0	0	0	0
		ABC transport system ATPase component, cypT homolog	PF00005	1	0	0	0	0	0	1	0	0	0	0	0	0	0	0	0	0	0	0	0	0	0	0
	Sporulation delaying protein (SDP)-related	antimicrobial peptide, SdpC family		0	1	1	0	1	0	0	0	0	0	0	0	0	0	0	0	0	0	0	0	0	0	0
		antimicrobial peptide system protein, SdpA family		0	1	1	0	1	0	0	0	0	0	0	0	0	0	0	0	0	0	0	0	0	0	0
		antimicrobial peptide system protein, SdpB family		0	1	1	0	1	0	0	0	0	0	0	0	0	0	0	0	0	0	0	0	0	0	0
aBrevibacterium strains are colored according to their phylogenetic groups. In green: group aurantiacum/sandarakinum/antiquum; in blue: group linens/siliguriense/iodinum; in purple: group casei; in red: the other strains
Strains isolated from cheese are in bold; type strains are marked with an asterisk
bIn Corynebacterium casei LMG S-19264, only the lanthipeptide genes present in the BreLI Island are listed
cRibosomally synthesized and post-translationally modified peptides

## Sheet: Gene list
Presence of genes with a putative function in bacteriocin biosynthesis (the IMG locus tags are indicated for each protein)
Bacteriocin group	Bacteriocin subgroup	Predicted protein product	Straina Pfam	B. aurantiacum 8(6)	B. aurantiacum CNRZ 920	B. aurantiacum 6(3)	B. aurantiacum ATCC 9174	B. aurantiacum ATCC 9175*	B. sandarakinum DSM 22082*	B. sp. 239c	B. antiquum CNRZ 918	B. antiquum P10	B. iodinum ATCC 49514*	B. sp. AE038-8	B. siliguriense DSM 23676*	B. linens VCM10	B. linens ATCC 9172*	B. linens Mu101	B. casei CIP 102111*	B. casei S18	B. album DSM 18261*	B. senegalense JC43*	B. sp. Mu109	B. jeotgali SJ5-8*	B. mcbrellneri ATCC 49030*	B. ravenspurgense 5401308*	C. casei LMG S-19264b
Antimicrobial protein	Linocin M18-related	Uncharacterized protein, linocin/CFP29 family	PF04454	Ga0063698_01759	Ga0063691_02106	Ga0063697_00675	BlinB01003197	Ga0063690_00469	-	-	-	-	Ga0063693_01253	Ga0077612_122298	Ga0074751_0509	AD89DRAFT_02622	Ga0063694_02177	Ga0063699_00810	-	-	K318DRAFT_3171	HGBRDRAFT_01328	Ga0063700_02526	Ga0063679_01163	-	-
RiPPsb	Lanthipeptide	Class III lanthipeptide synthetase	PF05147, PF00069	-	Ga0063691_02688	-	BlinB01003611	-	-	-	Ga0063689_03230 Ga0063689_03238	Ga0063701_00563 Ga0063701_00555	-	-	-	-	Ga0063694_02877 Ga0063694_02884	Ga0063699_00712	-	-	-	-	-	-	HMPREF0183_0896	-	CCASEI_11505 CCASEI_11540
		Lanthipeptide precursor peptide		-	Ga0063691_02687 Ga0063691_02686	-	ORF1d	-	-	-	Ga0063689_03231 Ga0063689_03239	Ga0063701_00562 Ga0063701_00554	-	-	-	-	ORF2d Ga0063694_02885	Ga0063699_00711	-	-	-	-	-	-	HMPREF0183_0898	-	ORF25d ORF26d
		ABC transport system components	PF00005, PF02687, PF00664	-	Ga0063691_02685	-	BlinB01003605 BlinB01003606	-	-	-	Ga0063689_03229 Ga0063689_03232 Ga0063689_03233	Ga0063701_00564 Ga0063701_00561 Ga0063701_00560	-	-	-	-	Ga0063694_02876 Ga0063694_02878 Ga0063694_02879	Ga0063699_00710 Ga0063699_00709	-	-	-	-	-	-	HMPREF0183_0900	-	CCASEI_11500 CCASEI_11510 CCASEI_11515
		Prolyl oligopeptidase	PF00326	-	-	-	BlinB01003607	-	-	-	Ga0063689_03234	Ga0063701_00559	-	-	-	-	Ga0063694_02880	Ga0063699_00708	-	-	-	-	-	-	HMPREF0183_0899	-	CCASEI_11520
	Lactococcin 972-related	Lactococcin 972-related precursor peptide	PF09683	Ga0063698_00383	Ga0063691_03575	Ga0063697_02937	BlinB01000971	Ga0063690_03794	-	Ga0063696_03727	-	-	-	-	-	-	-	-	-	-	-	-	-	-	-	-
		Hypothetical immunity protein		Ga0063698_00384 Ga0063698_00386	Ga0063691_03574 Ga0063691_03572	Ga0063697_02938 Ga0063697_02940	BlinB01000972 ORF3c	Ga0063690_03793 Ga0063690_03791	-	Ga0063696_03726 Ga0063696_03724	-	-	-	-	-	-	-	-	-	-	-	-	-	-	-	-
		ABC transport system ATP-binding protein	PF00005	Ga0063698_00385	Ga0063691_03573	Ga0063697_02939	ORF4c	Ga0063690_03792	-	Ga0063696_03725	-	-	-	-	-	-	-	-	-	-	-	-	-	-	-	-
	Linear azol(in)e-containing peptides (LAPs)	LAP precursor peptide		ORF5c ORF6c	-	ORF7d ORF8d ORF9d ORF10d ORF11d ORF12d	ORF13d ORF14d ORF15d ORF16d	ORF21d ORF22d ORF23d ORF24d	-	-	-	-	-	-	-	-	-	-	-	-	-	-	-	-	-	-
		SagB-type dehydrogenase domain-containing protein	PF00881	Ga0063698_02497	-	Ga0063697_02601	ORF17d	Ga0063690_03312	-	-	-	-	-	-	-	-	-	-	-	-	-	-	-	-	-	-
		YcaO cyclodehydratase domain-containing protein	PF02624	Ga0063698_02498 Ga0063698_02496	-	Ga0063697_02602	ORF18d	Ga0063690_03313	-	-	-	-	-	-	-	-	-	-	-	-	-	-	-	-	-	-
		Cyclodehydratase-docking protein fused protein		Ga0063698_02499	-	Ga0063697_02603	ORF19d	Ga0063690_03314	-	-	-	-	-	-	-	-	-	-	-	-	-	-	-	-	-	-
		Methyltransferase domain-containing protein	PF08241	-	-	Ga0063697_02605	ORF20d	Ga0063690_03316	-	-	-	-	-	-	-	-	-	-	-	-	-	-	-	-	-	-
		ABC transport system components	PF00005, PF00664	Ga0063698_02494 Ga0063698_02493	-	-	-	-	-	-	-	-	-	-	-	-	-	-	-	-	-	-	-	-	-	-
	Linaridin	Linaridin precursor peptide		Ga0063698_00578	-	-	-	-	-	Ga0063696_03881	-	-	-	-	-	-	-	-	-	-	-	-	-	-	-	-
		Alpha/beta hydrolase family protein, cypH homolog	PF12697	Ga0063698_00577	-	-	-	-	-	Ga0063696_03880	-	-	-	-	-	-	-	-	-	-	-	-	-	-	-	-
		Hypothetical protein, cypL homolog		Ga0063698_00576	-	-	-	-	-	Ga0063696_03716	-	-	-	-	-	-	-	-	-	-	-	-	-	-	-	-
		Flavoprotein, cypD homolog	PF02441	Ga0063698_00575	-	-	-	-	-	Ga0063696_03717	-	-	-	-	-	-	-	-	-	-	-	-	-	-	-	-
		ABC transport system ATPase component, cypT homolog	PF00005	Ga0063698_00574	-	-	-	-	-	Ga0063696_03718	-	-	-	-	-	-	-	-	-	-	-	-	-	-	-	-
	Sporulation delaying protein (SDP)-related	antimicrobial peptide, SdpC family		-	Ga0063691_03223	Ga0063697_00341	-	Ga0063690_01637	-	-	-	-	-	-	-	-	-	-	-	-	-	-	-	-	-	-
		antimicrobial peptide system protein, SdpA family		-	Ga0063691_03222	Ga0063697_00342	-	Ga0063690_01638	-	-	-	-	-	-	-	-	-	-	-	-	-	-	-	-	-	-
		antimicrobial peptide system protein, SdpB family		-	Ga0063691_03221	Ga0063697_00343	-	Ga0063690_01639	-	-	-	-	-	-	-	-	-	-	-	-	-	-	-	-	-	-
aBrevibacterium strains are colored according to their phylogenetic groups. In green: group aurantiacum/sandarakinum/antiquum; in blue: group linens/siliguriense/iodinum; in purple: group casei; in red: the other strains
Strains isolated from cheese are in bold; type strains are marked with an asterisk
bIn Corynebacterium casei LMG S-19264, only the lanthipeptide genes present in the BreLI Island are listed
cRibosomally synthesized and post-translationally modified peptides
dORF1 was not detected in the IMG analysis pipeline. It is located between BlinB01003611 and BlinB01003613 and has the following sequence: MNNVLELQKLELKDHAMAAHPISTSSLFSCTESTISFLNCG
ORF2 was not detected in the IMG analysis pipeline. It is located between Ga0063694_02877 and Ga0063694_02878 and has the following sequence: MTLIVDKILAFQSMAGETETHDGARVSTVSVIPPCPGWPSAVTFGNC
ORF3 was not detected in the IMG analysis pipeline. It is located between BlinB01000972 and BlinB01000973 and has the following sequence:
	VRNFVAVILFFTFIITAALGLATEMKRAQETATEGLTQDMTVFMWPRDVP
	VQDPSATERILTTAADENNVNLVRRTVRQSDGNGLDLTYYIRLNHPTKIF
	DRARLTGANTLTNSETQSTGTVLSTKPGATKETPQSLANSYDLTFRPLED
	MFANLPTIGVYKAETDIRRDFEGFLEAISRQVNEEILKTDPDAALTTPAT
	FVEDTDDAVDAEPVSTTPLLALSGTLAALVIVATIGALARDAAALGVQRL
	HGYSLIRAWWSRLGLRGVLSTGAAAILCIAVLPWIPGMDFAIAVRVLAVP
	FISTTVLTAAASLSGVLIINRVRVSDLVKKRFA
ORF4 was not detected in the IMG analysis pipeline. It is located between BlinB01000972 and BlinB01000973 and has the following sequence:
	MPSRKKVDPVAFDNVEKTYTGRTVLSHASFSVSPGEMVAFTGPSGSGKST
	ILNLAGLLDSPDAGEVRLFGTTAPRPRSRDATLFLRHRLGYLFQNFALID
	SATVRENLKVALTYSSDRSDHAKQIARILERVGLPGYENRRVYSLSGGEQ
	QRVAIARLWLKPCELVLADEPTGSLDENNRDEIVKLLREMSADGRTLLLA
	THDLRVAEICTRTVEVASLSKHEGTSNQDAGHEDAHS
ORF5 was not detected in the IMG analysis pipeline. It is located between Ga0063698_02492 and Ga0063698_02493 and has the following sequence: MSLRVAIECAHFAFASPASLRLSCTTLDSMT
ORF6 was not detected in the IMG analysis pipeline. It is located between Ga0063698_02492 and Ga0063698_02493 and has the following sequence: MAVLPVFPDWFYLVGFGLWFVLGFCEKAAGRDRGTLRRCVGCVYEPASRDRVCAFRVCVSRFLTPELHNFRQYDLTSTTRR
ORF7 was not detected in the IMG analysis pipeline. It is located between Ga0063697_02599 and Ga0063697_02601 and has the following sequence: MHTSENRVGCRKCPHGSVLSCLQMARVTLWADSIGIVSQRL										DNA Coordinates Ga0063697_1011 29740..29865				Ga0063697_02600 DNA Coordinates Ga0063697_1011 29700..30041
ORF8 was not detected in the IMG analysis pipeline. It is located between Ga0063697_02599 and Ga0063697_02601 and has the following sequence: MGVFCLVSRWLESRYGLTASVLFHSAYNLAHACDLGRKTQ										DNA Coordinates Ga0063697_1011 29700..29822
ORF9 was not detected in the IMG analysis pipeline. It is located between Ga0063697_02599 and Ga0063697_02601 and has the following sequence: MCASESDADKKRFPKVSVFPPDHLFGSGNGNEITYL										DNA Coordinates Ga0063697_1011 29856..29966
ORF10 was not detected in the IMG analysis pipeline. It is located between Ga0063697_02599 and Ga0063697_02600 and has the following sequence: MSAVSLHEARCSAMQRSYYRTSVRPLAPADGHDQVLAGQHPVDGGAPMF										DNA Coordinates Ga0063697_1011 29403..29552
ORF11 was not detected in the IMG analysis pipeline. It is located between Ga0063697_02595 and Ga0063697_02597 and has the following sequence: MRKITATGRNHRSETKMSRSVMECPRLTSESLTML										DNA Coordinates Ga0063697_1011 25309..25416				Ga0063697_02596 DNA Coordinates Ga0063697_1011 25230..26771
ORF12 was not detected in the IMG analysis pipeline. It is located between Ga0063697_02595 and Ga0063697_02597 and has the following sequence: MRMRKITATGRNHRSETKMSRSVMECPRLTSESLTML										DNA Coordinates Ga0063697_1011 25303..25416
ORF13 was not detected in the IMG analysis pipeline. It is located between BlinB01002532 and BlinB01002533 and has the following sequence: MHTSENRVGCRKCPHGSVLSCLQMARVTLWADSIGIVSQRL										DNA Coordinates NZ_AAGP01000027 46526..46651
ORF14 was not detected in the IMG analysis pipeline. It is located between BlinB01002532 and BlinB01002533 and has the following sequence: MGVFCLVSRWLESRYGLTASVLFHSAYNLAHACDLGRKTQ										DNA Coordinates NZ_AAGP01000027 46486..46608
ORF15 was not detected in the IMG analysis pipeline. It is located between BlinB01002532 and BlinB01002533 and has the following sequence: MCASESDADKKRFPKVSVFPPDHLFGSGNGNEITYL										DNA Coordinates NZ_AAGP01000027 46642..46752
ORF16 was not detected in the IMG analysis pipeline. It is located between BlinB01002532 and BlinB01002533 and has the following sequence: MSAVSLHEARCSAMQRSYYRTSVRPLAPADGHDQVLAGQHPVDGGAPMF										DNA Coordinates NZ_AAGP01000027 46189..46338
ORF17 was not detected in the IMG analysis pipeline. It is located between BlinB01002532 and BlinB01002534 and has the following sequence:										DNA Coordinates NZ_AAGP01000027 47049..47882				BlinB01002533 DNA Coordinates NZ_AAGP01000027 47049..47339
	LTSAAEASHSANLREIVYNTGVPEAFDPSEDYFEASKLTRDGLAWETPGI
	PPLLQSPELQKMSQRASRRYSSRPFTDLGEAEELPNRLDSLLRTRRSCPQ
	FGGGKLSLTSIHQILHHSYGAYPFDHGHQSRRNVPSGGALYPLDLYLVSR
	NVDSLKAGSLHHFDPYRHGIAHIRDGVDLDALGEALLLPEVAQDASAFII
	ISATFWRSRFKYAQRALRFCLMESGHVAQNLVTVATSIDVQSRVFGGFMD
	NEINEILPDHNGVDDAALYVVLLGAEN
ORF18 was not detected in the IMG analysis pipeline. It is located between BlinB01002533 and BlinB01002534 and has the following sequence:										DNA Coordinates NZ_AAGP01000027 47895..49289
	MTTHTETRRTSLTELPSGNRWATLKDGLQRARLLVSDRVGIVSRVFEKVHDIDDSYCYAI
	GSETADGEHLIGSSNNKFNGGGAISEVGTYLAAVGECVERYSGAWVPWDRLRKASYATLS
	QEKTPGVHPDLWTPFHPRQFDDPNFDYSPFTGDVEMHWSPMEDLASGKEVWVPSQMLYLY
	PTDPHHERSAVGYATSNGLAFHSTPAEAILGGLYELIERDAFMITWHSKLSMPLIDIDSH
	SELSKFMGRYVAPSGVDVHLVDLSQISNIPSVLAVAINRHTEHAPVALGAAAGPSLLAAA
	KDAAIECLQTRNWVKAEQRDGNALDPDTHDLADEIRSFDDHIRFYANSKALDRVNFLISS
	EERTDVSTGPDFAGDTPNEEIRRLVSALNAQGIDAFAADLTSPDVMEARGAVFKVFSPQM
	QMLDVGFHRRFLGCERLRTRARELGFRSADMSYEDFNPLPHPFP
ORF19 was not detected in the IMG analysis pipeline. It is located between BlinB01002533 and BlinB01002534 and has the following sequence:										DNA Coordinates NZ_AAGP01000027 49291..50268
	MIVTESQIYQVNPDLRVSRNSDRVVIEAAANTYSLSDDALWPFISEVMSTNEELTAPNSS
	DDLAESDIDRLQSAFEILAESEILVSSERTRWPDTIVSLANRSGGLVTFEDIAERLKTAS
	VTIVDRSGSSVVEHLKSLLKLYPIAEPQVVAELPTDALADLMLVVASDEHDPILDAANSM
	ALDSEIRVWAPVTPARGGRFRVGPWFYPNQSACYKCLRLRAGSTIREPVLADIERNGQSA
	PSRQDRFDSQPAMTSMMVSILADAMLTHLALDGAQGQAPVGGFVDVTYGLEGFEMSNHRV
	LRVPRCPECSPTSGTGYPQIWYHEE
ORF20 was not detected in the IMG analysis pipeline. It is located between BlinB01002533 and BlinB01002534 and has the following sequence:										DNA Coordinates NZ_AAGP01000027 50978..51592
	VPIARAHDAKVEPLYSAFVADKIADLGLDTPDIIDIGCGEGILATLIDDFNSYIGIDPDG
	SDLHTNTVKSPDNVQFVRASVEGIPSTVHCADIIVSSLNVALWDDPARRCAELRGRLRPS
	GHLLIVDLMRVGPRLMRSADEKLSQFLIDQHNVSLTREDVDAICRTSLPGADVSIFEDKS
	DAIVPSDGATSNYGNLFLIHYRKA
ORF21 was not detected in the IMG analysis pipeline. It is located between Ga0063690_03310 and Ga0063690_03312 and has the following sequence: MHTSENRVGCRKCPHGSVLSCLQMARVTLWADSIGIVSQRL										DNA Coordinates Ga0063690_1028 32521..32646				Ga0063690_03311 DNA Coordinates Ga0063690_1028 32481..32822
ORF22 was not detected in the IMG analysis pipeline. It is located between Ga0063690_03310 and Ga0063690_03312 and has the following sequence: MGVFCLVSRWLESRYGLTASVLFHSAYNLAHACDLGRKTQ										DNA Coordinates Ga0063690_1028 32481..32603
ORF23 was not detected in the IMG analysis pipeline. It is located between Ga0063690_03310 and Ga0063690_03312 and has the following sequence: MCASESDADKKRFPKVSVFPPDHLFGSGNGNEITYL										DNA Coordinates Ga0063690_1028 32637..32747
ORF24 was not detected in the IMG analysis pipeline. It is located between Ga0063690_03310 and Ga0063690_03311 and has the following sequence: MSAVSLHEARCSAMQRSYYRTSVRPLAPADGHDQVLAGQHPVDGGAPMF										DNA Coordinates Ga0063690_1028 32184..32333
ORF25 was not detected in the IMG analysis pipeline. It is located between CCASEI_11540 and CCASEI_11545 and has the following sequence: MNNVLELQKLELKDHAMAAHPISTSSLFSCTESTISFLNCG
ORF26 was not detected in the IMG analysis pipeline. It is located between CCASEI_11505 and CCASEI_11510 and has the following sequence: MTLIVDKILAFQSMAGETETHDGARVSTVSVIPPCPGWPSAVTFGNC

## Sheet: BreLI Island
Structure of the BreLI Island
	Integration and excision				Transport				Lanthipeptide synthetase				Other function				12-bp perfect repeat delimiting the BreLI island (ACTGGGACTTCT)
	Replication / Recombination / Repair				Regulation				Lanthipeptide precursor peptide				Hypothetical protein				99-100% identity
	Conjugation				Transposase				Putative leader peptidase				Gene not detected in the IMG analysis pipeline
Brevibacterium antiquum P10
IMG scaffold Ga0063701_102
Locus tag Ga0063701_
Corynebacterium casei LMG S-19264
IMG scaffold CP004350
Locus tag CCASEI_
Brevibacterium antiquum CNRZ 918
IMG scaffold
Locus tag Ga0063689_
			Scaffold Ga0063689_1013														Scaffold Ga0063689_1017
Brevibacterium linens ATCC 9172
IMG scaffold
Locus tag Ga0063694_
			Scaffold Ga0063694_1004																																													Scaffold Ga0063694_1022
Brevibacterium aurantiacum ATCC 9174
IMG scaffold
Locus tag BlinB0100
			Scaffold NZ_AAGP01000004																															Scaffold NZ_AAGP01000060															Scaffold NZ_AAGP01000053
[truncated: 3 more columns]

## Sheet: Lactococcin 972-related
Lactococcin 972-related bacteriocin gene clusters
Percentages of amino acid identity (with strain 8(6) as reference) are indicated in italics
	Precursor peptide								Hypothetical immunity protein							tRNA-Val
	ABC transport system component								Gene not detected in the IMG analysis pipeline
Brevibacterium aurantiacum 8(6), IMG scaffold Ga0063698_1001, Locus tag Ga0063698_
Brevibacterium aurantiacum 6(3), IMG scaffold Ga0063697_1014, Locus tag Ga0063697_
Brevibacterium aurantiacum CNRZ 920, IMG scaffold Ga0063691_1039, Locus tag Ga0063691_
Brevibacterium aurantiacum ATCC 9174, IMG scaffold NZ_AAGP01000007, Locus tag Blin0100
Brevibacterium aurantiacum ATCC 9175, IMG scaffold Ga0063690_1051, Locus tag Ga0063690_
Brevibacterium sp. 239c, IMG scaffold Ga0063696_127, Locus tag Ga0063696_
Lactococcus lactis subsp. lactis IPLA 972 plasmid pBL1, Genbank accession number AF242367

## Sheet: LAP
Linear azol(in)e-containing peptides (LAPs) gene clusters
Only one putative precursor peptide is represented for each cluster
Percentages of amino acid identity (with strain 6(3) as reference) are indicated in italics
		Gene not detected in the IMG analysis pipeline
Brevibacterium aurantiacum 6(3), IMG scaffold Ga0063697_1011, Locus tag Ga0063697_
Brevibacterium aurantiacum ATCC 9175, IMG scaffold Ga0063690_1028, Locus tag Ga0063690_
Brevibacterium aurantiacum ATCC 9174, IMG scaffold NZ_AAGP01000027, Locus tag BlinB0100
Brevibacterium aurantiacum 8(6), IMG scaffold Ga0063698_1009, Locus Tag Ga0063698_

## Sheet: Linaridin
Linaridin gene clusters
Percentages of amino acid identity (with strain 8(6) as reference) are indicated in italics
Brevibacterium aurantiacum 8(6)
IMG scaffold Ga0063698_1001, Locus tag Ga0063698_00574..00578
Brevibacterium sp. 239c
IMG scaffold Ga0063696_131, Locus tag Ga0063696_03880..03881
IMG scaffold Ga0063696_127, Locus tag Ga0063696_03716..03718
												Scaffold Ga0063696_131					Scaffold Ga0063696_127
Streptomyces sp. OH-4156
Genbank accession number HQ148718

## Sheet: SDP-related
Sporulation delaying protein (SDP)-related gene clusters
Percentages of amino acid identity (with strain ATCC 9175 as reference) are indicated in italics
Brevibacterium aurantiacum ATCC 9175
IMG scaffold Ga0063690_1010, Locus tag Ga0063690_01637..01639
Brevibacterium aurantiacum 6(3)
IMG scaffold Ga0063697_1001, Locus tag Ga0063697_00341..00343
Brevibacterium aurantiacum CNRZ 920
IMG scaffold Ga0063691_1025, Locus tag Ga0063691_03221..03223
