# Supplementary material for: Comparative genomic analysis of Brevibacterium strains: insights into key genetic determinants involved in adaptation to the cheese habitat
Source: BMC Genomics. 2017 Dec 7;18:955. doi: 10.1186/s12864-017-4322-1 (PMC5719810; doi:10.1186/s12864-017-4322-1)
Supplement: Supplementary file 12 — Phenazines. (XLSX 17 kb) [file 12864_2017_4322_MOESM12_ESM.xlsx]

## Sheet: Gene count
Presence of genes with a putative function in phenazine biosynthesis (the number of predicted genes is indicated for each protein)
Predicted protein product	Straina Gene symbol	B. aurantiacum 8(6)	B. aurantiacum CNRZ 920	B. aurantiacum 6(3)	B. aurantiacum ATCC 9174	B. aurantiacum ATCC 9175*	B. sandarakinum DSM 22082*	B. sp. 239c	B. antiquum CNRZ 918	B. antiquum P10	B. iodinum ATCC 49514*	B. sp. AE038-8	B. siliguriense DSM 23676*	B. linens VCM10	B. linens ATCC 9172*	B. linens Mu101	B. casei CIP 102111*	B. casei S18	B. album DSM 18261*	B. senegalense JC43*	B. sp. Mu109	B. jeotgali SJ5-8*	B. mcbrellneri ATCC 49030*	B. ravenspurgense 5401308*
Pyridoxamine 5'-phosphate oxidase	phzG	0	0	0	1	1	0	0	0	1	1	0	0	0	1	0	0	0	0	0	0	0	0	0
trans-2,3-dihydro-3-hydroxyanthranilate isomerase	phzF	0	0	0	1	1	0	0	0	1	1	0	0	0	1	0	0	0	0	0	0	0	0	0
phenazine biosynthesis protein phzE	phzE	0	0	0	1	1	0	0	0	1	1	0	0	0	1	0	0	0	0	0	0	0	0	0
Isochorismate hydrolase	phzD	0	0	0	1	1	0	0	0	1	1	0	0	0	1	0	0	0	0	0	0	0	0	0
3-deoxy-D-arabinoheptulosonate-7-phosphate synthase	phzC	0	0	0	1	1	0	0	0	1	1	0	0	0	1	0	0	0	0	0	0	0	0	0
Phenazine biosynthesis protein A/B	phzB	0	0	0	1	1	0	0	0	1	1	0	0	0	1	0	0	0	0	0	0	0	0	0
aBrevibacterium strains are colored according to their phylogenetic groups. In green: group aurantiacum/sandarakinum/antiquum; in blue: group linens/siliguriense/iodinum; in purple: group casei; in red: the other strains
Strains isolated from cheese are in bold; type strains are marked with an asterisk

## Sheet: Gene list
Presence of genes with a putative function in phenazine biosynthesis (the IMG locus tags are indicated for each protein)
Predicted protein product	Straina Gene symbol	B. aurantiacum 8(6)	B. aurantiacum CNRZ 920	B. aurantiacum 6(3)	B. aurantiacum ATCC 9174	B. aurantiacum ATCC 9175*	B. sandarakinum DSM 22082*	B. sp. 239c	B. antiquum CNRZ 918	B. antiquum P10	B. iodinum ATCC 49514*	B. sp. AE038-8	B. siliguriense DSM 23676*	B. linens VCM10	B. linens ATCC 9172*	B. linens Mu101	B. casei CIP 102111*	B. casei S18	B. album DSM 18261*	B. senegalense JC43*	B. sp. Mu109	B. jeotgali SJ5-8*	B. mcbrellneri ATCC 49030*	B. ravenspurgense 5401308*
Pyridoxamine 5'-phosphate oxidase	phzG	-	-	-	ORF1b	Ga0063690_00355	-	-	-	Ga0063701_01449	Ga0063693_03145	-	-	-	Ga0063694_03323	-	-	-	-	-	-	-	-	-
trans-2,3-dihydro-3-hydroxyanthranilate isomerase	phzF	-	-	-	ORF2c	Ga0063690_00354	-	-	-	Ga0063701_01448	Ga0063693_03146	-	-	-	Ga0063694_03324	-	-	-	-	-	-	-	-	-
phenazine biosynthesis protein phzE	phzE	-	-	-	BlinB01002240	Ga0063690_00353	-	-	-	Ga0063701_01447	Ga0063693_03147	-	-	-	Ga0063694_03325	-	-	-	-	-	-	-	-	-
Isochorismate hydrolase	phzD	-	-	-	BlinB01002241	Ga0063690_00352	-	-	-	Ga0063701_01446	Ga0063693_03148	-	-	-	Ga0063694_03326	-	-	-	-	-	-	-	-	-
3-deoxy-D-arabinoheptulosonate-7-phosphate synthase	phzC	-	-	-	ORF3d	Ga0063690_00351	-	-	-	Ga0063701_01445	Ga0063693_03149	-	-	-	Ga0063694_03327	-	-	-	-	-	-	-	-	-
Phenazine biosynthesis protein A/B	phzB	-	-	-	BlinB01002243	Ga0063690_00350	-	-	-	Ga0063701_01444	Ga0063693_03150	-	-	-	Ga0063694_03328	-	-	-	-	-	-	-	-	-
aBrevibacterium strains are colored according to their phylogenetic groups. In green: group aurantiacum/sandarakinum/antiquum; in blue: group linens/siliguriense/iodinum; in purple: group casei; in red: the other strains
Strains isolated from cheese are in bold; type strains are marked with an asterisk
bORF1 was not detected in the IMG analysis pipeline. It is located between BlinB01002240 and BlinB01002239 and has the following sequence:
MNDNLSETLTGHIEVDFPEYLDPPGEPFELLTSWLKRAVRLGVREPLAMA
LATSTNAGQPSIRTVALAELTTAGLIFTSHSNSPKGQEALANPKVAALFY
WRETSEQVCIRGSIQCLDETVADRMWQRRPLGTHAMSVASCQSRPLDDVE
GLRQTAVQLAEDAPLPRPVTYRAFEIQPSDIEFWANGRDRLHERLLFSRR
GSGWAVSRLQP
cORF2 was not detected in the IMG analysis pipeline. It is located between BlinB01002240 and BlinB01002239 and has the following sequence:
MQDIAAEFQLSEVVFVDRPRSDPTRVQCRIFTPVNELPFAGHPLIGAARV
HLDRHQLSNATFTTPSGAVRISKDPADTSSVQITQAMPTEVATEHAAELK
PALGTSSFAGAPALYDAGARHLVVPIRTVNELMAIRPDHRRLSTFEDMAI
NCYAAENGVLFNRMFSPAYGVQEDAATGSACAPIALHAVSIGLHDSLLRV
EVRQGHKLGKDCRMTVSIRQDQEPQCAVSLSGATALVAHGTLLV
dORF3 was not detected in the IMG analysis pipeline. It is located between BlinB01002241 and BlinB01002243 and has the following sequence:
MTTPTRNHTHQSTLTRYSSAAHQPTWPQPHLVEQVRHRLEAAQSLVTAEE
IEELRVCLAAVASGHATVVQLGDCAEPFVELSPQAVDRKLDFIDEAADLV
AGATGQGVIAIGRVAGQFAKPRSNPTETVAGQDIPTYMGDAVNGPGPTPE
EREPDPFRLLRGHRLAQRATEAISHHNSTTGRKIWTSHEALLMDYEHPQV
RFQGHARYLTSTHWPWIGNRTRQLDGAHLSLMEVIRNPVSCKIGPGVSTS
EAERLVRTLNPHNEKGRLSLIARFGRSRIRDDFPAVVSALCTAGLEVNWM
VDPLHGNTRSADDGAKTRLIPDVLDEVTAFNEILKTFDLHSAGIHLEATG
DYGIEECTTSVDSRRGPNSYRSLCDPRLNRIQTAEVLTAWAEGR
